# Supplementary material for: Genome-Wide Single-Nucleotide Polymorphisms Discovery and High-Density Genetic Map Construction in Cauliflower Using Specific-Locus Amplified Fragment Sequencing
Source: Front Plant Sci. 2016 Mar 21;7:334. doi: 10.3389/fpls.2016.00334 (PMC4800193; doi:10.3389/fpls.2016.00334)
Supplement: Supplementary file 1 [file Table1.XLS]

## Sheet: all SLAFs
Table S1 The sequence of all the SLAFs.
>Marker3
CCATCAGGCGACCAAGAACACTTCAGCAAGTTCTTCTCAAAGTTGTGCTGATGCCCTTCAAAGACCTTCACACACCGATTXXXXXXXXXXCCCAGACTTTAACGTCATTGTCAACACCTCCAGTGAAGATCTTATCAGCTGCATCAGAGAAGCTCACCGCTGTGATTTGG
CCATCAGGCGACCAAGAACACTTCAGCAAGTTCTTCTCAAAGTTGTGCTGATGCCCTTCAAAGACCTTCACACACCGGTTXXXXXXXXXXCCCAGACTTTAACGTCATTGTCAACACCTCCAGTGAAGATCTTATCAGCTGCATCAGAGAAGCTCACCGCTGTGATTTGG
>Marker5
CGCCTATAATTCATGATTGTTTTGTAGGTTTTGCAGCTTCAATGTCCAAACATTATTCGTCTTGATTATTTATGTTTCCTXXXXXXXXXXACCATTTCTATCGATTCAATCTAATTTATATGAGAGAATAAAGTGTTCCGTGTTCTAGATTCTTTTGCAAAAAGCATTTG
>Marker11
CGGATAAGCGCAAAGTTTAGACCTTTGAAAAACGGATGAACCTTAACCTCCGCGGCGCCTCGCCGCGACCCGAGTCGTTTXXXXXXXXXXTCAACTGTCTTTTCACGATGTTACGGAGTATGACGTCATTAGTCGGCGCGGCGAACGGAGTCCGACCGTAAATAATCTCG
>Marker16
CTATGACATGATGCTCTCTCTTTTCTCAACACTCTCGTCACCCCTAGTAACCAAAATTTCCATAAGCATTATAAAGCAGTXXXXXXXXXXCAAAATAGATATATTAAAAAGAAAGATTCAGACCTGTCGAATGAGGAACTCTGTAGAAGAGGAAGTAATAAAGAAAAAAG
>Marker17
CCAAATTATCCAAGGATAAGGATCTATATCATCCTCTGGCTGCAGAATACCATTCTTTCTCCAAAAAAGATAGTCCATATXXXXXXXXXXCACTCAAAGATATCATGAGTAACAGTCTCTTCTGGCGTTCCACATCTTGGGCAATAATTATCACAACGCATATTACGGCG
>Marker18
CAACTCTTTGAATGATCACACATCTTCAATTCTTTTTCTTACCACTAGTGATTCTTCTAAAATGAATACAAGTCGCTCTGXXXXXXXXXXGCAATCTCCAAGCTGAGGGGATGTGTTAACCATATTAAAAACAAGAATCCTTATGGTGCCTTTGAACATGACATTCTAAG
>Marker19
CATCAGTTTCTTTGCTTCGGAATAGAGAGGGCTTGCTTCACAAAATTTGAAACTTTTTGTAGAGCAACTTCCTTACTGAAXXXXXXXXXXATATAATTATATTTATGTGGTATCTCTTGTATCCGCCGGTCATAAACAAAAAAAATGGATAAAAGATGGAGTCTTCAAGG
>Marker20
CGAGCAAGTGTATCTAAGAGCCCCAACTGAAGATGACCTACAAAGAATTTTGCATGTTAGTGAAATGCGAGGGTTCCCGGXXXXXXXXXXCACCAGTGTTCGATGATGTTGAACAAGGAAATACTCCAAGAGTGAACTTCTTCGTGAACCAACGACCTTACAATATGGCG
CGAGCAAGTGTATCTGAGAGCCCCAACTGAAGATGACCTACAAAGAATTTTGCATGTTAGTGAAATGCGAGGGTTCCCGGXXXXXXXXXXCACCAGTGTTCGATGATGTTGAACAAGGAAATACTCCAAGAGTGAACTTCTTCGTGAACCAACGACCTTACAATATGGCG
CGAGCAAGTGTATCTGAGAGCCCCAACTGAAGATGACCTACAAAGAATTTTGCATGTTAGTGAAATGCGAGGGTTCCCGGXXXXXXXXXXCACCAGTGTTCGATGATGTTGAACAAGGAAATACTCCAAGAGTGAACTTCTTCGTGAACCAACGACCTTACAATATGGTG
>Marker22
CTTAAACATAGGTTTAGAAAGTGTAAAACGTGCATAACAAATGACCAAAAGGCCCTTGATTAATCATAAGTTTGACAAAAXXXXXXXXXXGCACTGCTCGTCAAATGATCACCTTTATCACCTCTTTTGAGCTCCAAATGCACCCAAATGTCTCCAAGAACTCCATGTGG
CTTAAACATAGGTTTAGAAAGTGTAAAACGTGCATAACAAATGACCAAAAGGCCCTTGATTAATCATAAGTTCGACCAAAXXXXXXXXXXGCACTGCTCGTCTAATGATCACCTTTATCACCTCTTTTGAGCTCCAAATGCACCCAAATGTCTCCAAGAACTCCATGTGG
>Marker24
CCCCTCATGACAGAGTAAAATAGTAATTAAAAAAACAAAAAAACAAATACAAGGCAAAAATAACAAATAACTAGATTCTGXXXXXXXXXXTTCTATAATGTTTTGAATTTTAAGAATTGTTTTCATATCCGATCTAGATTCATGGTTGAACCTATAGACCCGATACATTG
CCCCTTATGACAGAGTAAAATAGTAATTAAAAAAACAAAAAAACAAATACAAGGCAAAAATAACAAATAACTAGATTCTGXXXXXXXXXXTTCTATAATGTTTTGAATTTTAAGAATTGTTTTCATATCCGATGTAGATTCGTGGTTGAACCTATAGACCCGATACATTG
>Marker26
CACTTTCAGGTAAAACAAAGGATTAACCATTGAATAAGACATGCAGGAGATGATTGGGCTTTATTTCCACGTAACTCAAGXXXXXXXXXXAACACAATACACTCTGCACTCTCAAACCCCAATGCCCAACTCATCCCGAACTCTCTCTCAAAATGACGAAAATGCCCTCG
>Marker29
CTCTCAGTTCCTCGGTATCCCCGTCTCCAATTCACCTTGGCTGGTTGTCCCATTGAGAGTATCTTATCCAAGTCCGTGATXXXXXXXXXXTCATTCTCCTCACGGCTCTACACTAGATCGTGTTGCAACCTCAGATTTTCATTCTTGAGATTCAACCACTTATTTAGCAG
>Marker32
CTATATTCGGAATAAAAACTTTTAAATGTAGTATTTAGGGTATTTTTAGCTGTTATGGACTATTTTAATGTTTTTTCTTGXXXXXXXXXXGTTAACTGTGGCCTATTGTTATACGGGTTGGTTTGGTCGTTGAAACAAACAAGATGTTATAGAGACACAAAACTATTTCG
>Marker34
CAGTCGATGATGTAAGAATTAATCCCATCAAACACATATATCCTCGAACCCATAGCTACGTAGCTTCCTTTACGAGGCATXXXXXXXXXXTAGAGACAATGTTCAGTGCAGCCAAAGGAAGATCGTCTTGTCTTGCGTATATCTCAGGCGACGAAACAAGTGACCGGAAG
>Marker36
CTAATATATATATTATATTATTAAATATATGAGTATAAATCATGTGAAGTCTTATTGTATACTCACTCTCCCGAAAGTTCXXXXXXXXXXAATGGTTATATTTATTTCTCCGCTAGGCTCGGTTAGCCTTGGTGGTTTTTCGGGTTTAGTCTATATATAAATATTATAAG
>Marker41
CTAGTAGTCTTTCTGCTTTCTCGTTTCGTTGTGGTCGTATCATTGTTTCGGCAGATCCCACTCAGTTTTCTTACAGGTGGXXXXXXXXXXTTAAAGTCCCTATGGTTTTACTGGATCTCACTCCCTTGCGTCTGTAGTCTTTTTGAGTTTCTCTTTCAAGTTAGTGGTCG
>Marker48
CAGATCCAAGACCTTAAGTTAACGAACATATATGGAACTTCGAAGAACAAAGTGGCGGTGAAAATAAAAAGTAGCAAGAGXXXXXXXXXXAACGGTCCATGGTAATAATGACTGTGTGTTGTATTTGATATATTCATATAGTTTACCAAAATAAAATATTCATACTTGGG
>Marker60
CAATGCAAATCACATTTAGATGCATATGACAAAACAAGTCAATTTTTGCTGAACTAAACACTGCGGGAGCTTTCTATGGTXXXXXXXXXXCAGCTCCAGAAACACAACAAAGAACCCTAGTTTTCACATTATCTTATCAAAAGGAAAACTATTATTACGTCTCAGACTTG
>Marker66
CACTGAGCTTTTGAGTTCTCACTTTTCAACTTGATGTTAATAATGAAATACAGATTTAGATTTGATGGTTTGTCTAGCGGXXXXXXXXXXAAATCAAGGGCAATCAACATCTCATATTTACTGTAATAAAAGGCATCTGGATATTCACAATTTCACAGAAGATTTATATG
>Marker68
CAGTCGCGAAGCCATCAAAGTAGAAGATGTTACGAGCTCTACAAAATCCAAAGAAAAGGAAATCAAGGAAACCTTCGGGTXXXXXXXXXXGGATGATGCCCAGAACCTAGTGGGACTAATAGCATCAGAGGTCAATCTTTCACATGGGCAGAATGAAGAAGAAGAGTGGG
CAGTCGCGAAGCCATCAAAGTAGAAGATGTTACGAGCTCTGCAAAATCCAAAGAAAAGGAAATCAAGGAAACCTTCCGGGXXXXXXXXXXGGATGATGCCCAGGACCTAGTGGGACTAATAGCATCAGAGGTCAATCTTTCACAAGGGTAGAATGAAGCAGAAGAGTGGG
CAGTCGCGAAGCCATCAAAGTAGAAGATGTTTCGAGGTCTGCAAAATCCAAAGAAAAGGAAATCAAGGAAACCTTTGGGTXXXXXXXXXXGGATGATGCCCAGGACCTAGTGGGACTAATAGCATCAGAGGTCAATCTTTCACAAGGGTAGAATGAAGCTGAAGAGTGGG
CAGTCGCGAAGCCATCAAAGTAGAAGATGTTTCGAGGTCTGCAAAATCCAAAGAAAAGGAAATCAAGGAAACCTTCGGGTXXXXXXXXXXGGATGATGCCCAGGACCTAGTGGGACTAATAGCATCAGAGGTCAATCTTTCACAAGGGTAGAATGAAGCTGAAGAGTGGG
>Marker77
CTGTTTGGCAGCATAAGGTGCTTGACTGTCCAGTCGAGATATTGCTCTGGCGCCGGGCCCATAGGGCGAGCTTGGGTAAAXXXXXXXXXXAAGCCTTTCCAACCATGGGATTCTGCAGTTCGGTGTGTTGCTTCTAGGAAGGATGTATCGCCGCAATACTTCTCGGTGAG
CTGTTTGGCAGCATAAGGTGCTTGACTGTCCAGTCGAGATATTGCTCTGGCGCCGGGCCCATAGGGCGAGCTTGGGCAAAXXXXXXXXXXAAGCCTTTCCAACCATGGGATTCTGCAGTTCGGTGTGTTGCTTCTAGGAAGGATGTATCGCCGCAATACTTCCCGGTGAG
>Marker79
CCGGTCGAGAACAAGGTCTATTGGGAGTGGTTTATGGAATTATTGCTGGAAGATTTAGGATTAGGGGAAGGAAGTGCTCTXXXXXXXXXXTTTGAGTCGATTTCATCCATAAGAGGAACTTGCCGATCCAGTTCCTGCATTTATCAGTGTAGCCTGTTCATCAGCCCAAG
>Marker86
CCGGTTTCCAGGGAAATTGGATCGCGCCCAATGCTCAAAACCGATCTCGATTAGGTATGATGCACACTTTGGATCCATCGXXXXXXXXXXGATACACCTGACATCAAATTGTTTATGCAGCCGAGTTAATTCATTTGTTAACTATACATTAAATTATCTAGCCTGACAAG
>Marker89
CCATGAAAAGTAGTTTAGCATAAATTAATGTATAATGTGGTTAGAAATTTTTAAACAACACTAAAGAGTGTAAACTTCAAXXXXXXXXXXTTTCATGTTAGTCCACTGATTTAGACAATATATGAAGTTTTATTAAATTAACAGTTAAAAAGTTAAAGACAATACTCATG
CCGTGAAAAGTAGTTTAGCATAAATTAATGTATAATGTGGTTAGAAATTTTTAAACAACACTAAAGAGTGTAAACTTCGAXXXXXXXXXXTTTCATCTTAGTCCACTGATTTAGACAATATATGAAGTTTTATTAAATTAACAGTTAAAAAATTAAAGACAATACTCATG
>Marker99
CTCCTTTCTACGCAATTGGATTATGTTTTGTTTATTTGTTTTATTTTATGTTGAATGGGCTATGTTGTGTTGTAAAGTAGXXXXXXXXXXTCCTTAGTAATTAACTAAACCAAAACTTATAACTGTTCAGATGCTGTTAGCTGAAATGGAAAATTACTATAGACAATTTG
>Marker102
CTTCCAATTATCAGATTCTTCCTCTCCTTCCTTCAACGTCAATCCAAAATCCGCAATCTTCAGTTCATAAGTGTGATTAGXXXXXXXXXXACCTTGAAGTATCATCCTAGTAAAATCTTTGACGGTCGAATCATTCAACTGTTTGTTAACGCGGATGAAACTTGAAAGAG
>Marker111
CATTTCCTATAAAAAACACTATTACCTATACACCTAACCATATTTCAACCAATAGAAAAATAAATTTTGCATAAAATTAAXXXXXXXXXXAGGGAGTATTTGCGAAAGATGTTTATTCTACATAAAACGCATATTAACGGAGAGTATTTATGTAGCGTTATTTGAACTTG
>Marker112
CAAGCATTAGAAGCACTTGCTTCCAGCCCTGTCAAGAATATCTAAATTTTCGGTCCTATAATTTTAAAATCTTTATAGTTXXXXXXXXXXTAATGTTGTCATGAATTTACTATGGATAAGAGAATGAATAATGTATCACAGTAGATTAAATTTATCATCCATAATTAAGG
>Marker118
CTTAGGGATCGAATCCATAGGGAGCTAGGGAACCTAATGAATCTAATCAGAATTGTTAAGCTAGGTGGTTTAATGATTTAXXXXXXXXXXACTTTCAGCCATGGTATAAAAGTGTTTTAAGATGTAATTATTATATTTTGGAGTGTTTTTAGAGTATTTACCGGTTCAGG
>Marker120
CCCTTCGACCAAAGTCCTGATCTGGGATGATCACCAGAGCCGCTGCATCAGTGAATTTTCTTTTAGGTCTGAGATTCGTGXXXXXXXXXXGTGCAAACCGTAAATGCGCATGACGCTAGTATTGCGTGTATGACCTTGACGCTTGATGGTTTGTTGCTCGCAACTGCTAG
>Marker122
CTTCTTCGGTTTTTGAAAGTAAGATTTTCTAAAATATACACGCTTATTAAAAATTTAATAAATGTTTATAATTTAATTTAXXXXXXXXXXTAATTTCGGAAACGGAGGGAATATATTTTTTAGTTCTATATACGAAGTTACAAAAGCGTATAAATATAAGATGATGGTGG
>Marker125
CCGCTTGTATTTGTCTATCCTGATGTCCAGCCATGGCTTCATGATCCCGTAATAGTGTATAACCGCTGCTTCTTCGATGTXXXXXXXXXXCTTTCAGGTTTAAAGCTACACAACACACTTCAACAAGTTTGAAAGGAATGAAATGTTATACCTGGTTGAAGTAGTTCAGG
>Marker126
CTGGTTCCTGGTTCCGAAGCGGAAACGGAGTCGGAAGCGTGCGGAATCGCTCGGAAGTGTGTCGGAATCGCGGTTCCAAAXXXXXXXXXXAAGGAAACTGAAAAGACTACGACAAAGTCATCGTTCTCATCTCTTTTACACTTCTGAGTTTCTATCTTTTTTCTTCTATG
>Marker141
CAACCCAATTGCCATCACTAGCTGCATGTATACCACAACCTCAAAATATTAAACTCTATAGTTACTAAATCTTAAATTCAXXXXXXXXXXTATAATTCTTCCTTTGTGGACAAAAGAATATCATTTTATAATTTGTCAATAAAATAAACTTTCATACAAAACAGTAGCAG
>Marker145
CCAGAGCGTCTTCCTCAGCGCGTCGATGGCCACTTTGTCGCTTATCCCACTAACCAATGACATTATCAGCTTGAACCGACXXXXXXXXXXGGCATCCTTTTCGCCGTCCTTCAGTCTAGCTCTTCCCATCGCGATGTGGAAAGCCTGAAGGTGCGCTTTTGGATCGGCCG
>Marker147
CGTCTCCCATGGGTTTGGTTTAATTAACAATTTTTTTTCCTTATTATTCTGCTGCAAAAATAATACGAGAGGGAAAAGATXXXXXXXXXXAAGTTAGAATGTGATATCTGCCAGGACCAGTGTCACTAATGTCCCCGTTTCATTCGTATTTAGATAAACGAGTTTTCACG
>Marker152
CATTAATACAAATTTAGAATGTGTTTAGAAATTTTAAAACAACACTAAAGATCATAGATATCAGTATATAAAACATTTACXXXXXXXXXXATAGTGGTTAGTCCACCAATTTAGGGAGTATTTTGAAGTTTTACTAAATTAATTGACAAAAAATTAAAACGATGCTCATG
CATTAATACAAATGTAGAATGTGTTTAGAAATTTTAAAACAACACTAAAGATCATTGGCTTCAGTATACAGTGCATTTACXXXXXXXXXXATAGTGGTTACTCCACCAATTTAGGGAGTATTATGAAGTTTTACTAAATTAATTGACAAAAAATTAAAACGATGCTCATG
>Marker156
CAGTTCGAAGGAGTTCGAGAAACGCAGGAAGTTCTTTTTCAATAAAAGACATGGGAGTAGTTGCACATATTCTTGGAATAXXXXXXXXXXTCGACACAGGATGAGCGAGAGCGCATGAGTAAAATTCCATATGCTTCTTTAATAGGATCTATCATGTATGCTATGATCTG
CAGTTCGAAGGAGTTCGAGAAACGCATGAGGTTCTTTTTCAATAAAAGACATGGGAGTAGTTGCACATATTCTTGGAATAXXXXXXXXXXTCGACACAGGATGAGCGAGAGCGCATGAGTAAAATCCCATATGCTTCTTCAATAGGATCTATCATGTATGCTATGATTTG
>Marker164
CGGAATCACAGATTTAATCAGGGAGATCTAGTCCTTCGTAAAGTCTTCCAAAACACCACTGAACGAAACGCGGGAAAACTXXXXXXXXXXACGCGATGCATCTCAAAAAATACTATCACTAACCAACTCACAATGACCGAACTACGAGACGGCTTGATCTCCATAAGGAG
CGGAATCACAGATTTAATCAGGGAGATCTAGTCCTTCGCAAAGTCTTCCAAAACACCACTGAACGAAACGCGGGAAAACTXXXXXXXXXXACGCGATGCATCTCAAAAAATACTATCACTAACCAACTCACAATCACCGAACTACGAGACGGCTTGATCTCCATAAGGAG
>Marker168
CTTAAAAGAGAGAGTTGTCTTGACACCTACAAATAATACTGTGCATGAGGTGAACGCCCATCTCCTCTCCAAAGTCCCATXXXXXXXXXXAAATGATGAATCTTGAAATCTCAGTTAAAAATATAACTCACTAATCAGTGTCATGTTGCTCATATAGCCTATAAAACTGG
>Marker169
CATACTGCCACAATCAAATGGTATGTCGATGTAACACTTTAGGATCGAATCCACAGAGACCAACGATTACATTTTATCTTXXXXXXXXXXAGCACTAGTCTAGAACTCGGATCACTTAAAATAGACCAGCCTAGTGTCGTGGTGCTTCACCTTTTGTCAATCGATCTCAG
>Marker172
CAATAATTACATGAATGCAAAAGCTACGCACCTATATGGACAAAATATACTCCATATTTTAAGTGGTGTTTAAGGTTTTTXXXXXXXXXXACATTAAATTTTATTTAGAAATTTGAGAACATCACTTATTATAAAACAAAATAAAAATACTTAAACACCACTTAAAATGG
>Marker174
CATAATATGAAACATTATATAATATGAACTATATAATATGAAGAATTATTCAAATAAAATAGTAACCAACGAAATAGCATXXXXXXXXXXTAAACCCAAAAACAAAAGCATTAATCACTAAACCCTAAAAAAATATAAACTCTAAGCCAAATATCAAAATATGTAAATAG
>Marker175
CGCACGCTCATTAGTTTTTTATTAGTAACCTTTTGTGTTCTTAATATCTGATGCTTTAAACATCTCTCTTCATTCTCAGGXXXXXXXXXXTCAGCTTAATCGAGACGATGTGCCAATCACTCGAGGAGCTATCCAATGAAGATCTTGTGGAAGCAGACGTTGCACTGACG
>Marker179
CAGAACCTCATCTGCAAGAAACAACACCTGTAAAGTCAAACGTCACATGATGTATTTATGGATAAGCAGAGCATCAATACXXXXXXXXXXAGCATCTTGCATCTGCCTTGAAGTTATGCCTTCCAAGAAAAGCTGAAACAACAAAAAGATATCTCACATTCCGATTCAAG
>Marker190
CGAGCTCCACCTGCATCTTCATAATAAGAACAATTATAGTTTCCCCAACATACGGCAGAAATGGTCTACAGAATGCAGTAXXXXXXXXXXCGTTTATCCCTTTTCACTGACCTTATTTAACTACATGATTAATTATGCGGTCTATGATCAACCGTGGTTGGAAATACTAG
>Marker195
CCATGAAAGAGAATTTAGACTACATTAATACAAATGTGGAATATGGTTATAGATTTTAAAATAACACTAAAGATTATTGAXXXXXXXXXXTTATTGTGGTTTGTCGACTAATTTAGGGAGCATATGAAGTTTTACTAAATTAATTGTTAAATTATAGAACGATGCCTATG
CCATGAAAGAGAATTTAGACTACATTAATACAAATGTGGAATATGGTTATAGATTTTAAAATAACACTAAAGATTATTGAXXXXXXXXXXTTATTGTGGTTTGTCGACTAATTTAGGGAGCATATAAAGTTTTACTAAATTAATTGTTAAATTATAGAACGATGCCTATG
>Marker196
CTATTTGCATATTTTGATACATGGGTTAAAGTTTATATTTCCTTTTATGGTTTAGTGATTAGTGTTTTGGATTTAGTTTAXXXXXXXXXXCTATTTCTAGGGTTGTGCTATACCATTTTGGTTATATGGAATGTGAACTTTGTAACTTTCAATTTTTCACATATGTTACG
>Marker197
CATTCTCGTTAACTTGGAGAAGAGGTTTTTCCATAATCAGTTTAGTTAATTTAATCAATTGGTTTAGGAGATAACCAGACXXXXXXXXXXCGTGATGCAGTGACTTGTTTTCACAGAATTATTGTAACATGTGTAATATTAATTTTTATTCTTATCTATCTTATAGCAGG
>Marker199
CGTGTAGGAAAGGAAAAAGAAGCGTGACTGACTATGACAAGCCACCATACTTGTGGCTAATGCAGACGTTTAACAACGGAXXXXXXXXXXGGAAGAGCAAGGATGCTAAAACAAGGAACTATTGCCAAGTTGTTTAAAGAGGAAGCAAGAAGAAGACCTGACATAAGAAG
>Marker206
CTTCACATGGACAGGAATGACTACTACGGTGGAGAGTCAACTTCACTTAATCTCAATCAGGTCCAATACGCTCTCTCATGXXXXXXXXXXCCTGCTCATCTAGGTTCTAGCAGAGACTACAATGTTGACATGATGCCCAAGGTTTTTGATATTAAGTCTAGCTTCATTTG
>Marker220
CTAACAATATTGATTAATTTAACAGATTTAGACTAATTTATATCGATTTAGAACAGTTTTAACCGATTTAGAACGGTTTAXXXXXXXXXXATCCCTTCATCTATGGACAAGAGAAAGAGATCTAGCCCGTAACTGTGACGTCTGTTTAGCTCTGACAACACATACGCCAG
>Marker221
CTCTTCGTTGGTTAGATCAGCGAACCGGGTTAGACCGAGTTTGTAACTGAGGTTTTTGTTGTTGTGTTCGTCAATGAATCXXXXXXXXXXTCTCCATCCAGGCCTCGTAAATTCTCGCAACCTCGGCGTCGCTCCGCTCGTTCTCGGCGGTGATGTGGTGTTTCTCGTCG
>Marker228
CCTTCACGAGAAGGTTCAGCCTCCTGTGATACACAGAGACGTGAGATCCAGCAACGTGCTTCTCTTTGAAGACTATCAAGXXXXXXXXXXACGTGTGTGTTTTCCGTTTTGTAGATATGCTATGACGGGACAGTTGACGCAGAAGAGTGACGTGTATAGCTTTGGGGTTG
>Marker231
CAGTGGTTATTAAAATATGGATTTTGTATATATTGATAACATATGTATAACATTTGATTTAAAAATATTCAATAGATACAXXXXXXXXXXTAAACCTTAGATCTAGATTATTAATCCTTGGATATAAGTGCATATTTACTTTTTAATAAAACTTATTTTGGTCAATTTCG
CAGTGGTTATTAAAATATGGATTTTGTATATATTGATAACATATGTATAACGTTTGATTTAAAAATATTCAATAGATACAXXXXXXXXXXTAAACCTTAAATCTAGATTATTAATCCTTGGATATAAGCGCATATTTACTTTTTAATAAAACTTATTTTGGTCAATTTCG
>Marker237
CAACTAGTTTCTCGCTTCATTGGAGGACTACGACCACAACTTCAAACCGCGTTGGCACAATTCGATCCTTCAACTGTCGGXXXXXXXXXXCGTGCGGTGAACCGGGACACCTGCAAACAGCATGTCCCCATTCTACATGTCGTGGATTAGTTATCGATGAACACGATGTG
>Marker240
CCATCGTAAGGGTTTAGTGGCATTGGGTGAGCAAATTTGCAGTTTGCTCCATACTTGCAGAATCCGGAGGCAAAGTTACCXXXXXXXXXXTCACTGGTCTAGCTGGAAGAACAATAGGGTTTAGAAGATTTGGTGGTGGTGGTGGTAACATCCTCTCTCTCGGATGAGTG
>Marker261
CCGTAGGCTTTGCACCATGCTTCTCCAGAAGCTGAATCACATCGTGATTTTTGTAATACACTGCATCTGCAAGAGGCTGTXXXXXXXXXXAGGCAATTCGTCGAACACATACTGAACTATGAGTCTACGCAGAGTCAAATCAAACCAAATCAGAGTTCGAATCCATACCG
>Marker278
CATATCTTCGTAGATAAGCATAGTTTGTGGCAGAATATGCTGTTTCCCCATTTCCTAGCATGCTAATTTTTTATAAAATAXXXXXXXXXXGCATCTCGATATAAATACAAACAAAACAACTCATGTGCTCAAAAGGTTAAATGTCAACATGATAGTCGAAATTACGGAAG
>Marker279
CCATGAAAAAGAGTTTAGAATACATTAATACAAATGTAGAATGTGGTTACAAAATTTAAAATAACACTAAGGATTATAGGXXXXXXXXXXATTGTGGTTTGTCAACTGATTTAGGGAAAATATGAAGTTTTACTAAATTAATTGATAAAAAAATTAAAATGATGCCCATG
CCATGAAAAAGAGTTTAGAATACATTAATAAAAATGTAGAATGTGGTTACAAAATTTAAAATAACACTAAGGATTATAGGXXXXXXXXXXATTGTGGTTTGTCAACTGATTTAGGGAAAATATGAAGTTTTACTAAATTAATTGATAAAAAAATTAAAATGATGCCCATG
>Marker288
CAAACAACCTCTATTCTCATTCATCAGATTCATCTGAATCCTCTGCCGTAACATCAGACGAACCTTCTTCTTCCTCAATTXXXXXXXXXXTCATCAGAGGATTCTTCAATCCTTCTTACTCGTCTTCTTGAAGGAGCAGGTCTTGTTGAGCATGGAGCAGGTGTCTGTGG
>Marker293
CTTACACGTGATGATCTCCTTGGTTGGGAGCTCTCTTCTTCATCGTCTGTTAGCTCTTCGTCATCAACATCGACCAAGCCXXXXXXXXXXCGGCTTACTACGATACGCTTGCTCAATGGATCAACCAAGCGATAAGCTTTTGATCCAGGTTTCGTGCCTAAATGAACAAG
>Marker303
CTTTGACATATACTGTTCAAATTTATAAGTAATATATTGTTTTGTTTATAGATTTTGAGAAATTTAAAGTATATAATGAAXXXXXXXXXXTTAGAAATACCCGAATGGGGCTGAAATCTTTGAACCCGAAAACCCGAAACCCGAATAGACCCGAACCGAACCCGAATGGG
>Marker314
CTAAAGATAATGCTTGTTCAATTGAGTTTGACCTTAATGGTTTTTCTGTGAAGGACCTTCGGACTCAGCGGACACTTCTCXXXXXXXXXXTGATGCTTGCCAATTAGACAAACAAATAAAATTGTCATTTCATTCATCTGATTCAACTGTCACTGCTCCTTTCGACATAG
>Marker318
CAATGAAAGAGAGTTTAAAATACATTAATAAAAATGTATAATGTGGTTAAAAATTTTAAAAGAACACTAAAGATTATAGGXXXXXXXXXXTTTGGAACCTTTTTTGTCTCATTTTCTCTAAAATATGGATTTACCGAAAAACTTGACAACATTGTTTTAATGCATAGTTG
>Marker319
CTTGGTCTCCGTGTTCTCAAGAAAATTGATCAGCGATTCTAGTCTATGCTTCCATCCAGAAAATGATGGCGGAAACAGGTXXXXXXXXXXTGTAGGAGCACACACAACTGTTCTGCACTTAAGCTTGAGAAGGGAAAAGAGAAGAGTTGCGACCGTCTTTGTTTTGCCTG
CTTGGTCTCTGTGTTCTCAAGAAAATTGATCAGCGATTCTAGTCTATGCTTCCATCCAGAAAATGATGGCGGAAACAGGTXXXXXXXXXXTGTAGGAGCACACACAACTGTTCTGCACTTAAGCTTGAGAAGGGAAAAGAGAAGAGTTGCGACCGTCTTTGTTTTGCCTG
>Marker320
CTGATGGTTTCAGCCCGTTTGGCAAGAGTGGAAGACAATATTCTCTATGGCCCGTCATTCTTACACCATACAACTTACCCXXXXXXXXXXATATGAGTTGCAACAACTATGGGCTCAAGGTGCTAAAACATACGATGTTTCGTGTAAAGAAAACTTTCAAATGCTGACAG
CTGATGGTTTCAGCCCGTTTGGCAAGAGTAGAAGATAATATTCTCTATGGCCAGTCATTCTTACACCATACAACCTACCCXXXXXXXXXXATATGAGTTGCAATAACTATGGGCTCAAGGTGCTGAAACATACGATGTTTCGTGTAAAGAAAACTTTCAAATGCGGGCAG
>Marker324
CGGAGAAACAACATCCACATTCCCATCTCCTTTTTTGTTGGAGAACAATTCATGTAGAATAAATGCTTGAATTAAGGGTGXXXXXXXXXXAAAATCACCCTTCCTAATAGTAATAGTTAGACTAGTTTTACTCAACAACAGCAATTATACTAGAAAAAATCACTTAGTTG
>Marker330
CATTCATTTTCCTAACGAATATTCTAGAAAAATTACCTGAAGTCCATTATAAAATCAAACGAATCTGAGGTCTTCAGAATXXXXXXXXXXTCTAGGAAGATTCTTCTTTGCCGGTGCAAGATGCTAAAGAGGTTTGACAGCTATATGGTCAAGTTGGGCTACGACAGGAG
>Marker332
CAATCAGATCATGAGGAATCCCGGCGAATCGTGAGAAAACTGCGTTCATCACCGATCGGGGAACATATTGCTACAAAGTAXXXXXXXXXXTTGCAAGACTTAACGCCCACAACATGAAACTGAACCCTGTAAAGTGTAGATTCGCGGTGGCATCAGGAGAATTTCTCGGG
>Marker334
CGTGGCTTTTACATATTTTTTATAGTCTATTTTAATTATATCTTCAAAATCTTATTATGGTTTCAAATATGTTTCAGAGAXXXXXXXXXXATGCCAAAAGTAATTTTCTTTGGAATCCAAAATCTAAAATGTGGAAACCAAAATTTGAGATTTGAAGCATATTATCAATG
>Marker338
CTGACTAATTAGTTCAGTTATACTTTCGACGACTATATTTAACCTGTGGTCATTATAATATCGAAAGAAATTATGAAAGCXXXXXXXXXXAGCCTTTGAAGCTGAAAACAAACCATATGGTTCAAATAATATAGAATTCAATCATATATATAAAAGTGCAAGAAACTTAG
>Marker347
CCTTGTGGAAATGATCTCGGAAAAGTAGTCATTAGGATTGATAATGAATATTGCGACACTTATTTGGAAAATAAGGTGCCXXXXXXXXXXAATCTTGTGAGACATTATTTTCTCTCTTTTATGTTGATCAAGCTATGATGTTGTCAAACTTAATTTTCTTTGTTACGGAG
>Marker349
CTACATTTGGCGCTTATCTTGAATGTGTTTTTTCTTAATATAACAAGAACAATATGTAAGTATGTAAGGAGCATATTAAAXXXXXXXXXXAAAGATATCATGCGAGTTCATATATCAGTCTACCGCTGGCACGAGTTTTTCCCTCATGGTAATGTTTAGTAGCATGTAGG
>Marker350
CCTCCATGTGTAAAGACATATCCTGTATGTGATTGAGCTTGATGTGGATCTGATAAATAACCAGCATCAGCAAAGCCAACXXXXXXXXXXGCCTCTGGGTCGGACATGAGCTAAACCTAGATAGTAGGTTCACGACAAAGCTTATATCAGGCCGTGTCTGAGTTGCCAAG
>Marker356
CGTATTTGTTATCATTGATGATTTTTCTAGATATATGTGGACAATGTTGTTACAAGACAAGAGTGAAGCCTTTAAAAAATXXXXXXXXXXCCCTCAACAGAACGGAGTAGTTGAGAGACGCAATCGGACACTCTTGGAGATGACGAGAAGTATTTTAAAACATATGAGTG
>Marker362
CATCTTCACCTTTAGGATCACACCAGTAACTTAGGTGACCCGCTCTGATACCACTTGTTAATGCAAAGATGACCCCACAAXXXXXXXXXXGCTTTACACAGCCCGTTAACACCCTAACAGCTGCTACTGAAAGACTCATAATCTACCCAAACTTGTCTCTTTGTCGTTAG
>Marker365
CTTTTAAACACAAACAACAAAAATACCTTTGAACCCAAAAAATACATAAATAATTTTGATTTCAATTTAGGTTTTTTAATXXXXXXXXXXTGTCAAATTTCAAATCACAAATGAGGTATTTTTCAAATTATTCCTATTTTCTGTGTTCCTAAAAACTCATTTTTTACACG
>Marker368
CCACACTTCAGTAAATCAGGCATAACTTCTGCTATAAGATGCTGATTGACCTCAAACCGGTGGCATTGGAAATCTAACTCXXXXXXXXXXACATACTCCAAACCCATATAATATACTCTAAATAGGTCATATACCATTGTCTGAAAGTGGTAAAATCCATGATATATCAG
>Marker372
CCTTTTTTCCACGGTGAGGGTTGAAGGGAGCCCTTTTTTTCCCATAACGGATCAGAGGTTGAGGCACCAAATAGTTAATGXXXXXXXXXXATGCAATTCAAAAGCACTAGCAAGGCAGGAACTACATACCTTTTCATACTTCTTTGCTCTAGTGAATGCTTTCATAAGTG
>Marker375
CTTCATTGCCGTTGTAAGAAGCCCTTGGCTGGCCAATATCTCAGCATAACTCTCAAAGAGTTTACAAAGAGATGCGCTGAXXXXXXXXXXGTTCTGTCAACATTTCCTGCACAAATGTAGCACAGGACTGCAGCCAAAGTGTTACCAGCATCCATCAACTTTGAGGCAAG
>Marker385
CGACAATTATGGATGAATACTTATTCTTCTCAATTTCTCATTAATTACCTCATAGTCGCCGATGATTTTCTAATTTCTCAXXXXXXXXXXTTTCTAATTTAATAAATAATTTTGTAAATAGATTCTAAACTAAAAAACTACTTAATTACATTTTAATACCACTTAAAAAG
>Marker396
CTTTTGTCGAAGTTATGTCCCACAAAATGAGACATAAATGCAAAAGATCTCGAAGCATACCTTGGGGAAGCCGAAATCATXXXXXXXXXXTTCTAAGATTGCAATCAAATCAAAGGCGAAACCTTCGAGAGTTGAGTAACGATCAAAGTCGAAATATTCCGGATTGGTCG
>Marker407
CGTTACGAGCTCACACCACCAGTGATGTCTTTGTCGGAGATCGAACAGCTAGTAGCGCCTGAATCATCGGTGGACTTAGTXXXXXXXXXXCCTGGTGCTACACCAACCCTGAGGTCAACGCCGCCGTGGATGAGGTTTTCCGGCGGTTTTACAAGGAAAAACTTGGCCCG
>Marker410
CAGTATAGGATTCTGATACTACATCTTCTTTCTTTCATCTCGAATGTCACAGGTCTTTGGGAGTTGTAAACCGGAGATGGXXXXXXXXXXATTGATTTGGATTAAGAACTGTTCTACTGTAAGCACAGTTGTTAATGGTATTGAAAACAAAAACAAAAAGTTTTATTCTG
>Marker412
CTAAAGCTGTGTGGTGAAGAAGTGTCTGATGTTATGATGCTTGAAAAGACCTATACGACTTTCAATCAGTCGAATTCTGTXXXXXXXXXXATGACATTGAAAAGAAAGATCCCAAAGAAACCTACTATGCCCAAGACAACAGGAAACCATACGGTCATAGCCGTGGTGGG
>Marker415
CATGGGCATCGTTCTATTTTTTTTATCAATTAATTTAGTAAAACTTCATATGATCCCTAAATTAGTGGCCAGACCACAATXXXXXXXXXXCCTATAATCTGTAGTGTTGTTTTAAAATTTCAAACCACATTTTACATTTGTATTTATGTATTCCAAACCCTCTTTCATGG
CATGGGCATCGTTCAATTTTATTTATCAATTAATTTATTAAAACTTCATATGATCCCTAAATTAGTGGCCAGACCACAATXXXXXXXXXXCCTATAATCTGTAGTGTTGTTTTAAAATTTCAAACCACATTTTACATTTGTATTTATGTATTCCAAACTCTCTTTCATGG
>Marker417
CAAGAATACCATCAGCTTGTGCCCATGCCACCGAAGTATGTGTGGCATTTGATTTGAATGAGGGTTTATACCGTGCTTTTXXXXXXXXXXCACAACTACAAGCTTCACAATCTTAGGTGAAGACATACTAAGTTATTGGATTCTGTGTCAGTGGGCACCTGCTTGAACTG
>Marker425
CTTCTTCTTTGTAAATTTTCCAAATAACCCTTATTGTAACAATTGTGAGAACAAACAGATGCGGAAACAGATAAATAAAAXXXXXXXXXXCTTAAGCCCACGATCAGATGTAACATCCATAATAACTTGATTTGATGCAACGCTCTTGATGCAACCGAGTCGGTATGATG
>Marker426
CATGAGTATTGTCTTTAATTTTTTTAACTTTTAATTTAATTAAACTTCGTATATTGTCTAAATCAGTGGACTAACCTGAAXXXXXXXXXXTGAACTTTTACACGTTTTAGTGTTGTTTAAAAATTTATAACCACATTATACATTAATGTATGCTAAACTCTCTTTCATAG
>Marker430
CCGTGATCCATACCCTTTTGGCGTTGATCCTAGTTGGCGTGGAAGTCGTACAGAACTACCTTACCTAAACTCGCTTAAGAXXXXXXXXXXAGGTATCAGTTCATACCTCAGATGATATTTCTGAACAGCCTATTCGGTTACCTTTCGCTACTCATCATCATCAAGTGGTG
>Marker435
CCCATGTTAAGAGTTGGTTCCCCCTTTTATTACAGGAACTACAGGATAACTCTCCATTGCTATATTTATGGTATGCCGAAXXXXXXXXXXCATGGTGTCACAGATGATCAATCAGCAGCGCTTGTTTGTTCGGCAGCTCTATTTGAGGAGCTAACGAATGACCTTTCTGG
>Marker436
CTGCAAATAGAAGTAAAATCGATCAGTTAATCAACTGCTGAGTCAATATAATATACTGAAAACAAATCGTCAGTGAATTAXXXXXXXXXXAGAAAGCAAAACACTTTGGAACTAATACGACATGAAGATTAATAAACAAAGTATGTCAACGAAACGAACTAACATCGTCG
>Marker437
CAGCCGGAGGAGCTTGAACTGCCACCGGACCATTTGCAGTTGCTGATACTGATCCCGTCTGATAAAGACCAGCACCGAATXXXXXXXXXXTGACATTTGTGGTGTCAATGGGGATGTTGTTATCGTTCATCATTGTTTTTACTGTAGAGAAAACCATGAAGATGAATCAG
>Marker438
CCGGTAGTAGTCATTCCTTCTCAGTGGTTACAAATTGGGCTACAGTGGGGAGTATTTAAGCGGAAAGTCGAGGTTGTGCAXXXXXXXXXXGTATGAGTTCTAACAAGATCACTGAATCATCAGCTCGTTTGTGGTGTATTGATAAATATTTTCAAAACAACACAACACCG
>Marker442
CGGAGGAGGATAGTGTTCAGGGTAGATAGGAAACTGGTCGTGATTGGTTGAATATGTGGTAAAACCGTCAGGTGTGGATGXXXXXXXXXXGAGAAAGATATTTAGGGTTTTTTTTTTTTTAAAAAGCTTTAGGAATCTATAATGGATAACTACATAGACTTTATGACATG
>Marker445
CGAGGTTTTGTTCTGGAATACCGACATCGAGATTCTCGGATGTTTTGTTCGAAGGGCAAGATGATTCGATTTGGGATCTGXXXXXXXXXXTTCGGGTCTTTGGGTCAGGTTCGGGCCGGTTCCTTTCGGGTCCGGGTCTTTTCGGGTCCTAAATATTTAGACCCAATAGG
>Marker447
CCTAATGGAACATAAGTGAAATCACTCCGTAACACATTATAGATCGACTCAGCACATCCACATAACCTCCACACAAATCGXXXXXXXXXXCAGCACTTCAGTGAAACCAGCTACTATTTACACTCATATGAGGATTCTTGGAATTATTTCTTATAAGCATGATGGTTTAG
>Marker448
CAGTTTGGCTAAGCTTGGCCTGGCTCTTCCTTGAGCATTAAGCTCGATATAAGGAATACCAAGACGCACAAACCTCGTAAXXXXXXXXXXCTGAGCACTTTCTTCCATCAGTAAGTTGTCATACTTGAACCCCAACTTAAGAAAATCTCTCCTCTTTAGTGCTGCATGAG
>Marker452
CTTGCCAGTTTTTTTCTTTCTTATATTGACTTTTTAACTGTGCACAAAATTTGCCTTGTTTATTGGGGAAACTTGACATTXXXXXXXXXXATGTTCATTCTCTCTAATGGCAATTTTATTGGTTAAAAACCTAAAAGAAATTCTTAACTATATAATATTATTATTTTATG
>Marker462
CACACCCGTCTCATCCTACACGATCAGAGCCAAGCAGAGGACAAAGTATAACATTCAACACAAAGGAAGCATGCATCAAGXXXXXXXXXXAGTGAGAAGGGCCGCGGTTAGAGAGGGCACCGAGAGCAACTTCAGCAGCGGAGTGCTCAGCTTGGCGGAGAGTGGAACAG
>Marker463
CTGGGGGAAATGCAGAGGAGAACCAAGATAAAAAACATAAGTTTTTCATTCCATTTTTAAATATAGATATAACATGATATXXXXXXXXXXAATCTATGCATGTGTTTTAGCGTCTCACACTTGCACATGATTTATTATAATGTCTTGTTGTGTTTATTATAATAGTATAG
>Marker479
CTCTTTTTCCTTCATCATGGTTTTGTCCCTCTGGGTTTTACTGATAAGGTTTTAATAAGGCAACGTGAAGCGTATTAAGAXXXXXXXXXXCCTTTTCCTTTTCCTAGTAGATGTAATCTTTCCATTTATGTATTTAGTAGTTATCCTAAATCTAGTAAGATTATGATTTG
>Marker480
CGTGTTTTAATCTTCAGCTAGTATTCTAGGTCAGGGATAATTACTGAAACATGTTCAGTTAACTCTTTCTCTAAATGTATXXXXXXXXXXATCATTGATAGATACTGTATTGTTAAGTAATGTAAATTTTAATGTAACATTTAAATCATACGAAAACCTTCCGTATCTTG
>Marker483
CTTCGTCTTGACAAAATCTTTTCCTCGCTAAGTTACAACGAATTGGCGAGAAAATATGCGTTACGATGAACGAGCAACGAXXXXXXXXXXCCTGACTGAAATTACTGGGATATTTGACCAAAATGTAAAATCAATAACACAAATTTTATAAAATCACACGGGGCACCCCG
>Marker484
CCAACCAGCTACACATTGTCTACATACTTAAGTCTATATTACACATAATGTTCGTATACAATTCTAGCCAGCGGTAGGGAXXXXXXXXXXACACATCAATATTTATCATATATGATGGTAAATGAAGCAACTAGATGATATTAGATATAACATCAATTGTTGATCCCAAG
>Marker486
CTTAATTGCTTACATCATCATTGAATGAAGATTAGAAGTTACAGCTGCCTGCTTTTTCTTCTGCATTTTAAGTTTGTAGTXXXXXXXXXXTCACTGAGAGCTCCTCCTCCACAGCTTCCACCGTCTCTGGGGTATTGATCAAGAAATATCGAGGCAGACAGCATAACCAG
>Marker487
CATATCAAACTTGTTTTATATATCCGACAAAGTGTTTTATTGATAAGTCATGAATTTGAGAGGTTGACGCACAATGAATCXXXXXXXXXXTTATTTCTTAATACAACTTGGTATAGTTGATTAAAATTATGTATAAAATAGACGATTACAAATTTATATTGGTCTATGTG
>Marker494
CACATCGCCTCCACCAGCAAATCCAAGCTCGGAGAGAGGCCAAAGACCTCCAAAACGAAATCAGACCACAATAAAAGCGAXXXXXXXXXXAAAACGCAGACTACACGAGCACTGCCAACCGCCGTCCTCGAGAACCGAAGCCCGGATACTTGCAACTCCGTTAAGCATTG
>Marker511
CTATCTGAAAATACATTCTATTACATATCGGATGTTTTGCTATACCATTTGCCAGGAACGGTAAACAAACTTATGCAATTXXXXXXXXXXGAAGAGAGGGTTATGCCCATGTTTGAAGGTTACGTTCTGAGTTTGAAGGGGCATTTCAACAGAGAAGTGGGAGTCCTCCG
>Marker513
CAGTCAAAGAGCTAATAGAACACAACAAAAATTTATACTTTCATGTTCCCAACAGTGGTTTTCATAGTAATTAGAGCAATXXXXXXXXXXAAATATATTGGAAGTCAACATGTAATCTTCATGAATCATCATTCAAGATCCTGAAAGAGATAACCAAGAACACATGGGCG
>Marker514
CATTTTTACATCAAGCCGAAAGAAACATGAACGTAGTTACCTAGTTATAAGAATTTTTTTGATAATCGAATAGAAATAATXXXXXXXXXXTTGTAATGTGCTTTAATGTTGCCTCATTAAAACTTTACCAGGAAAATCCAATTGGAAAAACCATGGTGAAGGAAAAAGAG
>Marker518
CTCTTTTTCCTTCACCGTGGTTTTGTCCCAATTGGGTTTTCCTGATAAGGTTTTAATGAGGCAACATTAAAGCATGTTACXXXXXXXXXXTTATCTTATGACGTGTAATCTCCTATATAAAAAATCTATATGTTATTAACAAAGATAGACTTTTTTTACTTTTATAACAG
>Marker522
CACAAAAGCGCTCAACACTTTCCAAAGATCTGCCCTTGTCGAGAAATCTAGACAGAAGCCCCAGGAGAGGATGAACGTTCXXXXXXXXXXCCTGCGTTCCTGTGGCATATCTATCAGCTCCAACTTTACTCAAGTGGAGGGACGTGTCCTCCAAGCTCCTAAGGTATGTG
CACAAAAGCGCTCAACACTTTCCAAAGATCTGCCCTTGTCGAGAAATCTAGACAGAAGCCCCAGGAGAGGATGAACGTTCXXXXXXXXXXCCTGCGTTCCTGTGGCATATCTATCAGCTCCAACTTTACTCAAGTGGAGGGACGTGTTCTGCAAGCTCCTAAGGTATGTG
>Marker525
CGGTGAAAGAAAAAGAGATGAAGAGGTAGATAGTTATGGTCTGGTTCAAGAGAAAACGAAAGGAATTGATGAAACAAAGAXXXXXXXXXXTAGATTATAATTAAATTTAAAATTAATAAAGCATATTTAGTAAATTTAAAAGTTGTAAAAAATATTATAAAGATATCACG
>Marker529
CTTATTTATGATGCAAAATTTTGTTTTCTATAAATTGTTTGTTGTTTAGATTATTATCAAATATTTTGAATGCATGAACAXXXXXXXXXXTAGAATATAATTTTGTTTTGGATGATCAGTTACTTTTGGGTTGGATAGGATATATCTCTCTTATTAAAACATAAACAATG
>Marker530
CCAACGGATTTTGTTGTGCTGAAATACCAGAATGAACCGAAAGATCCCCTCATTTTGGTTAGACCATTTCTAGCTACAGCXXXXXXXXXXAACTTCCTACTTGGACGATATCTCTGAGTTGGCTGAAGAATCTTTCATAGACATGTGCTCAGATGATCCCCTGGAAAAAG
>Marker533
CCGAGAATATCCCCACCGTAAAAAGTTTTGTCGCTTGCCCAAGTATCTGCAGGAATACTCAGGTCCCACCCAAATTCATTXXXXXXXXXXTCGAGCCATCGTTAATACTTATAAATAGGATGATGATGGTTTTGGCTTAGCCCTTTGTGTTTATATATAGACTGTTCTCG
>Marker550
CAAATCATAATCATAAGTAAATAAGGAAATAAGGTGGCCGACTCTCTCTCTCTCACTAACCGGTCGGCCTTCTCTCTCTCXXXXXXXXXXGTAATACGCTTTAGATGTTGCCTCATTAAAACCTTAAGAGGGAAAACCAAAGGGACAAAACCATGGTGAAGGAAAAAGAG
>Marker555
CTGTTAATTCCAAATGTGTTTCTGGTTTTCTTAGTCGCTACTGAGCCAGAGTTGACATTATTGTCTACTTTTTATTCCAGXXXXXXXXXXTGAATTGTGTTGATGAGTGGTATATGCTAATGTGGATCTTTAAACTGCAGGATCCCAAGGGACAAATTCAAAAGAAAGCG
>Marker556
CTCCCTCCTTTCCACAAAAATACAAGTTTTGACATTTTTAATTGTTTCAGAAAGAGAAAAGTTTTATGAATAATTGTTTAXXXXXXXXXXAAAAAAAATTCTAGAATTGTAAATTTATATTTAAATTGTGTGAAATATCCAAGATTTATATCTTCGTTGAATGGAGGAAG
>Marker557
CTGAACGTAGCTGAACTAGTCACAAATTCATAATAACATACATAATAACATCTAGCGATCGATTAGGTATACCAAATCGTXXXXXXXXXXTAAGATGAGAGACTGAAACAGAAAACAAGAGAATCATCAGGATTTAGACAAAGCGTTGACTGATAAGTACGATCTGAATG
>Marker558
CAAACTCGTCTGCTCGAACTGGATTCCTACCGTGAACTACACATCTATGAATCAGAAGCGTCTCAGGTTTGTCTACATGCXXXXXXXXXXGTTGGTCGTCAAGGACATTACGGCTGGTCGAGGATCTGGAGCAGATTCAAGTGCTGCCAGTCTTGAGAAGACATCGATCG
>Marker559
CTAAAAAATTTGTCCTAAATACTTATTGTAAGGAGAATTGGGCTCTATAGCTACGAAATAAACCAAATTAAATATCTAACXXXXXXXXXXCATAAATCATATAAGCTTCTGAATTTTACAGATCACGATACGGTTGAAGCGTCTTCATTTATCATATAAGTTTCAGGTTG
>Marker575
CGAAGAAGTCAAACGTAAGTAAGATGTCCGATCACGTGCGCCACATGCGTCTTCCGAGTAATTTCTACGTTTCTTCTTCAXXXXXXXXXXACAAACTAGGCCCATGCATGCTTCGTGCTCACTATTATATTTCTTACATTAGTGATTTTATGTATATGGATATTTCTTAG
>Marker577
CAATGTTGACACCACCAATTCAGTGGAATCTTTTAATGGTGTAGTTAAGGAAGCAAGAAAGTTCACCTTGCTACCAATGTXXXXXXXXXXTTGTGGAAACGGAAATGTCCAAAAGATGTGTTGATGGAGGGTTTCTTGAGGTTGATGAGTTAAACAGTTTCCATCTTGAG
>Marker579
CCGCTCTATCTAAACGGCATCTAACAGTTGTTCCACCTGACCTTTTCCCAACCCAAGAAAGCATATTTCCAGTAAATGGAXXXXXXXXXXTCACCTATCATGAACCATGGTCCATTTCGCGTTGTTGAGAAACGCGTAAGACGTTCCCAAACCCGATCTCTACGTTCTAG
>Marker591
CCATGAAAGAGAGGTTAATATACATTAATACAAATATAGAATATGTTTAGAAATTTTAAAACACAACTAAATAACATAGGXXXXXXXXXXATAGTGGTTAGTCCACCAATTTAGGGAGTATTATGAAGTTTTACTAAATTAATTGACAAAAAATTAAAAGGATGTCCATG
>Marker594
CAATTTGTTTCCTTCCCTCGTATAATCCCACCTGCCAACCATTATTGAACATTTAACAACAAGCACATATATAAAACGTTXXXXXXXXXXGCTTTTTTTTTTTTATGGAGTCAAATACAAGCACTTGTCCTACTTTTTCTTCGATAACGCCTACTAGAAACTTTGTTCTG
>Marker598
CAATGATTTTCTAACTCAATTTAGTTTTTTATTTATTCAAAAAGCTGAATATTTTCTGATTTTTTAATTCTATTAAACTAXXXXXXXXXXATTGTGAAAATTTATATACATTGACTTATGAAATTTGATCATAACTTTTTAGATTGATATAGATTTTCATGAAATTGTAG
>Marker601
CTTGCGATATGCCTCTACAAGTGCAATACATACAAATATAACTACCACATACACCAAATGCCAAGACAATCTCAACAGCAXXXXXXXXXXAGTTTTTTTACTAATACTTTTAACCTTCAAAATGACAATAGTTTCACAAAAAACCTTCAAAGTAAAAAGTTGACATGTTG
>Marker606
CGGATTCTTCGCTTGTGGAGAAATTATAACAAACAATCCGGCAACACCATCGAAATGGTATTTGTTTTTATTACTACATTXXXXXXXXXXTCGATCAGGGACAAAATTTCATGCTTCAGTTTGTGAACAGCTCATCAAAAAATTTGAAGGCTGTCCAGTTATTCAAAGTG
>Marker614
CATATCCGTGTGCCCGTTCAAGAAAACAGCGATCATATTCGCTAACCACAGCATCATGCACTTGGCTCCTACCGATGCCAXXXXXXXXXXGGATAACCGGTATAGAGCTGCCTCAACGCGGGTTTAGACCAGCCGAGGGAGTTAATGAGACGGGTGAACGGTTAGCTAGG
>Marker621
CTAATCGGATGATAGAGAGTTGGATATGGGGTTAGCAATCCCAACAATTGGTATCAGAGCGGTTTGACGAGATATTGCAAXXXXXXXXXXTGATGTTGTGGGAGAACATTCTCAAAGGAACGAGATGTTATGAAAGACACATTCTCAAAGGAAAGCCATGCGATTACTGG
>Marker626
CCATCACCTGCGGTGGACACCTCTGCAACATCGGACGTGATTGCAGCTCTGTCATCTGTTCCCGGTGCCACATTCTGAAGXXXXXXXXXXAATGTCTGGTGGTGCGCAGTAAAATTGAAGTCCTTTAGCTTGAGCTGGAAAGTATATGTTTTTCCCACAAGTTCAGACAG
>Marker627
CCACCATGTGTAAAACATAACCTGTCTGAAAACAAATCAACAAAACCAAATAACCCCTCATTGGGCTGGTTAGTATAAAAXXXXXXXXXXTGTATTAGTGTCCAAAACAAGTGATCTCACGCCCATGTACTAGACAATGGGTGAGACTGGTCCATATTAAATCTCTTGAG
>Marker628
CCTCAGATTATAGCACTGATGCTTGACGCAATACTACACTTGATTTCCTTTTCTTTTGCAATCACACTCAGACATGATTCXXXXXXXXXXTAGTCATTAGCTAATTCACCCTTGTTAAAAATAGATTGTTGGATCAGTGCAATACATTAACGTAGATTTGAACTAGCCTG
>Marker631
CTGTTGTGGACATGGCTGAAAACAGCGAAGTTCTTTCCATGGTTGGTCGTTGATATAGCGAAGAAGAAGTTAAAAGACACXXXXXXXXXXCGTTGATCCTATTTATCACTTGATGGGAATTCTGTCAGAATATTCAGATGGGCACTTGGTTTTTGATACTAACATTCTCG
>Marker633
CCTCTTTGTTCGAATCTCATTGTAGTCTTTGCGTTTATTGGTTGATCAAACGTCTATTCAGTTGAAGGAGGTTGCCGAAGXXXXXXXXXXAGGAGATCAAGGAGATCAAGGATTCATAAACACAATACTTCATGAACACAATAATTCATGAACCGTATCTTGTGGTGAGG
>Marker639
CATTAAAGTCACTGACTATTTCTTGAAAACGATTAGCCGGAAAAGGAATTTCACCAAACATGATCCAAAGCTAAAAACATXXXXXXXXXXCCTTTTGGTCAAGGTGGTTCCAAGAACCTAAATCAAAGAAATTCATGAATCTACAAAATGGAAACAGTCGTTAAACACTG
>Marker640
CATAGAAAATCAAAAAAGTGACAGATGCAACCTAATCAAACGCGTCGGAACCTACCTCCAAGGAACTGCACGTCGACCACXXXXXXXXXXTAAAAAGAAAGTAATAAAAATATTGCTATTCATGGTTCCAAACAATTCTCATTTAAACTATTATTCATATTTTCAAACAG
>Marker643
CACGAGATTTTCTGAATTGATGGTTGCGCTCATGTTAGCTGAAAAGAACTATGAGCTCTTAATCAAAAACCACAATTCCCXXXXXXXXXXGGTAAAGAAACTCAAGAGGATACCACCCAGAAGCGTGAGACAGTGTGTTACAGATGTGGTTGTAAAGGACATTGGTCCCG
>Marker657
CGTTTCTTGTAATTTAACCAAATTTTCATTAATTGCCCATTAAGATTCAGTTTAAACCATAAATTACAATAATCCATGCAXXXXXXXXXXTAAATGCTGTTTTCGATATTTTTATCAGTTTTCATCTTTTGCTTTACATGTTCTGCACTAATGGATTGTCTGTAAAGTTG
>Marker661
CACGAATTTGTAGTATTGATCATGTGTGATCATGGATCACAGGTTTATCCTCTCTCCCCCTCATGAACATATTATAATTTXXXXXXXXXXTCCGTGGGATATATCAGTATGGTCACCGCGGCTCTTGCCTCTTATCATACTGATCTGTAGCATAGTTTTGATCAGTAGAG
>Marker665
CCTTTATTAATGTAATAAATATTTGCTTTTTATAAGTTAATATTTGGTTAAATTATATAATTTAAAAATAAGTGAGTATAXXXXXXXXXXAAGTCAGAACATAGCGCTGGATAAAATCGAATACACACACACAAAATATATTCTCTTGAACAAATTTTTCAAAACCCCCG
>Marker667
CGGACCTGTTTCATACCTGAAATATTAGATTCGGATATGGTATATCTAGAACTAATACTTTTAAATGTCTTTTATAAATTXXXXXXXXXXAAAGGTAACTATTTGACAGAATTTCCCAATATTTAAATATAACCTTATTAAAAACTGGGTTATTTTATAAGTTTTTATGG
>Marker688
CATTTATCTTTACCAATATCAGTATTCACCTAGAAAGATCCACAAGAGAAACTTAAATCTTGAGTAGAATTAGGATGGCTXXXXXXXXXXATACAACGGACTGAACAGAATGTTGTATATAGAGAATGACAAACAAAGCAAACTAACCCGTCGTTCTAATATATTTACAG
CATTTATCTTTACCAATATCAGTATTCACCTAGAAAGATCCACAAGAGAAACTTAAATCTTGAGTAGAATTAGGATGGCTXXXXXXXXXXATACAACGGACTGAACAGAGTGTTGTATATAGAGAATGACAAACAAAGCAAACTAACCCGTCGTTCTAATATATTTACAG
>Marker704
CATTATATATTGTTTCCTGTTAAGAAACTAAAATATTGATGTGACAAAGACTAGCACTTCAATCAATAAATATATATAAAXXXXXXXXXXTTAAGTTTTTTTTTTTTCAAAAGAAATACTTTAGCTTATAAAATATCCTTTTAAATTTCAAAAGAGCGTTAAATCAACTG
>Marker705
CCTCTCTCTTTTTCTTTTTCCAAGCTCATTTTGTTTTATATCCATTTTTATGTTCAAGTTAGTAACTCATGTTATTTGACXXXXXXXXXXACCATATTAAATACAGTATACACTATCTAGTTGGCATTCTAGTTGCTACCAAACTACTATAGACTATATTAGTAGTGTAG
>Marker710
CACGGTTAAAATGATTGAGGAAGCTTTGGTTTAATAATAATAAAACTATCAAACCGGTTCATTTCAATAAAATGAGGTAAXXXXXXXXXXGCCGTTGGAACAGGCACCCGGGGTGTTCCGCGCGATCGGGAACAGTCGTCAGACTGTTTTGCGTGAAAGTCACCAAAATG
>Marker724
CTATCCTTAGATTCCAGCACAACCACCGATTGTCTCTTAACGATCACTTTCTTCTGATCAGAAACATTCCGAAGAAACGGXXXXXXXXXXGAATCTCTGGTGAGTTCCCATTCAACAGTTCAGGCATAAGATCCTCTGAATCCGCAAAAGGCCATGGCGGCTCTCCGGTG
>Marker727
CACTGGCCTGTGCTTATGATAGCGATTCTTGCGTCTGTTGTGGGAAGCCAAGCGATCATCAGCGGCACTTTCTCGATAATXXXXXXXXXXATTAACTGGATGCTCATGGTTCTCTGCATTGCTGTTACTATTGGGTTTAGAGATGTCAAACACCTCGGCAATGCATCAGG
>Marker729
CTTAGGGGCGGTGATGCTTGCTAAGGCTTACTGGATTGTGGATGACAGATCGATGACGTGGGACGATCATTTGAGTTTAGXXXXXXXXXXGCATAACTGTACTGATAATGTATGTGCTAGCGTCTATGGAAACCGAGAGTCTCCAAGACGTGACTGTCTGTCATCGCATG
>Marker730
CAATATCATTTATAGTATTTATGTGTGCCATAACATATAATATTTTCTCCATGTAATGGGCTTGTTTCACAGTTTCCTCAXXXXXXXXXXGATGCTTGACCTTGAAGCAGGTATATGGCCACAAGAATCCACTTACCTACCCTGACTGTGATAAACACTATTTGCATGAG
>Marker734
CCATGAAAGAGAATTTAATATAAATTAATACAAATGTAGAATGTGTTTAGAAATTTTAAAACAACACTAAAGATCATAGGXXXXXXXXXXATAGTGGTTATTCCACCAATTTAGGGAGTATTATAAAGTTTTACTAAATTAATTGCCAAACAATTAAATCGATGCCCATG
>Marker739
CTATATTCGAGTTTGGTAGACATACCTATGTCAACCAAATATGCAACACATGCATGGTTTATTTTCTGGATCTCAATAAAXXXXXXXXXXTTATTACCATACTGTATGAATAAAATGAGCCCGCAAGCGTTAGACTATTAACAAAATATGGTATAGTCGAATTTAAATAG
>Marker740
CGCGACTTGCGCGTGTTTCGATGAAGCTTGGAGGGTTTTCGAGGGGATGGTGGAGTTCGATGTTGTTGCTTGGAACTCGAXXXXXXXXXXTGTGAGGCCTGATGGGTTTACGATGGTGAGTTTGTTGAATGCTTGTGGCTGCATTGGAGCAAAAGAGCAAGGGAGATGGG
>Marker741
CTTGCATTCTCAGTGCTTGAAATCTCTTAGAATTGGTTCGACAATCATTTATACTACAACATTTGTCTTAGGAGCCTTGAXXXXXXXXXXAGAAGCAATACCAGAAATATTTGCAACTGATGTGGACACATGGAAAGATAAACACTTTGTCAAGTGGTTAAAATCACAGG
>Marker748
CCAGATGGCTCTTGATGCTTCCAGCAATGGAAACTTCAACACCAGGAATCCAGAGGAGGTAGTCAAGGTGATTGAAAACCXXXXXXXXXXATGGAGCTGGATTCCAAGGAAACCAGGGTGGAAACAGAAACTCCTAAGGAAATAGGAGTAACTTCAACCAAAATTCGCAG
>Marker749
CTAGGGTAGATATCACTGGCAAAACTGGATTTAGTAGTTTCATTGCCAAACATGATATGAGATTTTAGTAAATTATTATTXXXXXXXXXXGTTGCATACAACGATCACGTCGTCACAAGCTTCACCCTTGTAATTGGATAAGCTCTAGATTTTCATCTTATAGAAACTTG
>Marker756
CCTGAGCCGGCTCTGTGTCTTCTATATCAAGCTAGGATACATCATATATTCTCCTGTTCTATTGTAGATATTCTTATTACXXXXXXXXXXTTGTTTTTTTATCACATGCATTTTGAGAAAAAACTCATGCAAATAGACAAAATACAAATTAACTAGTTTTTTTTGTTTAG
>Marker759
CTAATCATCAAGCTTCCGTATCTGTCATATAGCATCAGTGTCTTGCCTTTCATGCTGACTTCGCAACCCACTTCAGTAGCXXXXXXXXXXCTTTACCGGTGATGGTCTCGTCAAGCTTGTAGAAGAACAGGCGGTTCCCACACATATGGTTACTAGCACCGTTGTCAAGG
>Marker762
CCTTAATATTTTTCCAACCAGGGTCAGAGTTAAGTCTAACGTGAATGTAGTATTGCAACGCAAATGAAAGAGTAGACATGXXXXXXXXXXTTTTTCAGAAGCCTAAAAAAACAGGTGAACAGATCAAATTTCAAACGTTTTCTTTAATTGTAGTCTGAACAGAAGCCAAG
>Marker767
CCATTTGCTCCTTTTTTTTCTTTAGAACCAGAGACACAAGAGTTCACTAGGTTTGGTTTCACAGAGCCTGCCATAGCAGAXXXXXXXXXXGCGAATGTTTCATTGGGCTTGGCCCAGGGCCGGCCCTGTCTTTTACACTATACATAAGAAGGAAAATGTATCACGAACCG
>Marker775
CTCCTTAGTGGCTGCACAACCGGTTCTTCTTCCTGTGCTTCTTCTACCACTTCGTTTTGAGAAGGTGTTTGTATCACACCXXXXXXXXXXCTCTCCTCCCTCATGATCAAGGTGGGATGGTGAACCAACTTCAGGAGGTGTAGTCGTGTGATCTCTTGGATCCTGGGATG
>Marker781
CGTGTATAATAAACCAAACTAAGCGGCGATGAAAATACGTCTATATATGTTTGATGTTAATTATGTAAGTTACATTTGGTXXXXXXXXXXTAAAGAAAAAAATCAAAGATTGAGGCTGACCATCTCATGTAACAAGTCCAGAATGTCGCGATCAAATCTTCTAATCTACG
>Marker792
CCAAGACGAAGATTTGGAGGGGATAAAAGGGGTTTGGTCAACATCTGGAATCAAAGAGTCGAGCCACATCGCTTAATCACXXXXXXXXXXCTGGGCTAAGTGGATAGCAAGACTAGTCCAAGCACCCGGGTTATTGTGATTGTGCGATTATTATATGTTATTATGGTATG
>Marker794
CTTAAATGCTTTGGTTTTCTATCTATCGAGATCCTATCATTTATAGTTTACGTTTCGAACTGATTTTATCTAATAAAACTXXXXXXXXXXTGAGATACTCTTTTAATTGCGATTTCAGAACCATCAAAAAGATCTACTCTGTAAACCTTGCCGAAACCTCCAGCTCGAAG
>Marker800
CCTATGCTCAGTTTGATTATCGGCTTTGATCCTAAATCAGCAACAGCTTTGTCAAAATGTAAGAGTAACATTATACTACCXXXXXXXXXXGTTGATTCAGCCCATGCTTATGCTTGGGATTAGCGTTGGTGTCGCTTTCAATGTCATGTTTCCAGATTGGATGGTCACAG
>Marker811
CCGCGGAGCACTTACCGTTCTTATTCTTTTTGCTTCAAGATTTAGTAAAACTTAAATCCGATATTTGTTCTTTTTTTAATXXXXXXXXXXATAAAATTTAAACCTGATTAAATTAATTCGACCCGAACCGATCCGACCCGATCCGACCCAACTTATTAACCCGGTCGGTG
>Marker817
CCGCCCAAAAATGTCATGTTTGCATTCCACTATTGTCGCCAAACCAATGCACCACCACCAGATTCCTTCCAGTAATCAATXXXXXXXXXXTTAAGAACTGCTGCCATATTGAACTTGTAGTTTGGTTTAGTTAGAGACCCGGTTTTCAACCGGTTTAAGGCAATGTTTTG
>Marker820
CACAATCATATGTATGATTAATTGTAACTTTTGATCACATGATTTTATTGGATTTTAGCATTTTATTTTAGTTTATTTTGXXXXXXXXXXTTGTTAACTCGTTTTGACTAGATCGACGACCAAACTTATACTTTTCATATTCTTAAATATTATGTTTTGGTAAATAGGTG
>Marker821
CTAATCATCGATAAATGACTTCCACACTTATGATATAATGCGAGTATTGATTATGATCATGTAAATTTTTGCTATTCCTTXXXXXXXXXXGTATAAGGTTAGCTCTAATGAGGCACCAAAACACTAAAATTGGCGTAATCCTACATGCATGCTGGTCGGCATTGTATTTG
CTAATCATCGATAAATGACTTCCACACTTATGATATAATGCGAGTATTGACTATGATCATGTAAATTTTTGCTATTCCTTXXXXXXXXXXGTATAAGGTTAGCTCTAATGAGGCACCAAAACACTAAAATTGGCGTAATCCTACATGCATGCTGGTCGGCATTGTATTTG
>Marker824
CTAAGAAGCTAACTTCAACACAACCAAGAGTAGTAGTTTCTGACTGCTTTCATAAAATCAGAGCACTCTTTTTTTCCTTAXXXXXXXXXXGGGTAGGATTATTTACTTTATCTTTGGAGAGACAGGTGATTAGTTGTTGCTGTTCTTCAGTAGTAAGTGTGTCCTTTAGG
>Marker827
CAAAGGTATAGAAACAATTCTGGTATTTCTACACTTCGGATCGGGTTCGGGTATTTTATGTTCGGGTTTGGATATTTTGGXXXXXXXXXXCAAGAGCATGATATGTATCTTAAGTGAGTAACAAAAGATTTTGTCTATAATATATGTATATTATCTAATTTTGAGCAATG
>Marker834
CTATGAAAAAGTATTTAGAATATATTAAGACAAATGTACGTAGTTAGAAAACTATAAACAACAATAAATAGTGTAAACTTXXXXXXXXXXTTATAACAGTTAGTCCACTGATTTAAGCAGTATAAAAGTTTTATTAAATTAATTGTTAAAATATTTGAGGGATGTCTATG
>Marker835
CAGGTAACAAATAACAAGTGGATGAACGACTCAAAGAGTCAAGACATAACACTAGCTAGTCAACTGGATAATGGACCAAAXXXXXXXXXXGTATAGACTTATACAATACAAGTCAAAGATAATTTATCTGAAAACCACCTTTTTCTATACTTTAGCCCTTGAGCGGCGAG
>Marker841
CCGTTTTAATTTTTTGTCAATTAATTTAGTAAACCTTCATAATACTCCCTAAATTGGTGAACTAGCCACTATAAAATCGCXXXXXXXXXXTCAATGATCTTTAGTGTTGTTTTAAAATTTCTAAACACATTCTACATTTATATTAATTTATATTAAACTCTCTTTCAAGG
>Marker857
CAACTACGAATCAAATTTCATTGATCGAGCTTTACAAATTTCATTGATTTCATGTTGATTATTATTATTATCTGGTTTTAXXXXXXXXXXCGGAAGATGCTGTTCGACATCAGCTTGATGCATTGAAGTATAACGACCATCCTCGCTATGATTATGGCATCGAGGTCATG
>Marker862
CGACTAGATGACTCCCATTATTTGTGTCTGTGGAAAGTGTATTTGGTTCCTGTTCCTTCCAAGAGCCAAGAGAAGCAAAGXXXXXXXXXXCTGTGTTTCTTCTCTAAGAGCTATGGACTACAATATATTAACATGTAGCAAGGACATACAAATTTAAGCAGTTTAAAAAG
>Marker864
CACGTGATGTCTCTCTTCGTTTGTGAGTTATTACATTACAACAGGTTCTCGGTTTGATTTAGACTGGATTCGGTTATCTTXXXXXXXXXXTTGTAAGACGAAATACCACAGTTTCTTACAACCGATGCTTTTCTTTGTATTAGAGGCAATGTGGGTCACAACAACAAAGG
>Marker878
CTAGCCATAAATCGAAACTAAATTAAGTAAGTAACCTTGATTTTGACGTTATTTAGTGTCAGACATTTCATACACAAACTXXXXXXXXXXTGCTTTTACAGTTTACATTTTTGACAGTAAATAATTTTTATGGTAATATTTTTGAACTTCTATGCTGACATCGAAGTGTG
>Marker881
CATTCCCTCTCTTCACTAGATGTTCAAGACCTGGTGGAGGATACATATAGACTTCATCCTCAAGTTCTCCTTGTAGAAATXXXXXXXXXXTGTAATCCTCTCCATATGTCTGAGTAAACCCTCTTGCTACTAGTCTAGTTTTCTTCCTCTCAATCGACCCATCAGCCTTG
>Marker884
CTTGCTTAGGCATTAATAAGCAATAACACTGATGTAAACGGAAATGTGAAAGGTGGAGAGAAAGATCGATTTGGTGTATGXXXXXXXXXXGGATTATTTATACCCATTAATCACAAACATTAGTTGCTAAAAAAAATGGTTTTAAATTATCTATACATTCAAAGCGACAG
>Marker889
CTTAACCGACGTAATGCATCGCATTATCCAAGTGATCCATGTTTTCGAGAAATCCATCTTTCGCATGACAGCCTCAATAAXXXXXXXXXXTCTTGAGCTATCATAATATTATCTGAAATTTGTCTTCCAGCCACAAAAGCTGACTGTGTTTCCGATATCAAGCCTGGCAG
>Marker897
CTCATGAGCGTTCCGATTCGTTGCTTGATCATTGACTCTGTCTCTTCCTTGCTTTCATTGATTCTCGATACTCTTTACATXXXXXXXXXXTCTGGAGCTGATTTTCACTCATGGCGCCGATCTGTTCGTATGGCGTTGAACGTCAGAAACAAACTCGGCTTTATCGATGG
>Marker900
CCCAAAATATCAAAAGCTCTTCTGCCGAATTCTAGTCTTCTATCGACCGATGTTGGGACGTCAACATCGATCGATGGTTGXXXXXXXXXXGCGTTGATGTATGAACAGGTTGTCTGCTCCATTAGCTGTCTGAAGGATGTCTGCGATGTCCTCTCGAGATACATGCAATG
>Marker907
CCACCATGTTCAGCACTTATTAAAAGTTCAGATATTGATCTGACCTGCTTAGTAAAACTTAAAATAATTGTAAACAACTCXXXXXXXXXXAACTACAATTCATGCATTAGAGAGAAAATAACAATATATGGCATGGGGAATCTTTCCCCACCACAGCAACATGGAAAAAG
>Marker908
CTGTCGTGGCCTGTGTTTACACTTGCCAAAATATTTTGTGAAAAATATATATTTTATAAAAAGAGGAATATCCTAAAATTXXXXXXXXXXCGTAGAAACTATGGATTTGCCAGGTCCATAATGTATCGGTTACCAATCCTATAGTCAATATAGTGTAAAAGAATGTAGAG
>Marker918
CTTTAATTTTAATAATATAGATACATAGCTCAACATGTATAAAAACTATAAATAATAAAAACTGCGACTAAAACTTAAATXXXXXXXXXXAATAAAAATGATAGTGTATATTTATGAAATCATAATCGTTTTATCAACCATTCATATTACTGTCTCGTGTGAATCATTCG
>Marker923
CCACGAAAAAGAGTTTAGAATACATTAGGTTAATCGCTATCCTCTTTGTCTTTCATGGTCTTCTTGGTGGCATTTTGAATXXXXXXXXXXAAAAAAATATCAAATTGTATTGCATATAGTGTAGAATTTTAAGCAAATATAACTCATCTATTTGTATAGCTTATTTGAAG
>Marker927
CAAATACCCCGCGACCCGAACATTTAGCAAGTAAGCCCCGATCGGGCTTGCGACCGACCCAAAGTTAATCAACGTAGAGTXXXXXXXXXXCCGGTGCATGAGAAGAGGAGGATCATTGTGAGCATTATAGGTCTTGGGAACTTGTATTTGATCAAGAAAATCTCTGAGAG
CAAATACCCCGCGACCCGAACATTTAGCAAGTAAGCCCCGATAGGGCTTGCGACCGACCCAAAGTTAATCAACGTAGAGTXXXXXXXXXXCCGGTGCATGAGAAGAGGAGGATCATTGTGAGCATTATAGGTCTTGGGAACTTGTATTTGATCAAGAAAATCTCTGAGAG
>Marker930
CAAGCTCCGATCAATTAGGGTTTGTGAATTGGGGATTTTAAAGAGACGAGAGCAATGAGCTAGTAGGCCCATATAGTGGCXXXXXXXXXXACTAACATGGGAGTTCAAAGACCTGTTACAACTCTAATATATTACATTGGCTTGTTGTTGGTAGGCCGAGTTTGTTTTCG
>Marker941
CCATGAAATAAAGTTTAATATACATTAATAAAAATGTAGAATGTGTTTAGAAATTTTAAAACAACACTAAAGATCTTAGGXXXXXXXXXXATAGTGGTTAGTCCAATAATTTAGGGAGTATTATGAAGTTTGACTTAATTAATTAACAAAAAATTAAAACGATGCCCATG
>Marker943
CTCGAGTTACCATAGCTGACAAAGAAAAAAAGTTTCAGTTTCGATTCCTTCCTAATAGAGATGTCAAATAGGTTTGTTTGXXXXXXXXXXGTTTGGATTTCAAATATTTTCTATCATTTTTGGTGTATCTATCTAGAATATTTCAATGAAATTCATTTACTTTATTGTAG
>Marker952
CTCGCCTTTCCTCCTCCTCCTCCTGCTCCTCTCTTTGGCTCCACCTCTTCTTCTACTTCACAAGAATGCAAATGCGTGCCXXXXXXXXXXCAAACTGGCAGATGGAGCAGTTGTAAACGAACCCTGATCCATACTCACTGCACGCGCTGCACTCGTAAGTTGAGGACTCG
>Marker961
CGGTGGAAAGGGAGAATGATAAGCGTGACAGCTTTATCGAGAGCTAGCCAACAAATATCATCTTGCATGTGGTTCGCGTTXXXXXXXXXXCCCGACCCGACCCCAAGTTTCTGGACTTTGTGTGAGATCAAAGTGGGAACGTCTTGACCTTGTAACTCGACGAGGTGAAG
>Marker979
CTCTCGTTTCAGCTGCTTGAACTCTTTGAGCATGGTTTCGAGAGGTCGGTCACTGATGAGTTCTATGTTCTGCCACCCGAXXXXXXXXXXACAGATTCGAAAGCTTACGGTTTTGGCGATGACGCCTCCCCAGCCTTCATCGAAGGCTCTCTTCATGACGGTGTAGTTGG
>Marker980
CCGGTTTTTTGAAGATTTACTAACCCCGACCTGAACCTAACATAACCCAAACCGATCCTGAACCGAATTTTCAAATAACCXXXXXXXXXXATCTACTACGAACGAGGCTAGTATGGACCTGACATGTTTTATTTAGCCGTTATGGTCAACTTGACAACATTTTGATTTAG
>Marker981
CTTTAAATTTCTCACAAACTATAAACAAAATAATATATTAAATATAAATTTGAACAACATATGTCAGAATACATAAACTTXXXXXXXXXXTTCTAGACGTTCTTATATATATTAAATCTAAAAATAATTAATATATATAAGTATATAAATCTATTTCAGATACATTCGGG
>Marker982
CATACGTAACTTCAGATAAACCATATCACCAATCTCCAAGTTCACGTCTCGACGCTTCTGATCCGCTTGATTCTTCATAAXXXXXXXXXXGCTCAACACAAGAAGGAAGACCACGTGCGAGGATGAGAAGAAACATAACAGCGCAAGTAAGTCTCCAAACAACGGTCAAG
>Marker984
CTTGTATTTCTGATTAAAAATCTAATGAGATGTTATAAGATCAATACATCCAGTCATTGACCCCGGTAACATTTGCTCAAXXXXXXXXXXTGGTGTCTATTTCATTACTGGTCTGGAAAGATTATTTTTTTCTATCTGATGAAGAACTAGTTTTAAAGATTTTGAGCTAG
>Marker986
CTTCGCTTTTTTTAAATATTGCGTTAACACAATCAGTTGGTGCATAAATTGAAGTTTTTGAATATTTTGGAACAAGGAGTXXXXXXXXXXAGGAAATATAGTTCCCTATGTATACACAAACCAACTTGCGGTTCATTTCGTAGTGACTGCCTCTCATTCTCCAAACAAGG
>Marker998
CACAGGCAACTATAAAACAAAGGGACGCCTGTTGACATGAACACATGCTTCTTTGTTAAGAAGCTGTCACTAATTACGTTXXXXXXXXXXCGCTGCTCTCTTTATCAAAGCAAGTCCTTCTTCATGACGGTCTAACAGGTAGAAATACTCTACACCCTTGATGTAAAGAG
>Marker1000
CAATTACAACATTATTTATATATATGATTGTAGATGATAAAGAGGATGCTAAAGAAGAAGATTCATCCAGATATGGATGCXXXXXXXXXXATTAGCTATCAATAGTTATCTTTCTTTTAATCATCTGCGCTATTGAACAGATTGCGTGGCTTAGAAGTCTCACGACGTCG
CAATTACAACATTATTTATATATATGATTGTAGATGATAAAGAGGATGCTAAAGAAGAAGATTCATCCAGATATGGATGCXXXXXXXXXXATTAGCTATCAATAGTTATCTTTCTTTTAATCATCTGCGCTATTGAACAGACTGCGTGGCTTAGAAGTCCCACGACGTCG
>Marker1007
CCGAAGATGGACTTTGCTTCATCTTGTGAAAGCTCCTCGCTTGGATTATCATCCAAAGATTTTAGATGTTCAAGCACCAGXXXXXXXXXXTATGACGGGAAAAGAGATTCTACCCATCAAAGGAATATAACTAACCTCGATGACTATGCGTATGGCTAACCCTTCTTCTG
>Marker1008
CTGATATCATAAATTAGAAGGGCATATGTATATGTAGAAGGAAGACTCTCAGGGATAACTATATCTAGTGAGCCCAAATTXXXXXXXXXXGTGTTTCTATTTCTGAATACAAGGTAGACTCTCGCCGTAGGTAATTTCGTGTCCCCATAAGTTGAAGTATTTCTAAGCTG
>Marker1010
CTAATGTATTCTAAACTCTCTTTCATGGTAAGTAGACATCTCTCTATTTTTCAAGAATTAATTTAATAAAACTTATATATXXXXXXXXXXTTTACATTATTTAGTGTTGTTTGAAAAGTTCTAACCACATTATACATTTGTCTTAATGTATTATAAACTCTCTTTCATGG
>Marker1015
CATGTCGCATCTCTACAGGTTACGACTCTGTAACTCCTCTTCTTGTTATCGTGTCTTTGGGAGAGGAAGGATTTCGGTCTXXXXXXXXXXTGCATTTTGATCATATAGACTAGTATTTAGCCATGTTTAGGTTGAATTTTGCATGCATGAGTCTTTATTAGGTATTGGAG
>Marker1017
CAGGAAGCGGCCAGGCCTCACGATCGGTAACAATGTTTACTAATTTATATAGGCAATTTCCAGTTTCTTGATTTTCCTCAXXXXXXXXXXGCTAGCCGGAATCTACAAGAATGTGATTGCTACAGACACAAGCTCCAAGCAACTTGAGTTTGCTGCAAAGCTTCCCAACG
>Marker1019
CTTAGTATTTCATATGAAGTTGTAGTGTGCTTATTTATATTTGTTGCTTTGGAACGTTTTTCTTTTCTCTATGCTAGTGTXXXXXXXXXXCTCCTCTGTTAAGGTGAACATTTTTGCTGGGTGTGCACTGGGGTCTAAGAAAAGTGTGTGTTATAACAAAAGCTTCTTGG
>Marker1022
CACGACTTGAGACCAAACATCATCATTACCAAGTTTCATGTTTTTTATTTTTTTTTTATCTTATCACTTTTTAATAGTTCXXXXXXXXXXCGTCACCAACACGCGGCTGATAACGATCGCTGGTTTTGAGGACTCTCTTCTTCGATTTCGCACCGAGGTAGATAGATCGG
>Marker1025
CAAGGCCAATATCTAGAACTGTTGTGGATCAGAACAAACCTGGTCTTGTTGTAGACAAGAACCGTGCTGATCGGTGGAAAXXXXXXXXXXAAAGGAAATACCTGAAGAAGTGTGGGAATGTGGATCTGCAGCTAGAGTGCTTGACGTTAGTGAGAACTTCATTCGAGAAG
>Marker1026
CCATTTTTTTTTTCTTCTTTGCGTTGGGATTGAATCTTCCTTCTGCCATGGATTGACCTTTAATTGATTTCGATTCTCCTXXXXXXXXXXTTTACGGCCTTAGAAATAGGAGAAAAATCCTCTCTTTTTTACAATATTAACGTTGGGCCTTGGAGCTAGTAGCTCTGTTG
>Marker1028
CATTTAGAAGATTTGAAAATACTTGGTTTTGGAAAATATTTCAAAATAGTTTTTTTTGTCAACCTTGTAACAAACCAAAAXXXXXXXXXXTGAGTAAACTTCTAATGAAATATGCTTAAAAGTAAGGGCTGGTAGACTTCACTTGAAGTCTATCAGCCCTTACTTTTAAG
>Marker1034
CGAAAAAATGGGTCGGGTCCTTTCAAGTGGTATCAGAGCGGAGTCGAGTTCTAGGACAATCTAAGTATAGTGGGTTATTGXXXXXXXXXXAAAAGTAACTGTAACACAAGAAGGACTGTGAATGAGACCGCTGAGGGGTCTGCGAGCAACGTGGCCAGGAATGAAGCTGG
CGAAAAAATAGGTCGGGTCCTTTCAAGTGGTATCAGAGCGGAGTCGAGTTCTAGGACAATCTAAGTATAGTGGGTTATTGXXXXXXXXXXAAAAGTAACTGTAACACAAGAAGGACTGTGAATGAGACCGCTGAGGGGTCTGCGAGCAACGTGGTCTGGAATGAAGCTGG
>Marker1037
CATCAACCTCATATTCATAGATTGGAGTAAACTCCATTGTAGTCATCATCTTGGTTCTCAAAATTTGTGAAATCATGGAAXXXXXXXXXXCTTGTGATCCCAAGAGGCAGCAACAAGCTTGTTTCTCAGATTAAAAACTCAACTAAAATCCCAGTGCTAGGGCACGCTGG
>Marker1046
CCTTCGTTATTATATCTTGATCCTCCTACTAAAGAGTCTGAACTAGAAGTTCGACGAATCATGCATTTACAGAGTATAGCXXXXXXXXXXCCTAGAAAACAGAAGGATGTCATGATAAATGACACATCCAAAATAGCAGAAAGTATTTTGGAAGAAACAAATAATGAGGG
>Marker1052
CTAATTGATGATTATTCCCGTTATATGTGGACTATGTTGTTACAGGAGAAAATTGAAGCTTTCGAGAAGTTTATAAACTTXXXXXXXXXXGCCTCAACCGAAAGGTGTTGTCGAGAGACGAAACCGAACACTTCTAGAGATGATCAGGAGTATATTAAAACACATGAAGG
>Marker1060
CGCATGTTAATCACTGATTTAATTAATTTATAAGATAAACCAATGTCCAGAAAAATTTACATCTCAAGACACATTTTCATXXXXXXXXXXCTCACTCAAGAAGCTTCCCATCACGAGGAGAATGTGGTCAGAAATCCATAATAGAGTCCGACCACAACGACACGTCATCG
>Marker1066
CTCTTTTCTACATTTGCTCTTTCCTAATTTGGTAACCTTGTTTATGAAGTAAGAACTGGAAGCAAAGTTCATTTTGGATTXXXXXXXXXXTGTGCTATAATTTAAATAGATGCATGCTTTTCCTAAACTAAATTTCATTATGTATTAATTATTTTACCAACTACTTTTTG
>Marker1070
CCCTCTGTCTGATTATATTTCTGACGAGCAGTTTTCTACGAACCATCGAGCTTTTTTGACAGCCATTACAAACTCAACTGXXXXXXXXXXAAGACAGTAACACTTGGGATATCACAGACCTACCACCAGGGAAAGAGGCGATTGGCTGTCTGTGGATCTTCAAAATCAAG
>Marker1071
CAGAGGAGGGCAAGAGTTTCTTTCCAGAACTTGTGTGACCTTGTATAGATAAGGCTCGTGAGATCGTTGTTTACCATCGCXXXXXXXXXXAAAGAACTATATATATACCTTCATGTAAGGTGCCCTGCTTGTCTTTAGATATTTCTCACGAGTGCTCTCCCACAAAGATG
>Marker1079
CTCTGCTCCCACAGAATGACAATGATGCTGCTTGGCAGAAGAAGGATGGTCTCGTTAAGCTTTGGCTCTAAGGGACTCTAXXXXXXXXXXCTCTCAATCCACGATTACTGTCAAGAAATGAAACAAATCTCGGATTTGCTCAGGAACGTTGATGCTGCAGTGACTGAACG
>Marker1083
CCATCCACAAAGGCAAACGTAACGCATCGATCGATAACAACACCTGCTCGTCGAACGACACTCGCCTTCCACCGTCGACCXXXXXXXXXXATGTTGATATTGCAGCTGCTCAAGCTGTAGACGAGGCTGCTAGACCAAAGACATTAGCTGATTACAACAGGCCAAATCAG
>Marker1085
CCTCTACGTCCGCGTCGTCAAAGCCAAGGAGCTCCCCGGCAAAGACCTAACCGGTAGCTGCGACCCTTACGTCGAAGTCAXXXXXXXXXXTTAGCGCCTCAGTGGTATAGACTCGAGGGCACTAAAGGAGAGAAAGTGAGAGGAGAGCTTATGCTTGCTGTTTGGTTCGG
>Marker1086
CTAAGTTTTCCTTTAGAAAGGAAATTTGTTCGCTTTGGATAAGGTCTTGCAGATCTAGATCATTAGAACTTTCGTAAGATXXXXXXXXXXCAATGAAAATATGTTGAATGAATTGCTGATATGCTCAAATTATCCCAAGAGCACTCTCTTAAATAAGAGATTGATTGTAG
>Marker1088
CAGGGCCAGACTGGATACAGCTAGCAATGGGTTCTTCTTGGGGAGAACTGAGGAAGATGCAGAAGATCTGGTTGACAACAXXXXXXXXXXAGACACCACCTGTTGTCCATGAGGTTGAGGGTTTGGAAGGTCAGGAAGAGCTGTGTTTCATCAACAACAATGGTAGCTGG
>Marker1092
CCACCAACTTTAAACTTAGAAAGGACTCCATTATCATCGTCACCCTCCTGTTAATCTGAAATATCACTATTTGCATTCTAXXXXXXXXXXTGTGTTGGATGTATCTGTTCCAAGTTCATAATACAATTTATGGAATATGTCACACAATGCTATGTGATGCAATGTATGGG
>Marker1093
CCTGAGTGGTAAGTATCTCTCTTGTGCTATTTGCTTGTTTCTTCATGACATTTTTTTAAAACTTTTGACTGTTTGATTTAXXXXXXXXXXGATTGTGCTTGCGCATAAATGCAATTTGTTTCGTTTTTACCTTCCTACCGCCTCTGATATGATTGTTTTAAATGTTTTAG
CCTGAGTGGTAAGTATCTCTCTTGTGCTATTTGCTTGTTTCTTCATGACATTTTTTTAAAACTTTTGACTGTTTGATTTAXXXXXXXXXXGATTGTGCTTGCGCATAAATGAAATTTGTTTCGTTTCTACCTTCCTACCGCCTCTGATATGATTGTTTTAAATGTTTTAG
CCTGAGTGGTAAGTATCTCTCTTGTGCTATTTGCTTGTTTCTTCATGACATTTTTTTAAAACTTTTGACTGTTTGATTTAXXXXXXXXXXGATTGTGCTTGCGCATAAATGCAATTTGTTTCGTTTCTACCTTCCTACCGCCTCTGATATGATTGTTTTAAATGTTTTAG
>Marker1095
CTTTATTATCTTATTAGTTCCATTTTAAATATAATCTACTTACTTTTCATTTACTTTCTTGAAAACTCTTAACTCATTTTXXXXXXXXXXTTTGTTTTCAAAAAGAAAATAAAAGGTGCGTTTTTTAGAACCCATGATGACTTTTATTAAAAAAGATCCTAGAATGTTGG
>Marker1097
CAGGAAATATCGGAGAGAATATTTTGTTTTCTTTTTCCCCTAAACTTAGATATAAACAAATTATAAATAAAATAATTGTTXXXXXXXXXXACAAAACAAAAAATCAAAATAGAGGTTGAAAAGACAGGTAATAAAACAAAACTAATTATTTTATTACTTTTATATATGGG
>Marker1106
CTAACTAAACCAGACAAAACTATGTAAGAACAGGTTTCGAGGATGAGCTTACCCAAAATTGTAGACGATGTTTTCAAGCAXXXXXXXXXXTTACTCCAATGAGTAACTGTAGTCCGTCGAATAACTAAGAGAAAATAACAAACAAATGAAATACTCAGTTTCCAATGTAG
>Marker1109
CGGTATGCCTTATCGATTTAGAAAAAAATACTTTTTCTAGATAAGTATGTATTCTTATAGGAAAAAAGAAATCAAGTTTTXXXXXXXXXXGGTTTTGCTCTCTTTTGCTTTCTTCGAGTTAATTAGCATTTGTTCACAACACCCGCAAATCTGGGCGAGGCAGATGCGGG
>Marker1119
CTATTTTCAGTGGTTTTTTCAAAGGAATAATATTTCTAATTATTTCTGTTTCTTTCTTATAAGTCTTGTTATTTCTTGCTXXXXXXXXXXTACTTCTTTTTACATCGGTTAAATATATATATTTTTTGAATAAAGGGCAAAGGATTACATAGTAAAAACTGATGTGGATG
>Marker1120
CCAAGGGAAGGCCATGACGAGGAGCGTCCCGAGGATGCCTATCCATGGAGTGAGAACAGGTAGCGTTGGTAGGAGGAGAGXXXXXXXXXXTAGGACGAGCTAGTCGTGTGACCACTATGATTCCAAGGTAGAACATTGTTTGGATTATGGCCAAAGGCATCTCTGCTGAG
>Marker1124
CGACACATGAAATAGATTCACATATTATCGGTCAAATCAATGAAAAAATCGTGCAGTAGAATATTTAAAAAAAAAACTAGXXXXXXXXXXTTTCAATCAGAAAACTGTAAACATTGAGACATCAAAACTAATCGATTTAAAAATGCGTATAAACCTTAATTTAACTGGGG
>Marker1134
CCCTATTTCTGATTGGTTTTTGAGATCCGTCACATATCACCAGCTTTTTCCTATATTAATTTAACAGTTGAGTAGGTTTGXXXXXXXXXXTTTTGATTATTTTTCTTTCTTTTATTCTGAGAATCCCATATGAAAATCAATGGAGGCCCTCTTACTAAACAAGATATTCG
>Marker1137
CACCTTCGTATTGAACCAGAGGAAGTAGCGACATCATGGGGAAATTTTTTGTTGAATCCAAAGTTTAAGAAAGTGAATAGXXXXXXXXXXCATGAAATTAAAAGTAAAAACTTTAGGAGCCACGTCATGAGGTTGATGATTAACATGATTAAGTTGGCCAGAAATCCTAG
>Marker1142
CACTGTAAGGAAATTGAGAAATTATGTAAGAGTCTGCACAAACATTAAGCAAAAAAAAAGCGATGATTTGATTTGTAATAXXXXXXXXXXTTTCGTGGGAGAAATTGGTGGAAACGATTATAATTACCCTCTATTAGCATTTCGGAGTTATAAACACGCCATTGATTTGG
>Marker1153
CATTTTATGTCGACATTCTTTCGCCATTCTTTTGAGAAAAGGAAAAAGGAATAATATTCTTTATCCTAGATCTTTATTCAXXXXXXXXXXTTCCTTCCATAATAGTCGCTCTCGACTATGTTTACGATGCACTCGTTTTCATTTAATCATTTAGAACATAAAGTGATGCG
>Marker1158
CCTGCAGTAGACGTTATGTTTCTAGCTATCAGGTCTGTTTTGAAGTCCTAGTTAGTTTTCTGCACTGGTTCTTTATATCTXXXXXXXXXXCGTTGGATTGGAAAAGACCCTGTAAAATCTATTTTGTTTGAGAAAATGAGGGATACAATGGTAAGATTTATGTTGATCTG
>Marker1161
CATTGCGAAAACAAAAACACATGCTATCGCTTTAGGTGTGCAAAAGAAAGAAGGCAACTATGTTTGAATATGACAGAACCXXXXXXXXXXCAGTGTCAACCTTAAGAAACATCAAACGAAGTGATCGATAACTTGTGTAAGAGAAGAAGAAAATTGAGAATCTGTAAACG
>Marker1170
CATCAGAGTTACCAGATCGGACCACAGTGTTGCTCCCAGTAATCTCGAAAGACAGAACGAAAGAAGAGAACCACAAGTTGXXXXXXXXXXTCGCACCAGACATGAAGACATGTTGGTCATTGTTCATGAAGAGAACTCTTATAGAGAGATGTTAGGGCTATGCTACTTTG
CATCAGAGTTACCAGATCGGACCACAGTGTTGCTCCCAGTAATCTCGAAAGACAGAACGAAAGAAGAGAACCACAAGTTGXXXXXXXXXXTCGCACCAGACATGAAGACATGTTGGTCATTGTTCATGAAGAGAACTCTTATAGAGAGATGTTAGGGCTATGCTACTCTG
>Marker1174
CTTTCTGACATCGAAAATTCCGACAAGCTTTGTTGGTCAGAATAGTTTCCGACAAATTACCGACAACTTCTTACCGACGAXXXXXXXXXXATTTTTCGTCAATCTGGCTCTGATACCAATTGTTGGGATTGTGAAAGCCCATGTCCAACTCTCTATTATCCGATTATTAG
>Marker1176
CAGACATGGCAAGGATGGCTTGTTCAGAAGGTGTGTTCCAGAGGCAGATATTCCTGGAATCCTACATCACTGCCATGGTTXXXXXXXXXXATTACATTCTAGAGGTTGAGGTGTTCGACTGTTGGGGAGTCGATTTCATGGGACCATTTCTTTCATCCTTCAAGAACGAG
>Marker1177
CGTGCGTCTATATGACTATATCAATGTGTTAGTCAAATTGTTCACTTAAGCACACGTTTTCTTCCATTTTTAATCGCAAAXXXXXXXXXXGGTTGTTTTTAATGCTTTAAACTATTTTGTTTCTCGCTGTGGATCAATTGTAATCGTCTACTTTTCAATCCCTGCAATCG
>Marker1180
CATTGATACATTTATCCAGTGATCCATTTGCTGCTTACTACACCATTATTTCTTTAGTAAATATCCAGACAAAATTAAACXXXXXXXXXXTACATGGTTACTACGCCCATCTGTCTTATAATTACTTTGAATTCTTTGAACACCCCACGTCCCTATATAGGTTTTATGAG
>Marker1182
CGCTGAGACTTCCAACCTACATTCTTACCGTTCCACCTTGACCAAGTCTCTTACTTTCTCTAGTTATGAATCTTGCTTTTXXXXXXXXXXTTGGGATAAGTTTTTAAACAATTTTTCAGCAATGCTCTTGAGATTGAGGTCGGTGGTGGAAGGAAGATATCTGAGTTCAG
>Marker1198
CCATGAAAGAGATTTTAACATACGTTAATGTATAATGTGGTTGAGATTTTTAAACAACACTAAAGAGTGTAAACTTTAATXXXXXXXXXXCATAGTGGTTGGTCAACTGATTTATGCAATATATGAATTTTTATTAAATTAACTGTTAAAAATTAAAGACAATACTCATG
>Marker1206
CTTTTTAATTTGATGTCTGAAAAAGCGTAAAGAGTAACAACACTTTTGTGTTCAATGCATTTGCCTTATCTTTTTGTAAAXXXXXXXXXXTTCAGCGCTTTGTTCCAACAAGTCATGGTAGGTAACCATTGAATTTGTCTCTTACCATCATTTTTATTTTCCTGTGTTCG
>Marker1214
CAATTAATGATGTGATATATTATTAATGTAATATAATTAATGAAATTGTTAAATTGAATGAAATATTAAAAGACAATTAAXXXXXXXXXXAAATGTACTTTGTTTTAATAATATAGATAACTATACATACAATTTTTTGCAATATTTTCGGATTCCATATTGATTTTTTG
>Marker1217
CTATCTAAGTCATTTATCCAAAATTTTACAAACATCTACATTTACCATTAGACTGCACTTGAAATCTTTATGAGATTATAXXXXXXXXXXAGGACTTCTATGTTTTTCATGTCTCGAAAAGCCTTAAAAGATAGCTTCCCGACAGTTGTTTCCATTTTCTTAACTATTCG
>Marker1232
CGCATGTGAAGCAACACAACACTGGGCCTCGACATATCGCTGTAAAAACGAAGAAAATTACCGAAAAAGTTAAGGAAAAGXXXXXXXXXXGAACATAAAAGCACTAGTTTATACAAGCAAATGCTATCAAGATGATTATACTCATAAACATTGATCAGCTTTTCCCTATG
>Marker1239
CGCTCCACATCAAATCTTACAGTAGCAGCCAGAGGCCATGGCCACTCTCTTCAAGGACAAGCTCTAGCTCATCAAGGTGTXXXXXXXXXXATTAATATTCTACGTGAGACTTTAAAATACGGTCTTTCACCAAAGTCCTGGACAGACTATCTTCATTTAACTGTTGGAGG
>Marker1243
CGGCGGCGGAGGGCTCCCGCTAGGCCGCCTCTTGTAGTCCCTGCGGGGCGGCGGCGGGAGGGGAGAACGGTCACAGCGATXXXXXXXXXXGACGGAATCAGGCGGAGGGAGCGTCACATCGGCCATTTAGAGAAGAAGATCGGAACCCTAAATCGGGGTGTCAGGTTTGG
>Marker1246
CAATCTTGAGAAAGACCACTACAAAGGTCTTTCTCTCCCTTCATTTTAGATTTGATTAGTATAAACATGTATGAGGAAATXXXXXXXXXXTCTTTACCACTCCCTTCACAGCAATATCAAAAGCATCCTCAAGAGTCCCACCATCCGGTTTGTGTCGGTTTGGTTTAGTG
>Marker1250
CACAAAGGTCGTGACTTAGGACGATAGCCATGCTGATACTGAGCAGCAAGAACTGGACTATCAGAAGGAGAAATCAGCTCXXXXXXXXXXAGCTTTCTTAACCCAAGTTTGTTACAAGCAATTGCCTTTTATATCAGATTGGTTTCGTAAAAGGAAGTTAAACCAACCGG
>Marker1255
CTTGTCTGATCGGAATGTAATTCATCCCCAGATTTTGATTGAGTCTCAACTTTCGGGGGTCGTTAGCTGCCTTAAGTTGTXXXXXXXXXXGTGAATGACTTGGAGATGAGCGATCTTCCGTCTTTTTCTTTTGATGCTGATTCGGTGATTGACTGATTGTTTCTCCTTTG
>Marker1260
CAACTGGCTTATCATTTGCAAATGATGATTCACACCTGAACTTTTGTTTGTGGTTGAAACATGGTTCCCAGAGAGATCCAXXXXXXXXXXGATTGGTCCTATGAAGTTGTTATTGCCAAGGTCTAACGTTGTTAGTTTAGATGGTGAAGATATATTGCCAAATTCAAGAG
>Marker1263
CTGTTTATGATTTTATAGATGACAAGTGAAAAAAATATCAGTTCACTTACTCAACATAGGGGTCAACCACAGACGTATTCXXXXXXXXXXACTCTTCTGCTAGGTATGACTCAGCAATACATCCTTCTGGCCTCGCGGTGTTTCTAACATATTCTTTCAGTATTTTCATG
>Marker1272
CTAATATTTTTTTTTTATTACCGATGGATTGGCCAGGGAACTGGTCAACAAGCGTGACAATGTCTTCATCCTTGATATTGXXXXXXXXXXCACGGATGAGAGGAGCGTAGAGAGTGGAGAAATCGTTACCGGTGACGATGATGGGGACACGTGCGTTGTCTTCCTTGTTG
>Marker1288
CCACAAACGGTTATGAACACATTTATAATGAAAAGACATATCTATTGGAATTAATTAGGATTGCTATTATTAGTAGATTTXXXXXXXXXXTGATATTCAGAATATACATTCTTCAAATAGTTTTCGTTAAAGAGTTCTAGCTTGATATTCGTAAAAAAAATTCAAGTTTG
>Marker1298
CCGTTTGTTTTTTCTATTTTTCAAGATTATCTAATCACTTTGTCTTTTTATATTTATTTACCATTACTATATTAATTTTTXXXXXXXXXXGAATTTACAAACAGGATACTGTGAAAATATTTATATATATATCGTCGACGGAAATCATGAGTTTCAATAAGAGATATTCG
>Marker1300
CAATAAATAGTCAAAACAAACACTAAGCCTACCTCTTCTCCTTCATTCATAGTGTCTTCAAGTTCCATATCAAACATGCCXXXXXXXXXXTTGCCCGATTGGGCTGCTCTCCAACTTGAATAAATTCTCCACATACATCACTACCACCTGGAAGACAATACAACAGTTTG
>Marker1301
CCTATTGGGTCTAAATATTTAGGACCCGAAAAGACCCGGACCCGAAAGGAACCAGCCCGAACCCGACCCGAAGACCCGAAXXXXXXXXXXATGCTGAAAAATCGGAGGAAGAAGAAGCAAAACCCAAGGAAAATGGTGAAAAATACATTGAAGAAGAAAAGCAAGGCCGG
>Marker1302
CCAAATGGCTCTTGATGCTTCTAGCAATGGAAACTTCAACACCAGGAATCCAGAGCAGGCAGTCAAGGTTATTGAATACCXXXXXXXXXXCTGGATTCCAAGGTTCTGGAAACCAGGGTGGAAACAGAAACTCCTATGGAAATAGGAGTAACTTCAACCAAAATTCACAG
>Marker1306
CGTTTACCAGATCTTGATGCACACCGCTTGAAGGCAACTCGAAATCTATCTCAGACATCAGTTTGTTTGAAGACAACAGAXXXXXXXXXXAGGTATCGGTCGACACCTGATATCACTCAAATTACCCTAAGGAGTGATTTTACTCTCTCAAATAAGAGGTTCAATTGTAG
>Marker1307
CCAAACTAGTAAGGAACGGGATGGCAAACGAGTCATAATCTCAGATACTCTTGATGAGGCAAAATTTATTCTGGCATACTXXXXXXXXXXAAACTTGGTATAACTATGTCCTCGTTTTACCAAGTTATACCTCAAAGATGGTATAACTAGGTTTTAGTTTTACCAAGTTG
>Marker1309
CCTCTTTCTTCTTCTACTTCCTCTTCTTCCAGATGATTGATTGTTTTCTCTCTGAGAGTCTTCTTCTTTTCTGTAGTTTCXXXXXXXXXXGCGCTTACAACATAGTAGCAGCGAGATGTGCAGCAGAGTATCTTCAGATGTCAGAGGAAGTTGAGAAAGGTAACTTGGTG
>Marker1310
CTAATAAAAACATTCCCACACTTTATGATATATTTTTCTTGTTTGACATGTGATTTTCAGAAGATTTCTTTGTCGGTAAGXXXXXXXXXXTGTCTATGTAAACACACCAAACGATAATATAATAGTGTCTCATCGAAATTCATTGTTGAAAATTTCTACAACTTTTTTTG
CTAATAAAAACATTCTCACACTTTATGATATATTTTTCTTGTTTGACATGTGATTTTCAGAAGATCTCTTTGTCGGTAAGXXXXXXXXXXTGTCTATGTAAACACACCAAACGATAATATAATAGTGTCTCATCAAAATTCATTGTTGAAAATTTCTACAACTTTTTTTG
>Marker1314
CCATGAAGTAGAGGTTAATATACAATACTACAAATATAGAATGTGTTTATAAATATTAAAACCACAGCAAAGATCATAGGXXXXXXXXXXATAGTGGTTAGTCAACCAATTTAGGGAGTATTATGAAGTCTTACTAAATTAATTGACAAAACATTTAAACGACGCCCATG
CCATGAAATAGAGGTTAATATACAATACTACAAATATAGAATGTGTTTATAAATATTAAAACAACAGTAAAGATCATAGGXXXXXXXXXXATAGTGGTTAGTCAACCAATTTAGGGAGTATTATGAAGTCTTACTAAATTAATTGACAAAACATTTAAACGACGCCCATG
>Marker1317
CTTCAGGTCACTTAAATGAAAAACTATTCTCGAAACTTGAGGTGTTACACATCCCATCCCATTGACCCCTTTTGTAGTTTXXXXXXXXXXCCAATAATCATCTTGTTAGCTATGGCTTTTGGCGCTATAGCGAGGATCTTAACGCCTTGGGACCCCATTGCCAAGAGAGG
>Marker1319
CTTAGACAACAGAGATAGTAACCACATGACTGGAAATAAAAGCTACTTTAGGTCGATTGATGAAACAATCACTGGAAAGGXXXXXXXXXXAGAAGATTACCTTACTCTTCATGACAAAGATGGAAATCTAATTGTGAAAGCACCAAGATCCCAAAACAGATTGTATAAAG
CTTAGACAACGGAGCTAGTAACCACATGACTGGAAATAAAAGCTACTTTAGGTCGATTGATGAAACAATCACTGGAAAGGXXXXXXXXXXAGAAGATTACCTTACTCTTCATGACAAAGATGGAAATCTAATTGTGAAAGCACCAAGATCCCAAAACAGATTGTATAAAG
>Marker1330
CTTGAAGCAGTGCCTATACGGTTATCGTATGAGTGAGTCTCTATCCATCGAGAGCAACATGATGAGTTCCTGAGAATCATXXXXXXXXXXATTCTATTCATTCAAAGTAACTGGAACTTGGTGTGAATGGAAATGGAAAAGGGAGTAATAAGCCTCATGGTGAAGTGTTG
>Marker1331
CAAGGATGCATAGCTGATCAAGGTTACATCATCTTCTCAGGGGAGTCCTCCTTTTATAAGGAATGAAAGGAGAAGTGACTXXXXXXXXXXGTTGAATTTCTACAAGCAAATGAAGAGACTGTTTTAGTTCAATGGCACCTTCCATGAGTTGTTTCCCGCATTGTATTAAG
>Marker1334
CCGTAACAGACGATATAACTATTTCTGTGACATCAGTGATAAAACATTCTAAACTTGAATCATGCAATATAATAGTTAGTXXXXXXXXXXAGCCAAAGTGCCACATGCATATCCCAGCTAATCCTATTCCCTGTTTATTCTGCATATACTTTATTGGTTATATATTGCTG
CCTTAACAGACGATATAACTATTTCTTTGACATCAGTGAGAAAACATTCTAAACTTGAATAATGCAATATAATAGTTAGTXXXXXXXXXXAGCCAAAGTGCCACATGCATATCCCAGCTAATCCTATTCCCTGTTTATTCTGCATATACTTTATTGGTTATATATTGCTG
>Marker1341
CCACAAGTCGACATCAAGTCTACTACAAGTCTACAACAACTCTACAGCAACTCTACATCAACTCTACTTCAAGTCTACACXXXXXXXXXXTTTAAATCCATAAATCAACACCAGTAACTACAATTAAAATTTTATGATGGATTAATCAAGTAATCAAAGCAATGAACGAG
CCACAAGTCGACATCAAGTCTACTACAAGTCTACAGCAAGTCTACAGCAACTCTACATCAACTCTACTTCAAGTCTACACXXXXXXXXXXTTTAAATCCATAAATCAACACCAGTAACTACAATTAAAATTTTATGATGGATTAATCAAGTAATCAAAGCAATGAACGAG
>Marker1360
CTAGGAATTAGGAAAATCGTCGTTCAAGTTTTTTGTTTTAAATCAAGTTCTGTGAATCTTTTTGTAACTTACATATCTTTXXXXXXXXXXTTGTAAAATTGATAATAGATGACAGAAAATTAGAATAACAAAGAGGGCGTAGAATATTTGAAATACATCAACGTCGTCCG
CTAGGAATTAGGAAAATCGTCGTTCAAGGTTTTTGTTTTAAATCAAGTTCTGTGAATCTTTTTGTAACTTACATATCTTTXXXXXXXXXXTTGTAAAATTGATAATAGATGACAGAAAATTAGAAGAACAAAGAGGGCGTAGAATATTTGAAATACATCAACGTCGTCCG
>Marker1363
CTTGCATCTGGCTGAGTTTTCTTACAACAACAGCTATCATGCAAGCATTGGAATGTCGCCTTACGAGGCATTGTACGGACXXXXXXXXXXTATATCTCAAAACCGTGACTTACAAAGGCAAGGACCGATCCTCAAAGAATGCCAAGCTGAGTCCAAGATACATGGGGCCG
>Marker1374
CTATAAGATTGTGTGTTTTTTTAATTTTCCAGGCGCAGAAATGTAAAATCGTATGCTCCATCGAATCAATTAACACAGATXXXXXXXXXXGTAAGTGTAAATTATTCTTCTAAACTATTTTTCAATGTTAAGCTAAAAATATTACTAATTTGTCACACTCAAATGTTAGG
>Marker1386
CAAATAACATTCATCACTCACTCCCAATTAGTTATTGTTTTGACTTTCCGGTATACTAGTAATCATTCTCTTACAAATCAXXXXXXXXXXATATAGAAATATCTGAAATCTAGATAATTGAACATGAATGTCACGGATTCAGTTTTAAATTGTTGTAACTTGTAACATAG
>Marker1388
CAAAAATTTTCTGGTTCCGCCACTAATTCTAAATGTAATTCACATAAGAAGAGAATAAAGATTAGCATCAGTATGACACGXXXXXXXXXXGGTAGCTTAATAAAAGGTTGGAAGTAGCTCCTATTAGTGTATATCCATACTGAAGATAATGATCGTAGATAATACGTTAG
>Marker1391
CATTATATCCCTGAAATATACATGTTTTTACCTCTTTGATAAAATATTTTAGTCATTTTGAATTTTGTGTGATATAAATAXXXXXXXXXXCTGTGGATTTCAGAGCAGGTTGAGCAATGAGCACACCCGGTCGGATGGTTTTGAATGCGCACACACAGTAGTTTAGATAG
>Marker1397
CCAACGACACACCTCCTGCATCTGGGGTAGTTGGGGCAACACGGGAAGGGACCGAGAATCCTCAAATCCATGATCTGGAGXXXXXXXXXXGATACCCCTTTTGCGGAAGAGATTGCCTCGGTTGAGAAGCCTAGAAAGTTCTCCTTCCCCAACATCAAGATGTATGACGG
>Marker1404
CAACAATTATACCTTTTCAAAGTTTGGATGCGTTTTGACTTTCAAGAGCTCATCCTAATTATCATCTCAAAATTCTATCAXXXXXXXXXXCTTCTTCCATGTTATACTAAACTTTGGTTTATAATAGTATAGCGTTCAGAACAAAAGATTAATAGATTTTTTTAATAATG
CAACAATTATACCTTTTCAAAGTTTGGATGCGTTCTGACTTTCAAGAGCTCATCCTAATTATCATCTCAAAATTCTATCAXXXXXXXXXXCTTCTTCCATGTTATACTAAACTTTGGTTTATAATAGTATACCGTTCAGAACAAAAGATTAATAGATTTTTTTAATAATG
>Marker1405
CAGCAAGGATTGTGTAGTAAACACTATATATGGATTTGTTCCTTAGTCTAAACAGAAGAGTCAAAGAGAGAATCTTAGTTXXXXXXXXXXTGCAAGATTATGGGTCGTGTCCCTTAATTTCTTTTCATGGTTTGTTGTTACATTATTACATTGACAACAGATATGCGGTG
>Marker1415
CGTGAGCGATCCGTGCGAGCATGAGGCGGTGGGTGGTGGCGGAGAAGAGCATTTAGGTGTTTTCAGAGGGGTATTTAGGGXXXXXXXXXXCCTAAGAGCGCGGCGAGGCGGTTGGGGTCGAGAGACGGTGGGCTAGAGTTCTACGTTTGCGTTAACGGTCACTTGCACGG
>Marker1419
CTTCTTCCAAATAACTTTCAGAGAAACGAAGTTAATTTCTATAGAATCACCCGAAACCTTAAACGGCTGACGAAGACTAAXXXXXXXXXXTTCCACGGATCAATCCCACGGATATGAGAAAAATTTCTGATTAAGTTTGGTTGCAATAATTAACCTCGTCACGGTTCTCG
>Marker1420
CTCTCCAATCTGTTTCCAGCTCACTTTCAGGTCTTGAAGAGCCTTAAAAACAGCAGTCATGATGTCCTTAGGACGCGCTTXXXXXXXXXXAGATATATGAAAACATATTCAATATACTATTAGTTAAGCTGTAACAATTCAAACTCAACTATAGCAGTTTAGATAAATAG
CTCTCCGATCTGTTTCCAGCTCACTTTCAGGTCTTGAAGAGCCTTAAAAACAGCAGTCATGATGTCCTTAGGACGCGCTTXXXXXXXXXXAGATATATGAAAACATATTCAATATACTATTAGTTAAGCTGTAACAATTCAAACTCAACTATAGCAGTTTAGATAAATAG
>Marker1426
CACTGTATTCAGAAATGAAATCGGCCTAAAGTCTGAAGTAGAAGAAGCGTTTGTAATCTTTGGTATCAAAACCAGAGTTGXXXXXXXXXXTTGAAAAAATCTAAAGAATATCCATCAGGGCCACTTGCCTTGTTCCTTGGAAGTGAGAAAAATTCTTCCTTAATTTCATG
>Marker1429
CAAAAAATATGTCATAACTCATTTTATTTTATGATTTTCTCAAGAAAAGTGTTTACTGCACGATATTATCTAAGAATATAXXXXXXXXXXTAATAGAAGTCTGCATTTGATAATGCAACACAAACATAAATTTCCTATTCACAAATATCTTATCATTTCGCCATGTCTCG
>Marker1431
CCGCCTTCACGACCATCGAAGAAATCGTATCCTTAGAGAAAGAGATTAAGAAGAGCAAATTCATCGCAATCGCCGGTCCAXXXXXXXXXXTGTTCATCTGGATTAGACAGAGTTATGGTTGTTGTCATTAGGTGGGTTTTTGCCATTTGTTTAATCTTAATAATATCTTG
>Marker1435
CTGAGTTTGTCCAATACATATGTATATGTCTACTTCTGGCATGTATTATTAAACGTCTCCATGTGATTTCACATTTAAAAXXXXXXXXXXCATCGAAATATGTATATAAGTTTTGAAGTAGTAATTAAGAATCTCCTTAGGCCAATGCAGAGGTAAACTAATACGTTAAG
>Marker1445
CTCTCCAACACATCACGGATCAGTTTCACTTTGGTCTCCAACTCTCTCTCCTTATGAACCCTATCATCTTCCACCTCGTCXXXXXXXXXXCCAAACCTTCACTCAGCGGCTTGTTCTGCACAGCTTGCGCCCAAGCGAAATTCGACAAACCCGAGTTCGCGTATCCGCGG
>Marker1449
CGTCAAATCTTTCAACTTCCATATGACCTATGTGTGTGCACCCGAGTCCACTGACATTGCCATTGCCATGATCGACCCAAXXXXXXXXXXTGAGAGAAGTCAGCTAGAACGTGTCTAAAGGTGAAACATTCTTTCCATTAAACACTTTATCGTTTCTTGTCTTCCAAATG
>Marker1458
CAATTAGTCTGGTTTTCAATACAAGGATTTATTCATTATTCAAAAAAAAAAAAAGGTTCTTAGTTTCTGTTTTTCCCTTTXXXXXXXXXXATTGATAATAATCATTGAACTCTGTTTTTATCTGTTTCATATGATTAACCACATCGTTTGATAAATTTATTTAAAAGTTG
>Marker1461
CCAGCCAGATCATATAATGCATACGCAAGAAAATACTAGAACAAACAAAAGGGACCAACTTGCCTGTGGAGGCATTTCCAXXXXXXXXXXTCTGTTTCAGCCATTCTTTTATGCATTGGCCATGGAACTCATGCCCACATTCTAACGTCCCCATGTCTTCTCCCTCAGAG
>Marker1472
CAGCTTCTGGGACACTCGATTTCCTTGATGTCTCCCTCGGCGGATTGGCTCTCTGCATCAACAGTGTCGCCTTCCTCTTCXXXXXXXXXXTCGAGTCTTCTGATATATGGTGTTTTTAGCACCATTGTGTATATGCTTTCTAACTTGTTTTCAATGTTTTATCAAGTTAG
>Marker1483
CTTAGGAATCTCAATGCCTGCAGCAAACCAGAAAGAGCAATCAAAAATTCATTTTGGTATATCTTCATACTCGCAACAAAXXXXXXXXXXAGAGAAGTTGCGGTTCTGTTCAACAAAACAGATTTGCAGAAGAAGGAAAAGAATAGAACATACTGTCGTAAGCTTCCTTG
>Marker1484
CAAATATACTATTGGACGATCGTTTTGTGGCCAAACTTGCGGATTTTGGACTTTCAAGATCATTTTGTGTCGGAGCTGAAXXXXXXXXXXTCCATAAAACTCTTTATTTTGCAGATATTACCAAACAAATTGGTTAAATGAGAAGAGCGATGTCTACAGTTTCGGTATTG
>Marker1485
CAATTACCTGTGAACAAGTGATTTTGATGAGGAAGAGAGGGATTTGGTTGAGAAAATTTTGGATTTGGCCAAGCAAAAAGXXXXXXXXXXACAATGTGGAATGTCAAGGAAAGCCTTAGCATTATAAGCATGCTTCATGTTCATTTGGTGGCGATAGTAAATAAAGAAAG
>Marker1497
CATTTCCTATAAAAAAACACTATTACCTATACACCTAACCATATTTCAACCAATAGAAAAATAAATTTTGCATAAATTTTXXXXXXXXXXGTCTTCAATGTTTTTTAAAAGGCTTTCAATATGTTTATTTTATATGCTCTGTCAACTAATTCAGTGAGTTCCGGTAAAAG
>Marker1498
CACATTTTCAAACCATCATATATGTATAAACCACACATTGCATTGCATGCTATGTTTTGTTTTCATGCAATCTCTTTCCTXXXXXXXXXXGTCTCTCGCAGACCACATTAGCAGTTGGTGGAACTTCAGCTCTCAACGAGATGACTTCTGAGGAGAACTTGTTTAAGAAG
>Marker1502
CCATATATGAGAAATGAGTGTCATCCTTGGTTTGGTTAACAGGTGAAGATAGTTTCAGCTCATCGCACCCCAGAGATGATXXXXXXXXXXTACTAAATTGTCTGAAAGAAGTGTCCCTTTTCTAGGTATGGTGGCTTCACTCACTCCTTTGCCTGTGATTGGTGTCCCTG
>Marker1505
CTCTGTCTCTTTCCGCAGTTGAGAACTCGTTGACTTCTTTACCGGAGAGAATCGTCTGGAGCTTCGTCGGCGATGCTTTAXXXXXXXXXXCTTCCGTTTTCTCTGGAACTTCTTCATTGAGTTTCAAAGAGTCTTTGTCTTTCTTGAAGACCAGTCTCTCCGACCAGTTG
>Marker1506
CACACACATGTGAACATGGCTTCTTCCTCTTCTTGACATGTGTTTATTATATTATACAACATGGTTCTATAATTTTCTCCXXXXXXXXXXATTGGATCCAAATTGCACAACAAGTAATATTCTTATTTTTCAGTCATTATTTTTCGTTTAATTTCGCTTTCTCTTACGCG
>Marker1510
CAAACTTAACAAACAACATTTATAAACTTTAAGGGTGTCAGCTGATCCCCTTCTTTATAGGTGGGTCCACCTCTAATTTTXXXXXXXXXXTGATTAATGAGACATTTATTTTAAATTTAAGCATGTGGGTTTTTTTTACTGAAAAGACTGGTTTTAAAACATTGATGATG
>Marker1515
CTTCTCAGATCTGACATCAAAGCAAACTATCATATAACCACCACTGGAAGCTCTAGCAGCGTAATACAAAACACCGCCGAXXXXXXXXXXTGTATCATATCGTTTGATCATTGCCAATACCTTGTCTTGTTTCTCAATGGGATCATACCCTAAAAAGCTTCTCACCGGAG
>Marker1518
CTTAAATATATTTTTTTATAAATATTCAAAATAAATTTATAGTTGATAATTTAGATTTGCATTGATGAAATTCAGGTGATXXXXXXXXXXGATGATTGATTCATATAACTTACTTTGGAAAATATAACATATATTTGGCAAACTATTATAGACGTATAAACATACACAAG
>Marker1527
CCAGACTCAAGTGTTAGCTTGGGATGAGTTGGAAGAGGAGTTGCCAGAGGTTTTGCGTGGAGCTTGTTGGCCTTACTGAGXXXXXXXXXXTCTTACTCTTGATTAAGAGAGATGTATCCGCCAGCTAGTTTCTGAACCCCGACTGCAGTAGAAAGGACTTTAGTTCAGAG
>Marker1530
CATCATATTCATGCATTTACAATTCATGTGACGGTATTGATACTGTTGAAAGGTGTTTTATTTGCTCGTAGCTCGCGGTTXXXXXXXXXXTCCCTTGTGATGGGCCTGGAAGAGGAGGAACGTGTCAAGTATCTGCTTGGGATCATGTCTTCTTAGGACTATTCTGGATG
>Marker1534
CCATGAAAGAGAGTTTAATATACATTAATACAAATGTAGAATGTGTTTAGAAATTTTAAAACAACACTAAATATTATATGXXXXXXXXXXTAGTGGTTAAATCCACCAATTTAGGGAGTATTATGAAGTTTTACTAAATTAATTGACAAAAAATTAAAACGATGTCCATG
>Marker1539
CCTAAATTTGTAAAGATTCGTCCTTTTTTTTCTTTCTCCTAGGAGGAACTGATGTTAACTGGGAAGACCATACGTGTTCTXXXXXXXXXXCTGTTTTTTGTGTGTTATTGCCCAGAATGGAAGACGGAATTTGACTTCTTCCATGAATGAGGCTTCAAGAGATCTTATTG
>Marker1549
CCACTGATGTTAATTCCAGCATATAAACAAGCTTTGTAATGAGCATCTGAAATGTCACGTCCCCAAGACTTTTCAGCTCCXXXXXXXXXXACTCGGTTATCACCTGGGGACCAGGATACGCTCCAACGGGCCAACCCAAAGGCCAGTTCACGTTTGGCTGAAGTAAAGTG
>Marker1551
CAATTCAAGGATGCTAAAGGTCTATAGATTCAATTCTAGAACTCGGTTTTAATAAGCAAGTAATCCAGCCTTCACATGCAXXXXXXXXXXGTTCAACTAGATTCCTAGACCAACTATCGTATGCGCCTAGGTATCTAATCCAGCAGAGCTCGGGTTCCGTTAATTGATGG
>Marker1556
CTACGAAATTTATATTTGTATAGAAACAGAAGTCTTTTAGGAGAAAGTTAATGGTGTCGCCTATTCTCGAATCTATTGGAXXXXXXXXXXAGGAGCTTCAACGAGATAGCTCCATGACCATCCAAGTGCAGATTTTTCGAATGATTCCACCTATCCGAAGGCACGTGAGG
>Marker1566
CTAGTATTCTTAAACATGTGAAGGATCTGCAGGAGAGAGGAGAACCTGTTGAATTCGGGGGTGGTTCGAACGACGTGAGAXXXXXXXXXXTGTAAAGTGTATTGCTGGATTTCTGGTAGCATATAATTTTGAAGTAATACTTCATTTGGATAAAGAAAGAGTTTTGAGGG
>Marker1567
CCCACGTGTCATCACTAGGATGATTCTTAGAATTATTAGAGAAATAGGTTGGTCCATCTAATTATATAATAAGCTTTTTAXXXXXXXXXXCAAATTTGTTTAATTTAAAACTATTAAAATAATTTTTTAAAAAACACAATAACCATATTATAAAAATTTAGATTTTTCTG
>Marker1569
CATCTTTTTACCTGATCAATCAAGCATATACATATATATTGTAAATTTGTAACTTGATAAAAACTATAGTAAATGCAATAXXXXXXXXXXGACTGTCCCGGAATATCCCAACACATAGGCGCTGTTTATACCGGTTGTCAGAACAAATGCTACCTGAAACCATGAATCTG
>Marker1579
CATTGACATCGTTCTATTTTTTTATCAATTAATTTAGTAAAACTTCATATGCTCCCTAAATTAGTGGACAGACCACAATAXXXXXXXXXXCCTATAATCTTTAGTGTTGTTTTAAAATTTCAAAACGTTTTTTACATTTGTATTTATTTATTCCAAACTCTCTTTCACTG
>Marker1581
CTGCGAGAAGGCTTGTGAAGGCAGGATATGGGGTGTATGGGATGGACTATGAAGGACATGGTAAATCTGATGGGCTTAGTXXXXXXXXXXTCTTTTGAAGTCACGGTCAAAGCCACTTTTTATATTTACCATTCACTAGTTATGGGGTAATGTAGACAGAAAAAATCAAG
>Marker1585
CTGCCCATTTAGACAGTCACTTTGGTATTGATTCACCAATTGATTTCATACTTGTCTCGTTTATTGTGGCAGTGTTTCTTXXXXXXXXXXGTAAGTTCTTTGAAATTTTGCTGAATAATATTGTGATTTGTAGTGGTTGAAGTTAACCATTTGTTTCGACTCGTCCAGGG
>Marker1586
CTCAATATCCACCTGCTGCAAACATCTCACACACCTGAAGCAGAATTGTTCCCCAAATTAGTCTCAACTCTCAACAATTAXXXXXXXXXXTGAGCTACTACCTTTGAGTTGATGAACACTAGAACCTACCAGACTGAAATCTACATTTCCTGTCTGATCTCTGAAGTATG
>Marker1587
CCAGATAGATAGTTTTTCATAATATAATGGACTTCCAATTTTTCTTAAAAATATAAGGCCATTATTTTTTTTCTCTTAATXXXXXXXXXXTTTTTTAAACTACAATCTATGTTTCCAAACAAACTTTTTAAAAAAAATTGATATACATGTTTCCAAACAAACCTAATTTG
>Marker1597
CTTATATAACTTATAACGGCCTGACAGATTCTACTCTAAATACGTTTTTTAAACATGGACGTGGGATCGATTAAAGATTTXXXXXXXXXXTATAATTAACCGTGGTTTGAAAAGTTAAAAGGATTTGAATTCAATTGTAAATATAAAATAGCGCGTCCTTTTGTTGTTAG
CTTATATAACTTATAACGGCCTGACAGATTCTACTCTAAATACGTTTTTTAAACATGGACGTGGGATCGATTAAAGATTTXXXXXXXXXXTATAATTAACCGTGGTTTGAAAAGTTAAAAGGATTTGAACTCAATTGTAAATATAAAATAGCGCGTCCTTTTGTTGTTAG
>Marker1602
CCCTATATCTTTCAGTGACTAACCAATATTAAGTAGTAACAAAAACAAACCCATAATCACTAACTTTGATTTGCTGAGATXXXXXXXXXXAACAAAACGAAGACTCCATGGAGTTTGATCATCAAACCAATATAAGCATTCCATCCAAACGAGCAAAGAACATGATTCAG
>Marker1603
CCGCTTATCTTAAAATTTTCAACCACTCTCCATTCTCCTACAGGTAGATCTCGTTGAACACGATACATCAGTGATCTTCTXXXXXXXXXXAAGGTTTGAGATCGTCGATCAAAACCATATTTCTTGCGCCAGTCATGTTTTCTTGGAGTTGTTAATGGATGTTAGGTACG
>Marker1608
CATACAAAATCTAGTAAGCTTCTTAGCTCTTCTTCAGAGGCACCTTGATAATTCTTCGGGGTCTGATTAAGAAGCTCTGAXXXXXXXXXXCTGCTTTAGGAAATCCTCCTCTAACTCCGCTACATGAAGCCACTTCTCATAAGCCTCTGCTTCCTCCTGGATCGCCTCGG
CATACAAAATCTAGTAAGCTTCTTAGTTCTTCTTCAGAGGCACCTTGATAATTCCCCGGGGTCTGATTTAGAAGCTCTGAXXXXXXXXXXCTGCTTTAGGAAATCCTCCTCTAACTCCGCTACATGAAGCCACTTCTCATAAGCCTCTGCTTCCTCCTGGATCGCCTCGG
CATACAAAATCTAGTAAGCTTCTTAGCTCTTCTTCAGAGGCACCTTGATAATTCTCCGGGGTCTGATTAAGAAGCTATGAXXXXXXXXXXCTGCTTTAGGAAATCCTCCTCTAACTCCGCTACATGAAGCCACTTCTCATAAGCCTCTGCTTCCTCCTGGATCGCCTCGG
>Marker1614
CAGAAATCTTTTATTGGCTGAGTTTACAAATATTCAGTCAGACATAATTCAGTTTCATTTGTCTAAGCTTTTTATTGGTGXXXXXXXXXXTTGAAATTTGGTTAGATATATAGATAATAGTGTTTTTATATAGTAAATATAAAAAATTAATTGTTTCACTGATCTGTGTG
>Marker1616
CTTGTGGAATTTGCTTTGATAAAGCCTTTCCAGAGGAGCGGCCCGCTTGGCTTTTCTTATCGTGGGCCCAATTGTGTTAGXXXXXXXXXXGTGTGTATTATTAGGTCGACCAACTGGTCTTTATATACATATGGTAATGACGGTCTAAATACTGGATCGACATGAGATCG
>Marker1630
CGATTTTCAATATCATTACATATGTGTATTTTGGCTGAGAGAACATTTTTCTTTACAAATTTTTGATAGGTTGAAAATTAXXXXXXXXXXTAGGCCTGGGCGTTCGGTGGTCCGTTCGGTTTCGGTCCGGGTGATTCGGATTTTTGGATTTTCGGTGTTATGTTCATAAG
>Marker1636
CTACAATTGCTCATTGAGTTTATACTTCGATTTATTTTGTGAAATAACTTAATTTTATATTTCGAAACGAGAAACCCTTTXXXXXXXXXXATTTTGGCCTTTCTAAACTTTTTCACGGATGACACAAGTTTCTATGAACCATGGCTCATCGGATTCATCTTTTTACTATG
>Marker1640
CTATTAAAACATAAACACTTTTTATCTACTTAAAAATAATATATGTTGGATTATTACTAGATTTTCTATTAATGATATGAXXXXXXXXXXATCCACTAGGAAACAGGTTGAGTATTTTGAATTTTTGTTCTAATTTATATCAAATCATCTCATCCTGATAAATTTTTAAG
>Marker1655
CCACGGACGAAAAATTCAAAGGCGGATAGACTAGCACGCAATGTGAGGAGGCAACCGTCTTTTGTCGTCCACATGGATACXXXXXXXXXXTCTAAATTTCGTCAGAATATTCCGACGAATATAATTTTCAACCAATTGAAAACATGGACAGAATATGCTATTTTCATCAG
>Marker1660
CTTGATTGTAAAGATCCATCTACTAGACACTGCCTTCTTCCCTTTTGGTAGTTCACTCTCATACCATGTATCATTCTTTAXXXXXXXXXXTAAATGCACAATGTGCTTCTGGATATTGACTGAAAGAACACACGGCCTGAGTAGGATGCTCCACAGCTTGGGCATTGTAG
>Marker1662
CTACTTTAACTTTCGAAATTTATATATTGACAAATAATAACTTCATAGTTCTATCTTATATGGATGCATTTTTGTATATAXXXXXXXXXXTCTGTTCAAACATATGCACAGGCATAAAACCTTTTGTAACTATCTATCATTGGGATATCCCTCAAGCTCTGGACGATGAG
CTACTTTAACTTTCGAAATTTATATATTGACAAATAATAACTTTATAGTTCTATCTTATATGGATGCATTTTTGTATATAXXXXXXXXXXTCTGTTCAAACATATGCACAGGCATAAAACCTTTTGTAACTATCTATCATTGGGATATCCCTCAAGCTCTGGACGATGAG
>Marker1664
CATGGACAAAATTAAAAGAATTGATTTGGCTATTTATATATCTAAAATGCACTTACTTTTAATATTATACATTCAGAAAGXXXXXXXXXXTTAGAATCTCTAAAAAGTTAAAGCACGCCTCAATGCGGAATGAGTGGGCGTGGAAGAAGACCCATTAGATGTGGGCCTTG
>Marker1666
CATAGTTTACATACGATGAGATATAGGTTAAGGCAGAAGAAAGTTCTTGTTGTGTTTGATGATATGGATGACCAAGTCCTXXXXXXXXXXGCCTGCGGAATTGAATCTGATCGTATCTATGAGGTGGATTACCCGTCTGAAGAGCTAGCCTCCCAGATGTTCTGCCGATG
CATAGTTCACATACGATGAGATATAGGTTAAGGCAGAAGAAAGTTCTTGTTGTGTTTGATGATATGGATGACCAAGTCCTXXXXXXXXXXGCCTGCGGAATTGAATCTGATCGTATCTATGAGGTGGATTACCCGTCTGAATAGCTAGCCTCCCAGATGTTCTGCCGATG
>Marker1668
CTCTAATATTAAATGTATTGGGGGTGCACAGTGACATCCATTAGATTAGATTCATGTCTAACAAACAGATTCGTTCTGGTXXXXXXXXXXAACCGAATCAACTGGACGCCTTGCTGCAAACCAAAACAGTGAATTTATTTTACCCTTCTTTCTTTTTGTTCTATGTTTTG
>Marker1673
CGCACACCTCAACTTTCCCGACCAAAAACACCAGCTTAAGTCTGGTCCCTTGCGATGCATGATCGCCTCGCTTTTGGATTXXXXXXXXXXTAACATCAAGACGGAGTCGGGAGAAGTTGTGATGATGAAGAAACAGAAAATCAATAAGGAAGTGATGGAAGGAGATGGTG
>Marker1679
CACAAAGAGAGAATAGTCAGACCGACTCTGCTCCAACCCATAATCCTTCAACGCAGTTCCAAGTTTAGCGAACCAGCATCXXXXXXXXXXTCTCCATGAAGAGAAGCGTTATGAACATCCATTTGGTGAACTTCCCAATTTAAGGAGGCTGCCTGCTGGAGGAAAGTTCG
>Marker1682
CTGATCTGAAAACTCGTTTCAATAAAGACTTATCCTTCTCTGTCTTCTTCTTCTCTTACTTCCATCTTGAGTTCTTGTTCXXXXXXXXXXTTGTTTTGTCTCTTTTCTCACTAAAATCAAAAGTGCTAGAAAGATTCTCTATTTCTATCACTCTGGTGTTGTGTCCATTG
>Marker1683
CAGAATCAGGTCCAATACTCTTTCCGCCATCTTGCATGCCATCATTTTCATCCTCACAAGGATCCAGCACACTCTTGACCXXXXXXXXXXCACGAGATGTTTGCTGTTAACATTCCCAACTTCCATTCTCAGAGGATCCTTTGGCCACACATGCTGCGGTTCTTCTTCTG
>Marker1685
CTTTTCTTTAGACCGATCTTTGTTAGCCTTAAGTGATGACATGGCACTCCAGTTCACAAAGTAATTTGAAGGCAAAGTTCXXXXXXXXXXAATATTTTCCGTATTTATTTATAATAGTCTCAAAATCCTATTTCCTTTTACAAAAATAATTTTCATAATCGTAAAAGGCG
>Marker1687
CTTCTGATTTTGATGCAACTATATGAGTGCAAAAACGCTAGATAAGTATATCCATGACACAAAGGATTAGATTAACATCTXXXXXXXXXXTGATTCAGGTAAGCGTTTGAAAGCTGAAGCTTTTCTTTTCAAAATACTGCAGTTAGAGATTGTGTTAAAGCAAAGGTGTG
>Marker1689
CACGAACTTTTGAGTTAATATGTGGTTAGTTCCTACATAACCGGAGTTAATTTCGGTTTAATTGTTGACCAATGCTGACGXXXXXXXXXXCCATCCAACAAGTTGTCGATATAATTCAACTCACCCACTGAGCCACTTGCATCTCTTATGAATAAGATACATCATCTTAG
>Marker1692
CCTACGTGTAATTCATATCTTCAAAAGTGTTCTTTGATGTATTTTTTTCTTACTAGTTCTTAAATTTTGGTTTCAGTTCGXXXXXXXXXXTTATTTGGTTTCAAAAATAAAATGCGCTTTCCAAACGCGGATCAAAATCTCGTATATATGTTTAAGGGTGGACGTTCGGG
>Marker1694
CCCTGTCTCATAATAGTTTCTAACCACGTTCCTGTATTTTGTGACATGCTTCAATTTAATATCCTACAAAACCTCTATCGXXXXXXXXXXGGTAAACCAACATATATTGATGTAATTAAAAAAAAGTAGAGGCCTTGTAGTCTTCTTTTCTATGTTGGAGGATAGGAAAG
>Marker1701
CTTCTTTCGTTAAATTGTTTATTCATGAGTCAAACAAAAGTTGCGTCATCGGAATATTCCACTGATAAGTCCGATTATTAXXXXXXXXXXTTTTGGTCTCTTTCTCCCATGATTTCCATTTCTTCATCTGCATATTACATATTTACATATCACAAAACTAAACGCATAAG
>Marker1705
CAATGAAAGAGAGTTTAATATACATTAATACAAATATAGAATGCGTTTAAAAATTTTAAAACAACACTAAAGATCATAAGXXXXXXXXXXATATTGGTTAGTCAATCAATTTAGGGAGTATTATGAAGTTTTACTAAATTAATTGACAAAAAATTTAAACGATACTCATG
CAATGAAAGAGAGTTTAATATACATTAATACAAATATAGAATGCGTTTAGAAATTTTAAAACAACACTAAAGATCATAAGXXXXXXXXXXATATTGGTTAGTCAATCAATTTAGGGAGTATTATGAAGTTTTACTAAATTAATTGACAAAAAATTTAAACGATACTCATG
>Marker1709
CATATAAAATGATTTGATACTCACTTAAATTGCATGTCAACCTTTTCGTTTTATTTATTAACAAAAGTTACATCCAGTTTXXXXXXXXXXATTTCAAAATCTAAATATCCAAACCCAATCCGAAATAACCGAACCCGAACTAAAAATACCCGAACTCGAACCCGAACGGG
>Marker1720
CCTGTTCGGTTTTCGGTTCGGTTCCGGTTATTCGGATATAGAAATTTAGGAACCATTTGGATATTTGAGAGTTTCGGTTCXXXXXXXXXXGGGAAAGTGAACACAATCAATTTGGGAGTATTTGAGTTAATTACCATATTTAACAGTTGTAGACTGTAGTTATTATGGAG
>Marker1722
CTTTATAGAACCAGCCTGGTTGCACCACTCTACATTAATATGAGCTCGATAACGTAGAGATAGTTTCTTGTTATAAGGAAXXXXXXXXXXATTTCCCATTTTCCATGCAAGGAGATTTCATATTAGCAGCCCCACATGGTCCATGAATCATCATATCCTTGACAATATCG
>Marker1727
CCCACGCTTAAGATCCTTGACAGCAACGTTCTTAACATTGAACCCAACGTTGTCACCTGGAAGCGCCTCCACAAGAGACTXXXXXXXXXXGGGGAAGTCGGAGGGGCTTGTCTGAAGGCCTCTTGGGCTCGTTGATCTGGTCAAGAGCCTCGAGGAGAGTCGGTCCCTTG
CCCACGCTTAAGATCCTTGACAGCAACGTTCTTAACATTGAACCCAACGTTGTCACCTGGAAGCGCCTCCACAAGAGACTXXXXXXXXXXGTGGGAGACGGAGGGGCTTGTCTGAAGGCCTCTTGGGCTCGTTGATCTGGTCAAGAGCCTCGAGGAGAGTCGGTCCCTTG
>Marker1729
CACTCTCTCAAACAATTTAAATTCCCTTTTAAGAAGTCTTGAATTTAAATTCCCTTTGTTTCTTATAATATGTTTGACATXXXXXXXXXXTGATTCCAACTTCACGCAAGGTGGTGGTCAAAGTGGTAGGGTAGAAAAGTTTTGGGAAGAAGCCTCTAAGGCATTCAACG
>Marker1737
CTTTATGTCTATCTAACAATTTAAATGAGACATTCGTAAACTATAAGAATCAAACGATTGCTTTCATTTTCCTAAAAGCGXXXXXXXXXXTCTCAACACAGTGGTGGGTCTTGGATCGTGCGTGACTTCATAGGAGTTGCTCGAGTGCATAGTCGTAGAGCCTTCTCGAG
>Marker1740
CTGAACTATATGTATTCGAGCTATAATAGGATTGGGCGCTGGGGTTACAACGGTTCTAATAATGGATATATGGGATTTATXXXXXXXXXXTTTGGGTCGAGAATTTTGGGCCTCATTATTCCCATCAATTTGGCTTTTCGAAGCATATAAAATTCAGATTTTAATGAGAG
>Marker1742
CTAACCTTGTTGCTTGATTTAGACCGATTTAAATTGTTTTAAACTAATTTTGATCAGTTTAAATCGATTTAGAACAATTTXXXXXXXXXXCTTGCTGAAATTGCCGGATTCTTTGAAAAGCTGCTCGAAGTGAGTCTTGCAGTAAAGAACTCCATCCATGGACGAGTAAG
>Marker1744
CATATCACAAAGAAATCGAACGAATCTAAAAGAGAAGTTTCATATATTTCGTCTTTGCATCTATCAATGTTGACCAAATTXXXXXXXXXXTCTTACTAACCAATTGGTTAAACCGTTTGGTTTAAGGCAGACCTTCAATGCTAAAGTCTTTTCAAAATTTTAGCTCCAAG
>Marker1745
CACGATCACATCTCCCTTCTTTACTTTCCATTATGTTAAACTGCTTGAAGAAGTAAGAAGTATGTTGCAGAGGCATGTAAXXXXXXXXXXAGAAAAGTAAAAAAAAGAAGATTAAGTCCACAGTCTCCAACATTGCCTGTATTCAGAACACCAACTTCCTCAAGCATGGG
>Marker1748
CTTCCATGTGGAGCTTTAGATTTGATCCGAATCGTGCATCTCAACGGACACGTCGACGAAATCACTCGTCCAATGACCGCXXXXXXXXXXAACAAAAAGGATATTCCACGTCGGAAAAAGCCTCTTGAAAACGCCAACAATATAACTAGTGATCATCATACGGTAAGTAG
>Marker1757
CCACGGCTCATCCTCCTCATCTCTGACACCGTAATATCCTCTTTTTATATCCAATTTATTTATTTATTTATTATTTTAATXXXXXXXXXXTACCTTGCACATAACGGCAACGCAAACACCAATTGGCTCCCTATTTGTCAGCAATTTGGAGACTTCTGCCAAACCGCGAG
>Marker1784
CAAAAAGGTATTTTTGCTTTCATCCTGTCTTTGATCTTCTTGATTTCTGCTAACTATTATGTTGACGTTCTTGTTAATGAXXXXXXXXXXCGTTTCCTGTTATAGTTTGATATATCTTTGGGTCTTCTTTAGTTTTTCATCTGTAGCTAAATTTCTTGTGTTTTCTTGTG
>Marker1789
CTATATTTATGGTAACAATTTTTGGAAAATTGTCAAAAATACCACATTTCTAATATCACTTACGTTAACCATTTTTATTCXXXXXXXXXXTTTACATTTATGTTGACCAGGTCATTTAAGCTTTTCCAAAGTCAACAGTTGATTATCATCGAGCCTCCATTAAATCGTAG
>Marker1793
CTGGAGAGTGGAGGACCTCCTCCTCCAGCAGATGCATTCACAATTAATGGTCAGCCAGGACCTAACTACAATTGCTCCTCXXXXXXXXXXTGATAAACGCTGGCATCAACATGGAGAGCTTCTTCACCATAGCCAATCACAGGTTAACCATAGTGGAAGTAGACAGCGAG
CTGGAGAGTGGAGGACCTCCTCCTCCAGCAGATGCATTCACCATTAATGGTCAACCAGGACCTAACTACAATTGCTCCTCXXXXXXXXXXTGATAAACGCTGGCATCAACATGGAGAGCTTCTTCACCATAGCCAATCACAGGTTAACCATAGTGGAAGTAGACGGCGAG
>Marker1794
CAATTGTAAAATGTGGTTAGAAATTTTAAAACAACACTAAAGATTATAGGCTTCAGTATATTAACCATTTACCGAAAAAAXXXXXXXXXXTTATTGTGGTTTGTCCATGATTTAGGGAGTATATAAAGTTTTACTAAATTAATTTATTAATAAATAGAACGATAACCATG
>Marker1795
CGAGAGGTTCATGATTCATGAATGAGATGCTGGGCCATTTGGAACGCCAACCAAGAAACAAAGAGCGGTGTAACGCTTGGXXXXXXXXXXACAAAATGGTGAGATTTGCTATAATGCTATGTTAAGGATTTTAACAGAGAATGGATGTTGGTGTTGAGAAAAAAAAGCTG
>Marker1798
CCTCCCTCAATTGAAGACAGGTGACTTTCTTATTTGGCCATTGTTATAACACTTATTCTTTCCATATTGGTATATAACATXXXXXXXXXXATGCGTTCACACTAAAATGGACACATGTCACATGTAGAGAGTTTCTCAGCCAAACTCTACATAAATATGTTCACACTATG
>Marker1803
CTTAACACTGTAGATCCGCCGCCCCTGCTTAAACACCATTTGTATCCATCGCTTGTTTTTGACCTCGTTATTAATAAAACXXXXXXXXXXCATTTAAATATCCCTCTAGATACGCTACGTGAAACACGCAGCTAGAACCCGCAAACTTGATTCTAAAGAGCTCTCATCTG
>Marker1807
CAATTATATGTTTATTTTCTATTGTCAGTTGGGATATGAGCTCGATGATGATAAATTGAACGACATCTTCTCAAAGTTCAXXXXXXXXXXTGATCTGAAGGCATTAGTAACGGGTGGTGATGAGATCTCGTCACTAAACGGCGCTAACAAATAAGAGTCTAACGGCTATG
>Marker1816
CAGGAAAATGGAAAGCTCTCAACCGAAAACGTGCCAAAGATGTTTATGAGTTTACAGAATGTCCTAACTGCTACGGTTTGXXXXXXXXXXCGGTTTGTTTGGGCACAGGTTTACCAAACAACAAAGGTCTTCTTAGAAGGCCTGGTGCTCGTGAGCTACTCGACAAGATG
>Marker1818
CCCTATCGAGCAAAAACAATAACAACGAGTGTAAATTAGCCATATCTATAGCTAACTAGGAACGTAATACTCGTTTTACCXXXXXXXXXXACCACAAAAAACGATTATAACAACAATTAATCATTCATCACATTCCTTTAACATCCATCAGAGCAACAGCGTAGAACAGG
>Marker1821
CAAGCTACCAATAGATGGTCCAGTTAGCCCACATGTCATTAAGATGATGGGTTATATTGATAACTTAGCTAAGTTGGATTXXXXXXXXXXAAAGACTTTGACTGAGCTGCATGGGATGCTTAAAACAGTTGAACCCAACATCAAGAAGGATACCCCAAATGTTCTTATGG
>Marker1822
CATAGACATCGCTCAAATATTTTAACAATTAATTTAATAAAACTTTTTATACTGCTTAAATCAGTGGACAAACCGTTTTTXXXXXXXXXXATTTACACTCTTTATTGTTGTTTACAATTTTCTAACCACATTCTACATTTTTCTTAATATATTCTAAAACTTTTTTTGGG
>Marker1827
CGATATTTTATTTGATTTAAGAAAAGCTTCTAAAATAAAAGAAAAACTCATGTTTAAAAAAATTATAAATACGGATATAAXXXXXXXXXXTTTCTAAAGATATGTTTTTAACTTGAACAGTTTGGCACTGTAGTATAATTATATTAGCAACTTGAGTTAAACTGAAATAG
>Marker1831
CAGTTTTGCTTCTGTTCCATGGCTCGTCAGAGATTTGACAATTGATGTTTGTAGTGCTGAGAGTTGACTAACATAAAGTAXXXXXXXXXXCTTGTCTAGGTGAATGAGACACAAACATGAAAATCCATTTCTTCAAAAATGAGCAGCGTCTTGAGAATTCCTCAACCTCG
>Marker1841
CTCTCCTGGAATATAAAATACAAGATAGTTGAGTATATAGCGAAATAACCATGTGGAGACCAAGCAAGTAGAAAATGCTTXXXXXXXXXXTGAGAGCGTTTTGGATGATTTGAACACCAATCTTCTGATCAAAGTTAGCTGTGGAAAGCTTCTCGAGCTCTTTTGACGCG
>Marker1856
CCAGAGGTGTTGATAAGGTTTTTTTTGTCGTTTGCAGTTTGTTCCCAAAGGTTATGTCTTTGTCCTGGGAGACAACCGCAXXXXXXXXXXATGATTGACGATTGAGTTGATTTGTAAATGGCAGGGGTCCACTCCCGATAGAGAACATTGTTGGAAGATCTGTGTTCAGG
>Marker1859
CTCACTCTTCTTCTTACAGGTATGGCCGAAAGGGAGCGGAAGTAGATGTTTGTATGGTGCAAGTGTTTTCTCGACGCTTTXXXXXXXXXXGGGCGAGGGCCGTTACACTATGGATGCAAACCAAAAATCATTCACCAACAACAGTTATGCTAGAGATTCTTGTAGGCTTG
>Marker1866
CATATCAACTGCGGTTTGCGCGATAAGTGCGGTTTTGATAAAAAAAGTTGTGTGCGATTTTGATAGTAAATAGTGCGGTTXXXXXXXXXXTAAGATATAAATTGTATACTATTAAAATTTTTTTGGTTTGATTCAATTTGTTTTTACATAATTTGAAGTATTTCAAGTGG
CATATCAACTGCGGTTTGCGCGATAAGTGCGGTTTTGATAAAAAAAGTTGTGTGCGATTTTGATAGTAAATAGTGCGGTTXXXXXXXXXXTAAGATATAAATTGTATACTATTAAAAAATTTTTGGTTTGATTCAATTTGTTTTTACATAATTTGAAGTATTTCAAGTGG
>Marker1871
CACAACAAGTGAGGAGAAAATTCAATTGAATTATGAAATTTTGATTACAATACACAGTTAAAATTCTATAAATTAGCAATXXXXXXXXXXAATACTTAATTTTACTGTATACGTATTAATTAAAGTTTACATATATAAATTTGATGCTGTTCTTATTAGATTATTTGGTG
>Marker1876
CAGAGAACATGTTGTATGGACTGATGAAAAGCTGAAACTCAAACTTCTCGAGAAGGGAATCCTCACTCGAATCTATGCACXXXXXXXXXXATCTCACGCAACTGTTAGGAAAGTGTTGGAGTTTGACGACACTGATGATCTTGTTGGTGAATCTAAAGTAGATTCAGCTG
>Marker1878
CCTTAACCATGCTATTGCTGAGTTATCTGAGGCTCTCGCTTCTAAACTCCCTGGTGATCTCAAGGTAATGATATAGACAAXXXXXXXXXXAATCTCAGATGTTGCCCTGAAAGTAGATTATTTCATGAGGTTTGGTTGTTGGAATAGGTGGTGTTCTTCACTAACTCTGG
>Marker1881
CCTTACAGTGTAAATTTTGAACCACGTCTTTCTGACGTAGATCGGCGTCTTTTTCCAGTTTGGAAGTGGCATGGAGAAGTXXXXXXXXXXACAATGTTCCGTCCGGTCGGTCGGGGTCTATGAGTGGTAAACCTTCTCTGCCTAGCTGACGGAGAAGGTCCTCGACAGTG
>Marker1885
CTGCATCACCCATCTTTGTCATTTCAGGTGTAGGTCTCCAGATATAGGCATTAGGTTTAAAAACCATTTCGACTCTAAGAXXXXXXXXXXCAGTAATTAAATATTTTAACATTTCCTAAATATGCAGCTATATCCTGAATCATGTAAAATATATTCACACATTTCAGGAG
>Marker1888
CCATGACAGAGAGTTTTGAATAAATTTATACAAATGCAGAATGTGGTTAGAAATTTTAAAACAACACTAAAAATCATAGGXXXXXXXXXXTGTTGTGGTTTGTCCATTAATTTAAGGAGCATATGTAGTTTTACTAAATTAATTGATAAAAATATAGAATGATGCCTATG
>Marker1896
CTTGTTGATGCTTCCATCTGCATTACGTTTGATTTTGAAAATCCATTTCAAACCGATGGGTTTGACTCCTGGAGGCAGCTXXXXXXXXXXCAAAACATCTTGGTTCGTCATTCAAGCTTAGTAACAATTGTTCTCCCTCGTATTCAGCAACCAAAACATAATCATCCAAG
>Marker1903
CCATTGTATCTTTGATCTTATGAGTAAATTAAACAGTGGATGTATTGTTTAGAAACGTGTTGCCAGCTAGAGTTACTTTCXXXXXXXXXXAGCCTAAGCTAGTGTTAAACAACATTGAAATCTTGAAGAGTGCTATTCAGACTGATGATTCAACAGTCTCGGCGTCAATG
>Marker1909
CATGTAAACCTTGACTCTGGGCTGGATCGGAGGAGCTTCTCGTTCTTGCTCTTCGCGGATGAGCTGACGCGGGAGATCGGXXXXXXXXXXAATGAATGTTTACTTAGCTCAGAGTCGAGCGAGACAGAGTCACGAAGATGACTGTTGTATCTCTGGTTACTTTCTATTGG
>Marker1911
CGGTTTGATGAATGTGCAGACAGTTTCTGATGGGTCTGAAAAAATATGGAAAAGGCGACTGGAGAAACATAGCTCGCAACXXXXXXXXXXTCACCACCGTCACTAGGAGGAAGCCAGCGGGAGGGGTCGGGTCAGTCGGAAGGTCAAACTGTATACGACGAAACAGCGGG
>Marker1913
CTCCATCCAGACAACATCCCATTGGCAGGAAAGTCACTTATGGTCCACAAAAGCATCGCTTGCATCGTAAAATTCGTCTTXXXXXXXXXXCCTGACATTCCAAATGGACTAAATCCATCTGTGCATAATCCAAGATACACATTTCGGTTATTGTTAGCGAATTCTGGATG
>Marker1923
CTCAAGATGGAAGTTGTTTAACTCATCAACCTGAAGAAACCATGCATCAACACATCTTTTGAACATTTCCATTTCCACAAXXXXXXXXXXATATTGGTAGCAAGGTGAACTTTCTTGCGTCCTAAATTACACCATTAAAAGATTCTACTGAATTGATGGTGTCAACATTG
>Marker1925
CACTGTTCTTGGAAAGTTTGTGATTAAGCTATACTCTTCTGTTTCAAGCACTCCAAGTGAATCAACGCAGTCATACAGTAXXXXXXXXXXATAAATACCCAACAAAAGCAAGACAGAGAAAGTAATGAATGGCGTAGAAAAGGAGGAGAACTTACTTGTGCAACATCAGG
>Marker1927
CAGTTTAGGATGCAAAAGAAAATTCCATTAAAATATTTAACATATAAATAATAACAGGATCCGTATTTCAAATTTTGAACXXXXXXXXXXATCCTTATTAGCGCAATTTGGTGTCAAAATTATTTCGGATAGACTTTATCCACTACCAAGTAAGCATACATACGTGTATG
>Marker1934
CAGGAGAAGGTCATCAGCTTCTTATTGCAAGAACGCTCATGGACGAGCCTCTGGAGTTATGATTCCAAGGAATTGTATGTXXXXXXXXXXGTTAAATGTGGTGAATTCTTTGGTGTGAGTGGAAATAAAGAGAAGCGATCAGTTTGATTCCTGGCTTATTATTGTGTTTG
CATGAGAAGGTCATCAGCTTCTTATTGCAAGAACGCTCATGGACGAGCCTCTGGAGTTATGATTCCAAGGAATTGTATGTXXXXXXXXXXGTTAAATGTGGTGAATTCTTTGGTGTGAGTGGAAATAAAGAGAAGCAATCAGTTTGATTCCTGGCTTATTATTATGTTTG
>Marker1941
CCAGATGTTCGCTGCTCTGCTTCGCTGATACTACCATCCCTTGGATTCTCCAATTCCTCATCACACAGCTGAGGGGTCTTXXXXXXXXXXTTCAACTTGCCTCTTGCTCCCTCCATCGTTTTTTTATTGCCCATCCATCTCTCCTTAGTCTCCCACTTCGAAACAGATGG
CCAGATGTTCGCTGCTCTGCTTCGCTGATACTACCATCCCTTGGATTCTCCAATTCCTCATCACACAGCTGAGGGGTCTCXXXXXXXXXXTTCAACTTGCCTCTTGCTCCCTCCATCGTTTTTTTATTGCCCATCCATCTCTCCTTAGTCTCCCACTTCGAAACAGATGG
>Marker1947
CGTTTGAAGATTGCCAAAGATGTTGCGGTTGCTATAACTTATCTTCACACTGCTTTCCCTAGAATCATTGTCCACAGAGAXXXXXXXXXXAAGATAGATTGGCTGGAACTTTCGGATACATAGATCCTATTTATCACTTGACGGAAATAGTGTCAGAATACACAGATGTG
>Marker1949
CTCTCAACTCATCATCTATTCTGTTGCGCCGCAACTAAAACTACAAAGATATAACCTTAACCAAAGGAAGAGCAGCTGAAXXXXXXXXXXTATTCTTTACTATAACCAGTAACCAACTATCTCACCAATAAATCTAAACCATTACAGAACCTGATTTTTTTTTAAATCAG
>Marker1955
CTACCATTGATTCTTCTATATAAACATCAACCTATTGGTTTCATTCATTCCATTTAATTTATTGAGTCTGTAAATGTTATXXXXXXXXXXACAGACAAATAAAAAAACAGTTATAGCATAACACTAATGTTTATAATCATCAAATATAGTTGTCATTTTAACTCATTCTG
>Marker1965
CTCTTTAACAACTTGCATTTGTTGGGATTCTATTCCAGATACATTGGTGGTGTGTTTGCGACTTGTCTTCATCAACTGTTXXXXXXXXXXCTATATGAGCCACTCAACGAACCAGAGGAGTGCTGTTAGCGCTTCTTGAGCGATGAGGTTTTGAAGCCAAATCTGACCAG
>Marker1969
CATGGGCGTGAGATCACTTGTTTTGGACACTGATCCATTCAGTCCAAAGGTGGACGATAAAGAAGTCTGTTTAGCCCTGAXXXXXXXXXXTTTATACTAACCAGTCCAAAGATGGGTTTTTTGGTTTTGTAGATTTGTTTTTCAGACAGGCTATGTTTTACACATGGTGG
>Marker1975
CTTGTGAAGCTTTAAGGATTAGTATACCTTCATTTTCATAAAGAAACAGCTATCTTGGCACACTAGCTAGGACACACAATXXXXXXXXXXCTTGATGTATCCTTTCCGGTTTGGCATTAGTTGAATGAAGGTTTAAGTTCATTATGGCAACTATATATAACACACAAAGG
>Marker1980
CAAGACATCAGGTTGGAATCTGAACAATACAGCTAAGCTTCCTGGCTCTCTTCTATCGTATGAAGACTGTGAATCAGTTGXXXXXXXXXXTATCTGTTGATGTGCAGAAATCTGAAAAGGACAGACTCTACTCGCTCTGCTATTTGCATATGGGAGCTCCTAGAGTGTGG
>Marker1981
CCCGAACCTGATCCGAATATCCGAAGTCCCAGGTCTAAGTATATCATAGATAAATGATATATTACCACGGTATTACAGATXXXXXXXXXXAAGGAGAAATGACAGCCATTTGTCTATTATAAAAAAAAAAAGAAATCCTTTATTACTTCTAGGGGTGGGCGCAAGGCGAG
>Marker1983
CCATGAAAGAGAGTTCAATATACATTAATAGAAATGTAGAATGTGTTTAGAAATTTTAAAACAACACTAAAGATCATAGGXXXXXXXXXXATAGTGGTTAGTCCACCAATTTAGGGAGTATTATGAAGTGTTACTAAATTAATTGATAAACAAATAAATTGACGCTCATG
>Marker1986
CTTCACTTCTATGGGTTATATATATACTTAAAACAATGGATTAACACCATACAACTAGGTTAAAATGTATTAGTAAGAAAXXXXXXXXXXTGGCTGTATGAAATAATTGGAATTAATTATATCTAATATGAGTGAAACAGAATTGTTTATATATAAAAAGAAACATAAAG
>Marker1999
CTACACACTTGTGGGATAGCTACCCTACCATGGACTATCACACGAGCATCCTATGGACCATCTGGAGAGGTTCAAGGATCXXXXXXXXXXGCCTGCAGAATCATTCAGAGGCTCTTGGATCAGATTCAAGTCTTACCAGAGAGACTGTCCACACCACATATTCAATGAAG
>Marker2001
CATGGTATCCTTCAGTTTTGCAATGTGACACATGGTCTCTCCTTTATTGACGTTTACGTTTGAAGAAAAAAGTGAAGTCTXXXXXXXXXXGTTTCATAATTAGACGAAAACATCATGTTTATAATCGATTCAGGGATCATGAGAATCTAAACACTAGATTAAAAGAAATG
>Marker2012
CTATGCATGTAGCACTGGAGTTTGCCAATACTCTTAACTCATGTGCTTGGTAATCCATAGACAATTTAGACATGAACCGGXXXXXXXXXXTACTCTACATTTTACTTACCCAATAAACCATACAGAATAAAAAAGATCGGTTAGAGAAAGTCTAAAATTTGTAGCAGACG
>Marker2017
CTCCTGCACAACACCCTCCGCACAACAACACATCCGCTGCGTCGCTAGCTCTCAGACATCTCTGAACCCCTGCACTCATCXXXXXXXXXXAAACTACCTCTTTTGCTGTTTTCATTGATTTAAATAGAAAAGATGGAACACTAGTTCCTACAAAACATGAAGCAAATGGG
>Marker2022
CTTCGTAGATTGGATAAGCTAATCCAAATTAAGTATTTTTCCTGGTCAGAATGCATATTAAAGTTTCTGTCACAAAAAACXXXXXXXXXXTTATTTTCCTTTTGCATTTATTATTTAGTTATATATTTTCTCTATACTTTATGATTTAACCAGAAAAGTTCATTAAAAGG
>Marker2024
CAGCTCAGAGCTCAATTTAATTAACAGATCTGACAATCACCATCGAGAAGGTTGTAGATTTAATAATTAAAGGGCTAAGAXXXXXXXXXXTCTAAATGGAATAATTGAAGTTGATAAGTATACTATTACATCCCAAATGGAATGGACGTTGTAAATAAGATACTATGAGG
CCGCTCAGAGCTCAATTTAATTAACAGATCTGACAATCACCATCGAGAAGGTTGTAGATTTAATAATTAAAGGGCTAAGAXXXXXXXXXXTCTAAATGGAATAATTGAAGTAGATAAGTATACTATTACATCCCAAATGGAATGGACGTTGTAAATAAGATACTATGAGG
>Marker2031
CGGTATTGTTTTAGACCGGATTCCTAATAAACCGGATGTTATATCCGTCAGTGACCGGTTCGTATGTATGAGTTGGTTCTXXXXXXXXXXAATTAGACTGGAGACTGAAAGCAGGAGTCTTTACCGGAGCCCAAATATCAGCACCATTGGTCTGAGCAACACCTACTGTG
>Marker2036
CACTGGTCATCAATAACTTCATTGATGTCGTATCCTCCTCTAAAAATCAGGCAAATTGGTCGTCCCGTTTCTCGTATTCCXXXXXXXXXXAGTCTACTAACAATTCACGTGAGTTGCATACGGAAAGCAATTGGATCAATTGCCATCCCTCTGTTCTTCGTAATCGAATG
>Marker2039
CATTGAGGATTTTTCGTGTAGCTCTAGGAGTTCTGTTACGAGTTTTCCTTACATGCAGCATTTTACGGGTAAAACATAGCXXXXXXXXXXTTTCAAATACTTTTGCTTGGCGTGAAGGATGTGTTCACTCAGATATCCAAGGACGTTGTAGGTCAGGCATTAGACCATGG
>Marker2040
CTTATGTCGTCGTAAAATTACTTCGACTTTAGGACGAATGCTTAGATTCAAGCCTATAAATATGAACTTCACTCCCTCATXXXXXXXXXXGGCTCTGATAACTCTCTCGAAGATAATTTAAAGTCTTCCTAAAAAACCGGTCGTTGTAACCAAGTTGTTAACTATGGTTG
>Marker2041
CGACAACACTCCAGGTCGAGGAGTGAAAACTGATGCATTTGGTGTTACATCGATTCATTCGCGAAGAAAACTTCAAAATTXXXXXXXXXXTTGCTACATCAGTTACCCACGGGTAACGTACAGAGACGATCCCTGGATCACTGTAACATTAATCAAACCAAGAGGAAGAG
>Marker2042
CATGAGCATAGTATCTAACTTTTAACAATTAATTTAATAAAACTTCATATATTGCCTTAATTAGTAGACCAACCATTATGXXXXXXXXXXTTTACACTCTTTAGTGGTGTTTAAAAATTTATAACCACATTATACATTTGTATTAATGTTTTCTAAACTCTCTTTCATGG
>Marker2045
CAAACCATAAAACGGTAATGGCCTCAATCAAGTTTTAAATTATCTGGCTTTCTTCATGTTTGATTTGGGCTTGTTAACAAXXXXXXXXXXAGAATGCTAAGATCCCTTTTTCCTTTACTTTCTTGCAGAAAAAGCTAAGCATTTCAGCCACCGTTTCACGAAGCTTGAAG
>Marker2047
CGCTGGTGGCCCTTCTCCTATATAGAAGAGTCTTGGTTTGCTTCCTCGGCCTCGTCTTTCAAGGTTTCAGCTGTTTCTTCXXXXXXXXXXTCCGACCTCACTTGCAGTCTAGCCACGAGATGTTCGAGTTCATCGATTCGATTGTGGCATGCTGCCTGGGCTTCGTTTAG
>Marker2049
CTTTGCGTGTGTCTTGGTGATCCGTGGGAGGTTCATTTGAAGACTCAAGGGTAAATCTTTGTTCTAGAGGGCAGTGTGGGXXXXXXXXXXTGTGTCTTGGTGATCCGTGGGAGGTTCATTTGAAGACTCAAGGGTAAATCTTTGTTCTAGAGGGCAGTGTGGGTTCTCAG
>Marker2051
CTCCAAGGCCCAGGCTTGAACCAAAACATTCGATACAAACGTATGGGGCCTACTATTTTCGTCAAATTTTAGGGCCTATTXXXXXXXXXXTTGTGGGACATCACTAACATTAGGGCCGAGCAAAAAAACCGAATCCGAAAAATTGAATCGAACCCGATCCGAAAAAGTAG
>Marker2064
CAAGAGAATCGTTCTATTTTTTTATTAATTAATTTTGTAAAACTTCATATGCTCCCTAAATTAGTAGACAATCCACAATAXXXXXXXXXXCCTATAATATTTAGTGTTGTTTTAAAATTTTTAACCACATTCTACATTTTTATTAATGTATTCTAAACTCTATCTCATGG
>Marker2067
CATGAGTATTATTTTAATTTTTTAACTTTTAATTTAATAAAACTTCATATATTGTCTAAATCAGTGGACTAACATGAAATXXXXXXXXXXTTGAAGTTTACACTCTTTAGTGTTGTTTAAAAGTTTATAATTGCATTATACATTAATGTATGTTAAACTCTTTTTCATAG
>Marker2071
CATTTGACCACATTTTTCAATCCGAAGAATATAAACAGGGCCTGATTTTCTTTCTTATTTATATTTAATAAATTATATAAXXXXXXXXXXATTAGCATTTCCCCATTGGCACTAGACTTCGTCTCGACTCCTCTAGAAATATATAAAATATGGGCTATACAAAAAAATGG
>Marker2073
CCTTAGCAGTTGCTCAAAATCAAGATTGCGTGACATGCAGTGCATGTTAGTAATAAAGCGACCCTGCATGCACCAAATATXXXXXXXXXXATAGAAGAAAAACAACGATACCTTCCCACCAGTTTCCTCTTGATGCGCTTTTGGAATCGCCTTCCTGTGCATCTTTCTTG
>Marker2075
CAACTACCTGTTATTTTATTTAATATTATTTTAAATGTGCATCACGTTTTACATGTGTATCATGTTTTAAACATTTTGGTXXXXXXXXXXATACTTTTTTTTTTGGGTCCACATATACTTTTTTGGCCTTGAGAACAAAAAGATGAAGATGATTTTTTTTCCGAAAATAG
>Marker2076
CACATAATCACAGTTGTATTTACACTTCTCGGAGTTTGTTCAAAGCACTCACCGCGAGGAAGTAACCATTCTCGGAGAAAXXXXXXXXXXTAAGAGGCAATACAATCTGAAAGGCCAGAGTTTATTTACCTGACTTTTAACATCCCAAATTTTGACAACAGATTGAGAAG
CACATAATCATAGTTGTATTTACACTTCTCGGAGTTTGTTCAAAGCACTCACCGCGAGGAAGTAACCATTCTCGGAGAAAXXXXXXXXXXTAAGAGGCAATACAATCTGAAAGGCCAGAGTTTATTTACCTGACTTTTAACATCCCAAATCTTGACAACAGATTGAGAAG
>Marker2077
CCATAAAAGAGATTTTAGAATCCATTAATACAAATGTGGAATGTGGTTAAAAATTTTAAAATAACACTAAAGATTATAGGXXXXXXXXXXTATTATGGTTTGTCAACTGATTTAGGGAGCATATGAAGTTTTACTAAATTAATTGATAAAAAAATAGAATGATGTCCATG
>Marker2093
CAGCTTCCGATGTTGAAGTAGACTCTTTTTGATAATGAGTATTAGTAATGTTTATCGGCGATGAATTGTCATAGGTATTGXXXXXXXXXXTACTGGTATGAAACGTTTTTCTTTCTGAGTAGTTCTCTCAAAGGCTGTGAAAAGAGGGAAGGAGGAAGGTTACGATGTTG
>Marker2097
CTGATTGGTGAATTTATTGGGTTTACTCCTGCAGAAGCCCATCCCTTTCCCTATCCGAGGTAAAATAGGTGCAAGAGAAAXXXXXXXXXXTAAAGAGTTTTGTTTCAACAATAAAATACTCATGGGAACATATTAGCAGAGTCTATGGGATGGGTATGATCTCTCTGTAG
>Marker2098
CATATCTCCTCCTATGCTATCCAATGTAAACCTCTGCCGTTCTGTTTTGAGTTCCACCAAAAATTAGAAGTTGTGCTCCTXXXXXXXXXXTGACTCGCCTATTGAGCCGTTCTTGAACAAAGGAGAACACTTTCATCTTCGAGCCACAAATTTGCTCTGATAATCTTAGG
>Marker2102
CGGTGACTCACTCGCTTCCACCGGCGAGTTATCTCACGCACTTGAAGCTATCAAATGGGGAACCGATTACTTCATCAAGGXXXXXXXXXXGGCTATGGCTGCAGCTTCTATCGTTTTCCGCACAACAAACCCACATTACTCTCCCCTTCTCTTGCACCATGCCCAACAAG
>Marker2105
CAACCTGATGTAGAGGATAGTTCATTGGCTGATATAATTGACCAAGTTGTTACAGAACAGAACGAATTCGCGCCAGAGTCXXXXXXXXXXTCCGGTGATATTGGAGAAACTTATGCAACACATCAAGGCATTTCCACCCAAACCACCAGCACCACCAGGTAAAAAAGAAG
>Marker2113
CACATGTATGCTATTATCGTTTATCATACACACGCACAATGAAGATGAATTGAATTTTGTGTTTTATTCATCAACTCCGTXXXXXXXXXXTGGCCTAATATACAATTAAAATGATTAAAATATTTAAAACGAGATGCTAAAGTCATTAAAAACATGAGATATCATATATG
>Marker2114
CATAATTGGATCTATTACAATTCAGCCAAGAATTGATATCGATCTCGATGCATTGCATTAGCCATGTGATATGTAATGTTXXXXXXXXXXTAATATATCGTTTTCTACCAAATTGTATGAAGCCGTGAAAGTGTTTCGAGGTTTTTTTAGCATTAAGGTTTGGTTTAATG
CATAATTGGATCTATTACAATTCAGCCAAGAATTGATATCGATCTCGATGCATTGCATTAGCCATGTGATATGTAATGTTXXXXXXXXXXTAATATAACGTTTTCTACCAAATTGTATGAAGCCGTGAAAGTGTTTCGAGGTTTTTTTAGCATTATGGTTTGGTTTAATG
>Marker2119
CATTACTATGTTACAAAATGGTATTATATCGAGAAGAGAATATGTTTAAAATTATATGACTTATGAATTAATTTATTTGAXXXXXXXXXXAAAATGTATATATTGGGTATTTTTCGGACCAACATATCTTGCTTTAGTACGGATCCTACTCAAGACTCGGATACCCAAAG
>Marker2121
CAGTAAAAACTCTATAAAATTAATAATGTTGTGACTATGCAATTTTATTAGTTTATAGAGTTATTAATTTACAATAAGTTXXXXXXXXXXTATCAAAATATATTGAATTGTTAAGAAATAATAGAGATAATATCATTTGAATATAAAAAACAAATACAATGTTTTATTTG
>Marker2124
CGGGAGAGCGGGTTCGCCTCGTCTGATTCCTTGTTGAAGGATGACATTGCTAAACGCAGAGTCATTAACCAGGAAGGAATXXXXXXXXXXTCCTGATACAGTATATAGTTTCTTGAAGAATGAGTTTGAGAAGCACCAATACATGCTCTTGTAACTCAAACCTTTAATTG
>Marker2134
CACTTATGCACGCGGAAAGATTGCTACATTCGAGCCTTGCTATGACTTTGCCAAGAATGCTTGGGATTTTGCGGTTTCTAXXXXXXXXXXTAGATACAATTCACATCACCATGTCGGTTATATTCTGCTACTAGACAATCTTAGGAAGTTAAATCCTCTTCAAAACGTGG
>Marker2145
CCGACTTGGAGGATCCCCCAGAGCTAAGTATTCTTTTGTTGAGGGGAAACAGTTTAATAGGATCAATTCCAAGGCAGCTGXXXXXXXXXXTTGGTAGTGATTACAACCCTACGAGCTTTCAGTTGGAATATTACAAATCTACATTTGTGGTGGAGAAGCTCGTAGTAAAG
>Marker2153
CTAATGTATGTTAAAATCTCTTTCGTGGTATATGAGAATCGTTGTAATTTTTTTATCAATTAATTTAGTAAAACTTTATAXXXXXXXXXXCCTATAGTCTTTAGTGTTGTTTTAACATTTCTAACCAAATTATACATTTGTATTAATGTATGCTAAACTCTCTTTCATGG
>Marker2165
CACAAATCAGAAAGCAATTAGTTTAGTAGTTCATATGTCTATTGTAGACTTGTAGTAGTAGTATTAGTATTAGTAGACATXXXXXXXXXXTATTTTTATTTCAAAATGAAGTTTAAAATAAATAAAAATGCTAAAACCAACTTCATTTTCCATTCAGTAAAAATGTAATG
>Marker2169
CACGACCAACAGGTTGTAAAGATTATGGACAGGTTGAATGTCATTATGTGTGTTGTTTAATTAATCTCTTTGTATCACAAXXXXXXXXXXGTATGCCATGTTTCGCTGGATCCAAACGAGTGCTCTAGGGTGTTGCTGAGGTAGAATCTCTTATGAGGTTGAATGGTTTG
>Marker2174
CCAAAGGCTCCACCAACGGTTCCCCACCAGCCAAGAAGACCCCATATGAGTGTAGGGTGGTTTCTCCAGTAACTGCAAAAXXXXXXXXXXAGTTCCAGGAGTGCCAGGGTCAATAGGAGTTGGTGGGCTTCCTCCAATGATGGGTGTTGGTGGAGTCACAACGACTGGAG
>Marker2182
CTCTAGATGAGATCATACACAAATCCATGTCAAACTCTTTGGATATATGTCTTGTTAAGACAGGAACAACGTCGCCAATAXXXXXXXXXXTCCGGGTGTATCTTAACAATTCCGATGGATTTATAAGGTAAGTAGCTCCATTTGAAGTATTCAATGTGATTTGTGTGTCG
>Marker2185
CTTTCTTATGGGTCTTTATTATGTTGACACACTTTTTCCATGAGGTGTACTTTGTCCCTTACTTTTGATTTTTCTCTTCCXXXXXXXXXXTTAATTGAACAGTGGGATTGGATTAGAACCGTTGGATTAAAAGTTTATAAAATAAATCAGACGGCTATTATTGAAGCAAG
>Marker2190
CTTTTATAATTAAAATCCTAACCAAATCTGTTCCAAAAGAGACTAAAGCTCATATGATTTGACGGGGAAGATAATGCAAAXXXXXXXXXXACATACAAATGTAAATGTATGTTTTGTCTTGCGTAGTAAGTAGTAGTAGTGACTAGTGAGTGGGGAAAAAGTCATGAGAG
>Marker2191
CGTGACGCAGCTAATTTTCCGACCGAGCGCGACAGCTGTCACCACGGGGTCGAGGACGGTCCGGTGGTTGCAGACCAAGAXXXXXXXXXXAGTTGGTCGTTGGACTAATCTGCCCTCGTGGAATATTATAGGGTTTAAGAGTTTATTTCTTGGTAATGGTTCGCATTTTG
>Marker2195
CACATTTCGGCTGAGTCCATTCCCAGCCCACCGGACAGTCTTCCCAACATGACTGACAACAATGCAATTAATATGATATTXXXXXXXXXXTACGTAGCTTCAAAAATACCAGCTGATAGAAGATGCCACCAGTAGGATACTTAACCTATGGATAGATGGTTAAGCATTAG
>Marker2198
CCTTTGTTATATGTTTGCTAAGAGAGTGATTAATTTACCCTGTCCGAGAGCCTATGAACCTCCCTTGTGCCAGATTGAACXXXXXXXXXXGTTACTCTTCGCCGCTTGTCGTTATCCTCCATCGCTTGCTCTGTCACACTCCATCTTGCTCTAGTGACATACCACACACG
>Marker2208
CCTTCTCACTCACTATCTCAATATATTGAACAATTACTTATATAAAGAAATCACGAAGAAAATTCTACAGGAATTTATATXXXXXXXXXXGTAGATAGTTACGATTCAGAAAATAAAACCTGAACTTTCGTAGTCGCACGAGCTACATTTTAATACTATTAAATATTCAG
>Marker2213
CGGACATTAAAGACACGAAAAATATAGCAAACACTAAAAGGGTTACATATACTAAACGAAAACCATCTATTTCCGAAAAGXXXXXXXXXXGATCTTGGATTATAAGGCTCTATGAGTATTTTTCAAAATAGCATCCATTTTCTTTTAAAAAAAATGTAGCAAATGATTTG
>Marker2222
CCATTAAAAAATATGAGAATATCATCTTCAAAGCTTAGGTGGGTGACAAGTGGGTCAAAGCAATCTGGATGAGAAGTTGCXXXXXXXXXXGAGTAATGAGGTGTAGAGATGCAGGCTCTAATCTAGGAAACAAAGACCTGAGGCATATCAAAAGCGTTTAAAATGTTGAG
>Marker2229
CAAGGGATGTTCATGACCTTGGTAATCAACCGGTTCAGATATTGAAGCACACCGTATATCCAGATCGAAGTCACATTCCTXXXXXXXXXXACACTCGATACAAGAATAAATATTACCTTCAAAGATAGGTAGAACACATGCTTGACAAAACTTATTCTCATCATAAAGTG
>Marker2230
CCTCCCAAGTTGGAAACAGTACGTATGGTAGCATTAGATAGGCAACAAATTCAGTGTTTCATTAAAACCGTATCAGTTCTXXXXXXXXXXCTTAAAGGAGAGGGGAAAAAAGCTTAAAGTAGATGGCTACAATACTGAGGTTAGTATCAATATAATATGAATCTTTTTAG
>Marker2233
CAGCCGTAGAGCTAGAAGATACGGCGACCTTTCATGTTAGTTTCTTCGTCGCCTTCAAACAGATACGTTTTTCCTTTCAAXXXXXXXXXXAAGTCCTGACCAAAACCATTTTCCGAATATTGAAATACAGTTTCATTAAAACTTGCCAGGAATCCCGTGACATGAATATG
>Marker2240
CAAGATTTATATAGAAGGAAGGGCTTGGTCAGTGAGCGAGAAGTATATATCAGCTTGTGACATTATGGCACTTCCCATAAXXXXXXXXXXAGAAACTGATTATGATGTTATATGATGATCTTCACTTATTTTACAGGCAAAAACTATAGGAAGAAATGGAACTGGATATG
>Marker2242
CGATGATGATTATTTGAGTGTTGAAGACGTAATGGCTGAGAATGAAGATGATCAGAATGCACAAGCTGATTCTATAACGAXXXXXXXXXXCCCTATAACTTAGATCTAAGTAGGAATGAAACTAATACCATGCTGCGTCATTCGAAACGGTGGTCAAAGACTCTTGGATG
>Marker2246
CAAAGCGCTCAACGTCGTTACCGGAACCCTAAACGCAGAGGAGAGGAGAGAAGAAGGTCGCGAGAAAGAAGAGAGAAGGAXXXXXXXXXXACACACATGCACTTGTCTAACTCTTTTTGAGGGAGTAACAGACCTTTAAGGATAACCAAACCTTATAACAAGCGTTTAGG
>Marker2249
CGTTCATTAGATTTTTGTTTTTTTATCTGGAAATATAATCACTGTTCGGTTATTTACAATAGTTATTTATGAAATTCGTTXXXXXXXXXXTTAATAATTTATTAGAATTTTTCGTTTTTAAATTTTGCATTCTTGTAATGTGTATGTTTGACTTAATTAATACTTTATAG
>Marker2250
CAACTACTTGTTATTTTATTTATTATAAATGACTATATTACCCTCGATGAAAATGCATTCTCAACCATTAGATCTTCTTAXXXXXXXXXXCAGCCCTAGATCATTTTTCCCTTGTTCGATCATGGCCACACGATTTCTATCATTTGTATGTGTATAACTAATATAACTTG
CAATTACTTGTTATTTTATTTATTATAAATGACTATATTACCCTTGATGAAAATGCATTCTCAACCATTAGATCATCTCAXXXXXXXXXXCAACCCTAGATCATTTTTCCCTTGTTCGATCATGGCCACACGATTTCTATCATTTGTATGTGTATAACTAATATAACTTG
>Marker2253
CGTAGACTCTGGCGTGTGCCCACTAACGTCCTGAGATCCAAATATTTCTCTTTATAGTATCGGTAAGTCGTATAACACTTXXXXXXXXXXAACTTGTCATTAATCAAACAAAAATGTGTGCATTAGTCCCTCCAGTGTTCCCAAACTTTGGGTGGCCGTCGACAGGAGAG
>Marker2261
CTCAGAAAGACTGTCAATCTGTATGATATCGTTCCAGTTTAGAAATTATTATAGATACTTCAATAGATCCGTAATATCTCXXXXXXXXXXAAATAATAATTAAAACAAAATTAAGAATGAGAATAAAATATTTTCTTTACTAGTGCTCATTGTAACATCCTCCAATGAAG
>Marker2265
CGACCCACTTTGAGAATACCCTGATATCATAGAGTTCCACGAGACGACATCTCTCTCAGGCATTTCGTCAAACACTTTCCXXXXXXXXXXCGCAAGAGATGGTAACAGAATCTGGTCTAGCTGTAACGGAGGATCTAATCCACGACGAGAACAGGTTAAAAGCGTCGGAG
>Marker2266
CGCCCCTTTAGCAAGCCCCACTCATATTCCCCTTGTGGTCCTTCTACTTCACCATTACATTTCGAACTGGTCACCATATGXXXXXXXXXXAGAATACCGTAGACAGTCTTTCCTGATAATTTCATTTCACTCTTCCCACTGAGCCTCATTACAGGTCCCAAAAATCCTCG
>Marker2267
CTAATTTCAAATTTAATTTATTTTCTGAAGTTTAAAAATAATTTATTTATTTTAAAAAAATAATTTATTTTCTAAAATTTXXXXXXXXXXTTAATTCTGCATGAAACCTATTATTATTTTTGATTAAAATTAACATAGTGTGAATATTAAAATGAAAACAATTTTAAAAG
>Marker2268
CTGAGAGAAGGTTTTAGTCATCATCTTCATCACGGCGCCTCTGGTGGTGGTGATGCTTGTAACGATGCTGCTTCTTCTCCXXXXXXXXXXGGGAATCAAAGACAAACACTTTAGTTCAACATGGAGACTACTCTACACTATAATCAACAATGGGAAATCTTCAAAAGTAG
CTGAGAGAAGGTTTTAGTCATCATCTTCATCACGGCGCCTCTGGTGGTGGTGATGCTTGTAACGATGCTGCTTCTTCTCCXXXXXXXXXXGGGAATCAAAGACAAACACTTTAGTTCAACATGGAGACTACTCTACACTATGATCAACAATGGGAAATCTTCAAAAGTAG
>Marker2269
CCCCTTTCGAGGGGATAGTTGGGAATGTGACTGCCCAGATACCAGAGTTATCAAAAAAAAAAAAAAAATGAACTGATTCGXXXXXXXXXXATACCAAGGCTGTATCTAAAATGTCATCACGCACGAATGAATATTACACCAAACGTGACGCAATTGAATTCCTCGTTACG
>Marker2279
CCTACACTGTATTAACAGGAAAATTACTCGCGTAAATTATTGCATTGGTTAGTTGGTATTAAGACAATCTGATCCAGAGTXXXXXXXXXXGATCAAATCGGTAGCAAACAAGAGAGAGTATAATTTGGAAGATGACATTGACGATCCATTCAGCACCAGGGAGCTCAGGG
CCTACACTGTATTAACAAGAAAATTACTCGCGTAAATTATTGCATTTGTTAGTTGGTATTAAGACAATCTGATCCAGAGTXXXXXXXXXXGATCAAATCGGTAGCAAACAAGAGAGAGTATAATTTGGAAGATGACATTGACGATCCATTCAGCACCAGGGAGCTCAGGG
>Marker2284
CCATGATCCCAAGAGAAGGAGTGGGAAAGCTAAAACTGTTTGAGAAGGACACGGCTGCCTTCTACATGCCTTAGTTCACTXXXXXXXXXXAGAGGAGACAGCAAGAATCAGCTATACCACCTCGACTTGGCTAAGACCTCTAATCCCTTTGATTCTATTTGCTTGAGTAG
>Marker2294
CCTTAGAACCCCCGAGACTCTCCGGTAATCCTAGATAAGTTCCCATGCCTCCCAAATTTTGTATGCCCAAAATATCTCTTXXXXXXXXXXAGGGCATGCTCTGGCCACCTTTATTCCTGTTAATTGTTTCTCCCGTTCCGCCTTCTTAATATTCGCTATCAGAGCCTCGG
>Marker2296
CTAAGAAAGTATTAATCAAATTCGTTTTCAACAAAGTAATAACATTATTAGACGAGTTGGATGAAAATCAACCAAGTAGTXXXXXXXXXXTGGTCGGCATAATAACAAAATACAATTTGGAAAATAATAAAGGGTTACTTAATGCATTGGGGTTCCAACAACTACACAAG
>Marker2303
CATGCTTTGAACCAATTTGTCAGCAATGCTATTCCACACAAAAGACCTACTTACTAAACTATGGGTTACATGCTTTGAACXXXXXXXXXXAAACTTAAATCAAATTGCAAAAGTCCAAAGAGAGGGACTAATTCCGTAACGGGAACGATGGTATGCACAGCGGACGATGG
CATGCTTTGAACCGATTTGTCAGCAATGCTATTCCACACAAAAGACCTACTTACTAAACTATGGGTTACATGCTTTGAACXXXXXXXXXXAAACTTAAATCAAATTGCAAAAGTCCAAAGAGAGGGACTAATTCCGTAACGGGAACGATGGTATGCACAGCGGACGATGG
>Marker2308
CCAGTTATCAATTGCTTACCGCAATTCCATGGTATCAATCTAAGATATTGTCGGTAATAGACTTTTAAGTATTAGTCTAGXXXXXXXXXXACTGAGAGTAAATTGATAAAAGAGGAAAACAGTTTGAAATCGTGTCAAGTGAGTTTGAACGTGGATGGATTATTGTGACG
>Marker2319
CACATAATTTTATTGTAGAACACGTTTAAGAAGTAAAAAAGGATTTGGCAGAGTTCATATATGTAAAGGGATTAAGGGAAXXXXXXXXXXGAAACAGAAAACTGAAACCAATAAGATCAGTCAAATAGAAGCACGAGCAACAAGGCAGCTGAAACAAAACTTCATCTTGG
>Marker2328
CTTTCGTATCTCGTCAAAGATTCTTTGCATGGCACAAGGGAGTTATACAAGATAGGTGTTACTTGATCAAGAGGTTCAAAXXXXXXXXXXTTGGAGTGTTAGGTTGAAGATTACAAAAGAAGTTGCTAACGCTGTGACTTATCTTCACACTGCGTTTCCGTGGATCATTG
>Marker2329
CACTCTCTCTCTCTCTCTAACTCTATGACAAATGTTGCATCATGCTTGTTATCTACGATGGCTTTTGATTTATTTTCCTTXXXXXXXXXXGGTGGGAGCAAGCGAGAGCTATAGTAGTTGTGCCCTTCTTCAAATTCCTGGTGGCTCTATGCTTGATCATGTCTGTGATG
>Marker2341
CAACAATAGGGCAAGCTCTAGAAGATGTCCAGAAGAGTTCAATCAAGCTTCAGAGGTGGTCTGAAGTAGTTATCCTGTGAXXXXXXXXXXATGAAGGTGTTTGGGGTCAGTCAAGAAAGGAGATAAGGCAATGTGCATAGATAGGTAGAGTGGTATGGACAGGAGGTCCG
>Marker2352
CTAAATTTTTTAAGTGCATTTGCATTCTATATACACAATTTGTTTTCCTAATTAAGTCAATACCTTAAATCTTACACAATXXXXXXXXXXAGCATATGATCAATAGATTACCACTCTTGTTTTGGTTATGCATTTTAAAATTGGCCATATCAACATACTATATCATATAG
>Marker2358
CTTAACTATGGGTAGTCACTCGGCTTGTGCATCTTTACGATCAAGCTCCCATCATAATTCTTTGGGACATTGGAACTGCGXXXXXXXXXXTGGTGCTAGATTAGCTTCCGGTGGTTTTATAGGCGCAGCATTTGAACAAAGCAAGAGTCTCCATGTGTTCCCATTCGGTG
>Marker2361
CATATATATGAGCTACTAAATATAAAAACCTCCTCATATGTCAAAGACTTCCACATCGTCGCTGAAAAAGATGATAACCAXXXXXXXXXXCCTTAATTTTGAAATCATCTTTGAGATGATTATTCTATGTTTTACATTAGTTTTCTTTGTCACTGAACATACATGTATAG
>Marker2367
CTCCCCCTATACCTGGTTAGATATCAGCTGGGAGTCGCCGAAGACCTGGATGTTCTATGCCCCCATCTGATGGGCGAGGGXXXXXXXXXXACTCCAGCTCCTCTGACGTTGTTGGATCCATCAACGTGTAGGATCCATTCTCCCTCTTCCTTAATTTTGCCTCGGAGGTG
>Marker2374
CTTTACCGGGTTTTGATGATTTGCTAGGGGCAAGAAATGTACGGCATGTCTATCACCTCTGCATTCGGAGGTGGAGGCATXXXXXXXXXXAGAATGACCATTATTTGGAACCTATATGGAAGACATCAAGCTTTTAAGAAGAAGCTTTCTCAACTCAAAAATCGTTCATG
>Marker2377
CAACCTGACCACAACTCTTTTGCAAATGTGACTTATGGTTCACCACCTAGCCACACCTTCTCTAACCACAAACGTCCCGTXXXXXXXXXXAGTAGCATGATTGTTTTGGTTTCATAGAGTATTAGCTCTAAGGTCTACATCCGGTTCTAGAACCAATTTTAAGCATGTTG
>Marker2378
CGAAGAGAAGGTCCCTGCGAACATGAAAGAAGATAACGTCATGAAGCTCACTAAGATTCTCCAAGAATTCGATTTCTTTAXXXXXXXXXXGCAGGCAAACGTGGAGTTAGCTGCAAAGGCAAGAGAGTTAAAGCATAAACTTAGGGAAAGAGACAAGGAGCTTGCTGCTG
>Marker2382
CGTAAAGAGTGTCCAACCCGTGTCGAGAAATATTTAGAGGAAATAGTCTTGCTTAAAAAAGTCTTTAAGTAACCACCAAAXXXXXXXXXXAGAAATTTGAAAGCTTGGGTCAATTACTTTGTAGTATGTAAAACTTCTTGCATCTAGAACAATGACTTTCGTTACTTCCG
>Marker2383
CTCCCGAAAAACAAATCTTGATCGAACCCATATTTGCCCAATGGATACAATCCGCTCATGGGAAAACTTCATATGGATTTXXXXXXXXXXGATGCACGTGGTTCCAAGTTAATGCCAGATAAAAAGGATTTCGGGTATAGTTTTCCTTGCGATGGTCCGGGACGAGGTGG
>Marker2384
CAAATAAGTATGGTGACAAAGGATCGCCCTGCCGAAGTCCACGTTTAGGTGTAAAAGCTTCTGTCCACTCTCCATTCCACXXXXXXXXXXCTTGAGCAGCATCCAACCTCTGCGTCCTTTCTTTTTCCTCATTGAGTGAACCGCTTCCTGGACCACAACAATATTGTCTG
>Marker2387
CCGGCTGAGTGCGATGTATCGATCAGACCGGGTTGGTTTTGGCACGCGTTGGAGTCTCCTAAACCGGTGGCTAAGCTTCTXXXXXXXXXXGCAAAGCTTTTATTAACTCTAGCAGCGTCCGTGGCGGCCAGTTTGGTGCTGAGAATGTTTTGGAGGAAGGGTTGGATAAG
>Marker2392
CGCATTCTTGTCAGTCAGAAGCTTCCCGAGCTCATCCACACTAGAGTCCAAATTTTTAAAGAAGACAAGATATGAGTGGTXXXXXXXXXXCTGGCGAAACATGTGATGGGATCTGCCCTCCTGATGTTTGAGGCCTGGATGAGCTAGGAGAGGTGACAAGAGATGGAGAG
>Marker2398
CATATCCAACAAACTTACGCCACTGGACCCTTCCATGGATCTCTACTCCAACCTTATCCAAGGCAATCATGGCACACCAAXXXXXXXXXXATGGTAAAAAAACATGAATCACATTGTCTATCACACAAGCTCCCCTTATAAACTGTGTATTTTCACATGATATCACAAAG
>Marker2400
CGTATCTTTGCCACACTCTTTTCTCTTGAGTGTTATTTGGGTTGTGATTATTACGTATAGATAAAACAAAAATTATGTGTXXXXXXXXXXAGGTGTCTTTGAGCCAAAGACCAAGCATGTTCGGACAGCCGGCACAGAGGGAATTGAAGCCACTGGTGTGCATCGAGATG
>Marker2404
CCATAAAAGAGAGTTTAGAATACATTAATACAAATATGGAATGTGGTTAGAAATTTTAAAATGACACTAAAGATTATAGGXXXXXXXXXXTATTATGGTTTGTCAACTGATTTAACAAGCATATGAAGTTTTACTAAATTAATTGATAAAAAAACAGAACGATGCCGATG
CCATAAAAGAGAGTTTAGAATACATTAATACAAATATGGAATGTGGTTAGAAATTTTAAAATGACACTAAAGATTATAGGXXXXXXXXXXTATTATGGTTTGTCAACTGATTTAAGAAGCATATGAAGTTTTACTAAATTAATTGATAAAAAAACAGAACGATGCCGATG
>Marker2406
CCGGGATTTGCCAGCTTCAACATATACAAATACTCTGGCAGCTTTAAGTAAGAGTCCTCATCAGAACCAAGCAAACCCAAXXXXXXXXXXTAGCAACAGGCGGCTTACCCGTGTCTCCGAACTTCGCCTTGTAAACAACAACTATCACACGAGACGTTGCTTTGCTCTTG
>Marker2410
CAGGGGGCGTAGGCGTGACAATCATAACGGTCGAGACAACTACTCAACCGGCCGAAGAGGAAACCACAATAACCGTGGTCXXXXXXXXXXTCTATCAAGAGAGTATCAAGAACAAGAACCCGGAGGCAAATATGATCCAAGAAAACGATCATGATAACAAAGGATATGGG
>Marker2412
CAATGAAGATGGGAATCCAGAGAGGTGTAAATCTCTCTTGGTTGCTCAGGGTTATACACAGCAAGAAGGACTAGACTATGXXXXXXXXXXGTTTCTAATGCATTTTTGCATGGAGATCTTGAAGAAGAGATATATATGAGCTTACCTCAAGGATACACACCTCCTCTTGG
>Marker2413
CTGCATTTGTCTACATATGCATGCATTAGTTATAGATTAGATATATTATTTAGTTTTTGTTTTCTACCATAAGTTAAAAAXXXXXXXXXXACATGTCATTAAGTCTATTATTACTAAACTAAGCATGTTACTTATTAATGACACGGCGTTTTCATTAGGTCTACTATTAG
>Marker2424
CTGTTGAAGAATATGCGACAGAGTTTTTCTACATGACTGCTAGAATGACTTCAGGCGAAACCGAGAAGCAACTAATCTCTXXXXXXXXXXACAGACGGAGCAACACAACGCTTGGAGTCTGCCAAATTAGGCCTCAACACCGAGACTATTGCTTCTTCAAGACCAGCACG
>Marker2426
CTTGATTCAAACAAACCAAATACAAATAATAAATCAAATTACTCAAACAAATTAAGTTAAGTAGCAAGTAATATTAACATXXXXXXXXXXTCTCTATTATAAAGTAGTTATGTAAACAATATTATACTGCTATCTATGTTGGGAAATTGCCACAAATACCAGATTCATAG
>Marker2434
CCATTGCCTCTAACATGGTGGCAAACTTTATATAATTAGGTTAAAACTCGTCAGGGGTAATCTTGTAAATTGGTGAAGACXXXXXXXXXXATAAAAACACCTATAAACCATAGACGAAAATGAGTCAAATCCATGGTCTATCAACTCCCCCAGACTTACCCTTTTGCTTG
>Marker2435
CATTTTTCAAAGGTTGGATTGTAGACTAAGATGTGAGGAGTCATAGTTTCAGTTTGCTTTTTTAGTTAACGAGATGAATCXXXXXXXXXXCGACACTGTCACCAAAAATATTCATTTTCTTTAAGAACATTGTCATGAATTTTTGTGTTTGTGCTTCCTCAGGGTTTATG
>Marker2437
CCAACAGAGTTTCAGGGCACTGTTGCTGGTGACCTCAACAAGTAACAAAACCTCTAACAAACACTTTTTTATCCATGTTTXXXXXXXXXXGAATATGTTTGTGTTTTTATAACAGGTGCCTTTGAACAACATGTTTGGCTATTCCACATCTCTTCGCTCCATGACACAGG
>Marker2441
CTTTTTGAACCTTACCATCATATCAAGATCATCTCCCGTGACAATCAAGTCATCGACGTATATTAGAACTCTCACACTCTXXXXXXXXXXGTTTCAAACCATACAAAGATTTACGCAGCTTGCACACTTTGTTTTGATTATCTGATTGAAACCCTGGGGATAGTCTCATG
CTTTTTGAACCTTACCATCATATCAAGATCATCTCCCGTGACAATCAAGTCATCGACGTATATTAGAACTCTCACACTCTXXXXXXXXXXGTTTCAAACCATACAAAGATTTACGCAGCTTGCACACTTTGTTTGGATTATCTGATTGAAACCCTGGGGGTAGTCTCATG
>Marker2444
CAAGTAAGGAAACAAATACAATCTTTTCTTGGTTTTAATCTTTTTGGTTGCTGTTAATTGTAACCTTAGTTCTTTATCTTXXXXXXXXXXTTCTAAGTCAGTTTTTCATTTATCATGCAGGTCTGGTTATGTGTTTGTCACAGGCTGTTCTCAACTCTGATTCTGCTGTG
CAAGTAAGGAAACAAATACAATCTTTTCTTGGTTTTAATCTTTTTGGTTGCTGTTAATTGTAACCTTAGTTCTTTATCTTXXXXXXXXXXTTCTAAGTCAGTTTTTCATTTATCATGCAAGTCTGGTTATGTGTTTGTCACAGGCTGTTCTCAACTCTAATTCTGCTGTG
>Marker2451
CCATCGTTCATTGTTGGTTCAGTGCCGATCCAGACTCATCCGACGCCTAAGTCTTAAGTCTCACGAATCTGGAATTTTTCXXXXXXXXXXAGTCATTTGATATACGATCAAATTCAACCAACCTAACAAACGTTAGCAAGCAATAACACACATGAAATGTTTACGTACCG
CCATCGTTTATTGTTGGTTCAGTGCCGATCCAGACTCATCCGACGCCTAAGTCTTAAGTCTCACGAATCTAGAATTTTTCXXXXXXXXXXAGTCATTTGATATACGATCAAATTCAACCAACCTAACAAACGTTAGCAAGCAATAACACACATGAAATGTTTACGTACCG
>Marker2459
CTTCAGTAATATTACACATACACATGTTGGAACTTAGAAGACACATAAGGTCTGAGAGACTAGGTTGCACCATCCAACATXXXXXXXXXXCTAACATTTTTATCAACGCTAACCATTTCTTCTAGTCAAATACCAAAGTTCCAGTAGTTGTATATTCTGAAGTTCTAATG
>Marker2462
CAGTTTCTTATGTGCATGCCTCCATCTCCACGTGTGATCTCATCGAAAACAACTAAGGATTCATCATACTTCCTCGACGAXXXXXXXXXXTAATCCCGTGTCTTTTAAGTTCTGACTCAAGTTGGCTACGCATTTGATCCAACATCTTCATAGCACTTGGGGAGACAAAG
>Marker2469
CTAACTCATTCACTCAAAGGAAAAGGTAAAAGATCAAGTGGAGACAAGGGATTAAATCCATAAACAACCTCAAAAGGAGTXXXXXXXXXXCAAAGCAGACAAGGTTCGGTTAACTACTTCAGTTTGCCCATCAGTTTGCGGATGACAAGTTGTAGAGAACATCAATCTAG
>Marker2475
CCTTTTTTAAAAAACGCATCGATCGATGCGTTTTTGAACAAAAACGCATCGATCGATCAAGTGAAAAATATAATTAATTTXXXXXXXXXXCAAATAAAAATAAAACATTCCGAGTTTGTGGAAAAAAAAAAAACTACGGGTCTGGCACGTCCGGGAACACCTCGTTCGGG
>Marker2485
CGATACCTGCAAAACGGCAGGCATTATAATAGTGTGGAGCAATGCGCTTTTTTGGCTGGCAAATCTGAGTTCTACATTGTXXXXXXXXXXAAAAGAGAAATCACTTCGGACAAACTTAGCTCATACAAATGATGGTAAATCATGATTTGCGGGTAATTATATATAAATCG
>Marker2487
CTTATAACACATTGTGAGATTTTATGGGATCACTTTTGTGCCTTAATTAATTTTTCATCATGTTTTGGATCAAGATGGCTXXXXXXXXXXATCACTGGTTCAATGTAGAATGTTATAAATCTTTATAACTCAATGGGTCTGAATAATGTCGTGTCTTTTGCCATTGTCAG
>Marker2488
CGCAACCTCAGTAAACTCTCCTTTTTAGACCTTTCCCATAACCACTTTTTTGGACCTTTGGATCCTGGCAGTAGCCTATTXXXXXXXXXXCTCCATGGTCAACTTCCTTCCTCTTTTGGTAACCTAAGTCGGCTAAAGTTTCTGAACCTTCAACATAGCGAGCTCACTGG
>Marker2494
CAACATGAACTTCAAAGACATTGTGAGAGTCATGGGTTTCCAAAACTTGGCAGACTACTCCCTTCCCAAGTGTGAAAACCXXXXXXXXXXCAAGCAACGACATCTATGCTTCCTTCGGGATGGTCAGCTTCTTCGTGAATCGTCTCGAGCACTACACAGACTGGGCATGG
>Marker2499
CAATTCTTTTGGTTCTACTGTAATTTTAGACAAGATCAATTAGAGAGTAAAGACAATGAAATAGAGAACAAATCTCAAAAXXXXXXXXXXAGAAAGAAGAGCACCAAATACCAAAATATATTAACTAAATATTTGAGTTCATTATTCATGTAATAGCTACTTATTTTAGG
CAATTCTTTTGGTTCTACTGTAATTTTAGACAAGATCAATTAGAGAGCAAAGACAATGAAATAGAGAACAAATCTCAAAAXXXXXXXXXXAGAAAGAAGAGCACCAAATACCAAAATATATTAACTAAATATTTGAGTTCATTATTCATGTAATAGCTACTTATTTTAGG
>Marker2504
CATGTCCACCAGTCGGTTGCTGATGCATTACGAACGCGCATATAAGGAATGAAACAAATTACTTGATAGCAATTACCAGAXXXXXXXXXXTGGCCATGGCTATGTGTGTGTAAGCAGTATCCCCGTGAATGGTAAATCGGCCAACATGTATAATTACGCTACAGTCATTG
>Marker2506
CAGTTAGTCAAAGCCTTAAGAAATTCAAGATCCCCAGAAGAGTAACTTCCCAAAGAATTACCGTGAAGTGCCACAATTCTXXXXXXXXXXATAGATTACCAAAATCCGGCTTTAGGCTACCTGAAAAACCATTACCAAATATGTCCAATACCTCAAGTGAGGAAATATTG
>Marker2507
CTTGTCTTGCAACTCCTCAAGTTTCTGGTCAGAAAAGTATGTAAATAATCAAATTTCCAATGTAAAACGTAAGCAACAATXXXXXXXXXXTGAGGTTACCATTTCCTTTTCATAGATTGTGTTACTTCATTCTATGAAAAGTTGAGGAACAATTAGGCTCAGAAACTGAG
>Marker2508
CACTTTCCCCCCAAAACTTTGTTGGTAAATTCGACTGGAACAATAATGATCTAGACACATTCAAGATGTGCCTGTGTTTCXXXXXXXXXXAACTCCGATCCATTATCTGATCGAACTATTTTAACAAGCTTTCCAAACTGCCGATGAACCATGGCACAAAAATTTGGCAG
CACTTTCCCCCCAAAACTTTGTGGGTAAATTCGACTGGAACAATAATGATCTAGACACATTCAAGATGTGCCTGTGTTTCXXXXXXXXXXAACTCCGATCCATTATCTGATCGAACTATTTTAACAAGCTTTCCAAACTGTCGATGAACCATGGCACAAAAATTTGGCAG
>Marker2521
CCTGTGCGAGAAACTCTTGATCAGGCTGCTTACTGGAATCAAGTTTCTTAATAGCAGCTGCCTTACCGCTTCTAAGAACAXXXXXXXXXXCGGTTGAATAAAAGTTCATCAACTTAGCCTCTAGCCAAAGAATTTGGATAAAGTTGGATAAAAGGGTTATAAGCTTAAGG
CCTGTGCGAGAAACTCTTGATCAGGCTGCTTACTGGAATCAAGTTTCTTAATAGCAGCTGCCTTACCGCTTCTAAGAACAXXXXXXXXXXCGGTTGAATAAAAGTTCATTAACTTAGCCTCTAGCCAAAAGATTTGGATAAAGTTGGATAAAAGGGTTATAAGCTTAAAG
>Marker2530
CCATGAAAGAGAGTTTAATATACATTAATACAAATGTAGAATGTGTTTAGAAATTTTAAAACAACACTAAAGATCATAGGXXXXXXXXXXTTATAGTGGTTATTCCACCAACTTAGGGAATAATATGAAGTTTTACTAAATTAATTGAAAAAATTAAAATGATGCCCATG
>Marker2540
CTACTTTAGTTAAAATGAACATTTCATTATTCCATGTTTGTCTTCTAAGTTCAAATAACTGCACACGACACAAACAGAATXXXXXXXXXXCCAGGAAATGTGAGAAGAGGAAAAAGGCTAGACGAGGCTGTGACAATGGCACCTCATGACCCGCAGCTCTAACCGTTGCG
>Marker2544
CTCCATAATCCGCACCCAAATGTTCATAAAAACTTTCATGTCAATGTCAATCTCTCGACCTCGTATCCTTCTCACCTTCAXXXXXXXXXXGGTGATATCAAGAACCTCTCTTGGTGATTACATAATCCATAGTCCTTAAACTTACCCGAGGATCATCGTTTTGACCATGG
>Marker2546
CCATTCTAGGGTGGTGGCATATTGAAAAACAGTAACAAACTCTTTAAAAATGAATTGCTCTACCCATGCAATCTTTTAATXXXXXXXXXXGCATCAAGCTGCACATGAACTGCTCTGCTCCTATTATAGGCTAGCTTCAGGCCCAAAATTTATTGGCTTTCCAGAAAAAG
>Marker2547
CACGAACCTGTCTTGTTTCGTTTCTCCTTTGGTCTTTCCCATTAATTTCCACTCTCCTTCCAAAGAGCTAAGTTAAAATGXXXXXXXXXXAAGCAACAAACCCATCAAAGTGCGTTACATATCGAATACCATGAGAGTCAAAACTTGTGCCTCCAAGTTTAGAGAGCTCG
>Marker2551
CTAATTGGAAGAAAATGATGTATTTGGAGCTACTTGGAGATCTTTTGAGCTTTGCTGGAAACAGGAGATGGTCGACGGTCXXXXXXXXXXTTAGAGAACCCGTAGGTAGTTGGTCTAGCCATTTTCTGGCGTCGCCTTCTAAGGAGAATGGAAAGATTTTACAGCAATTG
>Marker2559
CCACACATATCCCAGTGTTGGCTCGGTGATTCTTTGGCCTCACCAAGGCGCATAGCCCAGTGTTGAATAGGTCTTTCTTTXXXXXXXXXXCATATATGTCTTTGGTTAACTCTTTCCAGAGTTCAATACTCTGTTAAAATAAAAACGAGAAAACAAATCGGAGTAAAAGG
>Marker2568
CTACTTTGGGTATGCATCCATGCATGCAAATTAGGAAGACTTCGTGGAAGACTTTCGGGAAGATTTCCTGAAAGACTTTCXXXXXXXXXXAGTCTATAAATGTTTAGAATATAACATATAAAACACACAAAAATACATCTCAAAAACTTATAAATTTACCTTTAACTGAG
>Marker2572
CCAGAAAGCACTTGCTATCAAATCTGCTATTCCTCATCCTAGGATCATGGGTATTATCCGCGAGTGTGGTGGCAAAATGCXXXXXXXXXXGCTTAAAGTATGTATCCTATTATCTTTCTCATTCTATTATTTAACGAACATGATATTATGGGATGAACTAGGCAAAATAG
>Marker2576
CGTGTTTAGTAACAAACCCAATACGACCTTGGTTGTTGTTCTGGGATTTTTTAGATCGCTACTTTGCACCATTCGTATTTXXXXXXXXXXGCCATCATCGATGTATTTCTATTGGTATAAGAGTTCTTGATATGATGATTTAGATGATGTATTGTTGAGTAGTGAACTTG
>Marker2589
CTCTGACAGTAGTGCTACAGTTCACGTTACCAGTTCTCCTCGTCATCTGCAGCAGTCCCAGATATACTATGGGTCAGACAXXXXXXXXXXAATTTGATGATAATGGGGTGCGTGCTAAGGACAAGCGCACAAAGAGGTTGTTGATAAAGGGAAGCAACATTAAAGGGTTG
>Marker2592
CTTTATACATAATAAGACATTAAGTTTTTTTGTTAATATCACTATTTTGCTTTTGATTTTTCATTTTACTATAGTAGTTTXXXXXXXXXXATTTTTGTTTTTGTTACTTTTAACTGTTTTAACATTAATTTACTATTCAATTTTGGTATAAAATAATTTTAGATTTATTG
>Marker2593
CTTAAAAAAAAAATATAAGGTAGAATGGTAAATATTAATATTAAATGAAACATTTTTGTGATTTTGGGTAAGAAAAAGTTXXXXXXXXXXATCGGCACAAGCTAAGGTCTAGTTTAATTTATTTTTGAAGTAATTTAATTGTAGTTAAACCACTTTACAAGCAGAAACGG
>Marker2594
CCCGCTCCAAGATTGAGATACACCAACCTTGAATCCAAATTGTTATTACTTCCTCCACTACTTCCACTGTTGTGCTCCTCXXXXXXXXXXCAGTCCAGGAACTGCCCCCTTGAACAAGAAATCTGAAGTCAACGTCCTAAGGATATCAAGAGGAGTGATTCCACCAACGG
>Marker2596
CCACGAGCATGAAAAACCCTCATCATTTAGATGCAAGTGTTTGGACTCGTGTTTCCCACATCACACAAACATGTGCTTAGXXXXXXXXXXGTTATGTTTGGTGATTGGGGTCATGGTCTATGTTTGCTGCTAGGAGCGTTGTATCTTCTTGCTCGTGAAAGGAAGCTGAG
>Marker2606
CATTTGTGGGTTGCACCTCCCACCCGGAGATTAGGTTTGTGTCTTTAATAGACCAAGAAGATGATACATTTGAATATCCGXXXXXXXXXXATCATTGTGGATACTGACTGTCATTAGAGCACAGAGTAGGGTATAACGTTTTGAAAAGATTAAAGGTCTTAAAATATATG
CATTTGTGGGTTGCACCTCCCACCCGGAGGTTAGGTTTGTGTCTTTAATAGACCAAGAAGATGATACATTTGAATATCCGXXXXXXXXXXATCATTGTGGATACTGACTGTCATTAGAGCACAGAGTAGGGTATAACGTTTTGAAAAGATTAAAGGTCTTAAAATATATG
>Marker2608
CCCTTAGTGAAAATTTCAAATAATAATAATTTGTTTATTTATTTTTACCTGGAACGTTAACTTTGAAGATATGAGCGTTTXXXXXXXXXXTCGTTATCTTGTTTTTTTTATCATCTATCCAGAACATTGGAGAAGACGAAAGAGGGGTCGGTGTGACCTACGGGCCGGAG
>Marker2621
CATGGACAAAGGATAGGGCAATTGCCCACCATGGATTTTAAAATTTCAGAGTATTTTTAATATTTTTTATCAAATGCCCCXXXXXXXXXXGATAGCTAACTTCTAGGGTTTTCAAGATGTGGGGCTTCGATGACTGTTGCAGTCGCTATCAAACTAGCGACGGGTTCGTG
>Marker2634
CCTTACTAGATACAGAGAGGTATGTTCTGCTTTCCTTTCTCCATATTCAGACAGCTTGTATTCACTTACTTTAACTCTGTXXXXXXXXXXATAGGGTGACTCAAAGGGATCAGCAAGAGGCGGCGATGCGAATGCAAAGAGAGATGGCCAATCAAGCCAAAACGGCCAGG
>Marker2637
CATCCACTACATATATCTTCGAATTTATTAAAGGTTAGAAATCACATGTATTCTAGGTCTTCTTAAGACTTCTACTTAAAXXXXXXXXXXTCCCAATAATTTGCCCCTATGTTTCAGAGTTTTTGCTTTAAATTTTGATCAAAAATGTTGTTTCAGGAAGTTTTATTTAG
>Marker2648
CATGACTTATAAAAAGTCAATGGCGTATAGAGGTAGCCACGAGTTCTGTATCAACGCTGGCAAGCAAATCAGAGACCAGCXXXXXXXXXXATTGAACATCGGTTATGTTATTTCTAAACTAGCTTGGTTTGTTGATCACAAAAAAGTAGCCTGGTTTTGTCAACCGAGAG
>Marker2649
CATGAAGGTAAAAGCACTAAGCTAGCTTCCATTTACAAACTCATAATGCGTTTTTACCTGAATGTCAATTCTTAATATGGXXXXXXXXXXCGACATTGTCAAAGGCAAAGGTCCAATCATCTTCAACCCGCCGCAGTCAGCTGCTGATGTGAGTCAAGTCAGAGAGTTCG
>Marker2650
CACGAGCGACGAGGAGCTTGAGGAACTGGACTCTCCTCTTACATCCATCGTAGACGATTCAAGTGACTTTACTGATTCAGXXXXXXXXXXTAAATCTTCACCTAATAACTGAAAATAAAAATCTTCTCTTCTGATCAAATCCTCAAGGCCACAAACAACTTTGATTCGAG
>Marker2653
CCATGAAAGAGGGTTTAGAATACATTAATATAAATATAAAATGTGGTTAGAAATTTTAAAATAACACTAAAGATTATAGGXXXXXXXXXXTATTGTGGTTTGTCAACTGATTTAGGGAACATATGAATTTTTAATAAATTAATTGATAAAAAAATAGAATTATGCCCATG
>Marker2656
CCAGGGAACTTGACACACTGGTGATAAGTAGATGGAATGGCTTGCATTGAGTGTATCCAGGGGGTTCCAAGTATAGCGTGXXXXXXXXXXCGACTCCCATCTTCTGCAGAGTTCCTCGGAAGATGAGGTCGTCGAAGCTTCCTGTATCAACGAGCAACTTGGTGACGTCG
>Marker2659
CTAAACTAGCTCGGGATTTAACATAATAGCATTCACCTTAGCCAAAACCAGAGATGGAACGGAAATTCTTGAGAAATAATXXXXXXXXXXTAAGGTTATCATTATATATATTTCTTGCAGCACAAGAAACAAGAATAATGCTACTTAATCTCATGGCTTAAACTTCTCGG
>Marker2662
CAATATCTAAGAATGATTTTTTCAGATTAAAATATATTAAATAATTTATTTCCAAACTTGATAAATCTTTTCAAAGATAAXXXXXXXXXXTTGGTTAAAATATCAAATTTTTTGTCAAAACATTTTTTATATTGATATTAAAAACAGTTTTTACAAGAAGAGAATTAAAG
>Marker2669
CTAGTTGTCACACACACTTGTAACTCTTTCTTCGTTAAAGATAAGAGACAAAGTTGCTCTTCTCTAACCACAGATAAAGCXXXXXXXXXXCACGACGATATAGTGCTAAAAACCAATCAGTAGCAACCCCAAGAATTCTCCAAGTGTTAGAGGTGAAGTCATAAATCTCG
>Marker2672
CATAAAGCTTGTGAAGAAGCATGGCCTGGAGATTTCTCAACCTGGCTTGGAACCAAACAAGGGGTTAACATGGCAGATGAXXXXXXXXXXTTTGGGCTTTGAATATTAACAGGATAACAGAAGAAAAACCTGGATGGTGCTCAGATCCTCATCTCCCTCCATGTGCTGGG
CATAAAGCTTGTGAAGAAGCATGGCCTGGAAATTTCCCAACCTGGTTTGGAACCAAACAAGGGGTTGACATGGCAGATGAXXXXXXXXXXTTTGGGCTTTGAATATTATCAGGATAACAGAAGAAAAACCTGGATGGTGCTCAGATCCTCATCTCCCTCCATGTGCTGGG
>Marker2675
CCTGATGGTCCATCTCATGGCAGGTTGGATCAGAAAAAACATGAAGATTACAAAGGTGACACCCGAGAGGAGGACCCATAXXXXXXXXXXTGAGCTCGGCTAAGATACGGGCAAGGACTGGGAAAGCTGTGATGGAAAGAGCAACTCCAATAAAGAGCAGGAACTGCCAG
>Marker2689
CAAAATATTACTGATTAAAATTTAAAAATATTTTAAACATAATCTACGTATAAATTTAAAAGGATAAAATTTTTTTTTTTXXXXXXXXXXTCGAAGAGACTTTGATGGTCTGGTTTGGGTCAAGATGAGACTGGAAATTTTGAATCAAGTCTCCATTTTTTGATTCTTTG
>Marker2704
CTGATCTAACAAAAACAATCACTCGGGTCTTTTCCACACATTTGTAAGTGTTTTAACTTTTAAGTTTTAACTAAACAATAXXXXXXXXXXAACTATGTTCTTTCACAGTTTCTCATAATCTTTTGTCACTTACATTGAACAAATCTTGAAGCTTTGCCTTCAATGACTTG
CTGATCTAACAACAACAATCACTCGGGTCTTTTCCACACATTTGTAAGTGTTTTAACTTTTAAGTTTTAACTAAACAATAXXXXXXXXXXAACTATGTTCTTTCACAGTTTCTCATAATCTTTTGTCACTTACATTGAACAAATCTTGAAGCTTTGCCTTCAATGACTTG
>Marker2711
CACAAGACTACCTTCTTCTTCACAATCTTGACCATTTCCCCCAATATGTTCTTCTCTGCAACTTGATGGTGCAAATAGTCXXXXXXXXXXAGCTTGCCTGAGCAAGTCAATAGGCACAAAAACGTTAAAAGCAGATGCAATTGCAGATAATTCTAGCGAAGAGCAATCAG
>Marker2719
CCATGAAAGCGAAGTTAGAATACATTAATACAAATGTAGAATGTGGTTAGAAATTTTAAAATAACACCAAAGATTATAGGXXXXXXXXXXTTATTGTGGTTTGTCAATTGATTTATGGAACATATGAAGCTTTACTAAATTAATTGATAAAAAATAAAACGATGCCTATG
>Marker2720
CTTCTTTTGCGGAAGGAAAAAACAGCCATTCATATTTACAGCGGTAGCAGCTGCAGCTTTCATTCCCACTTCATCGACCTXXXXXXXXXXTAATTTCTTCCTCGTATGGTAAATCAAGGACTTTGAAACCTTGGTAGACTTCAAGACGGAGTCTGTAAGAGGAATAGGCG
>Marker2730
CAAAGATTGAGAAACTAGAAAGAAATGTAGAAAACTTGACGATCTAGAAAGCATTAATGAAGACTAAGATTTTTTATCAAXXXXXXXXXXATTAAATTTATAAGGCGTGGTCGAAGTCATTTCTAGCAAAATGCACTGTAGAATTTTTGATAACCACTACTAGAGCATGG
>Marker2733
CTGATGGTTTCAGCTCGTTTGGCAAGAGTGGAAGACAATATTCTCTATGGCCAGTCATACTTACACCATACAACTTACCGXXXXXXXXXXATATGAGTTGCAACAACTATGGGCTCAAGGTGCTGAAACATACGATGTTTCATGTAAAGAAAACTTTCAAATGCGAGCAG
>Marker2737
CGAAAGCCGATAACTTCCTAAGAATGTGTAAACTTTGATATGGAGTCGCATTTGGTTGAGAGGATCTAAAGCATATGAAAXXXXXXXXXXAGTTTTTCTTTGATTTTTTTTTGGTGATGTAAGTTAATTTTATTGATGTTCCCATTTGGTGATGTTTAGTTTCCTTTTGG
>Marker2744
CCATGAAAGATAATTTAATATACATTAAAAAAATGTAGAATGTGTTTAGAAATTTTAAAACAACACTAAAGATCACATGCXXXXXXXXXXATAGTGGTTAGTCAACCAATTTAGGGAGTATTATGAAGTTTTACTAAATTAATTGACAAAACATTTAAACGACGCCCATG
>Marker2751
CCTTGAATCCCATGTACGTGAAAAGTCGGGTTCCTTGAATCCGGCAGCTGAGAAGACAGGCTTCTTTGAAAATGCTGATGXXXXXXXXXXCTCAGATGTTCTTAATTGCTTACTTAACATGTGCCACCATCAGACAATGGTCACTCATGTTGACGGACTAATTTCCAGAG
>Marker2752
CAAAGCATTTGGATCCAACTTCGGTATATATCTCCACTCTTTTAATTACTAATCATCAGACCATGACTTGACCATCTTCAXXXXXXXXXXACGCTTGGCAGGTAAATAATAATAATAATCCCTTTCTTATTCATTCTCATGAAACAGAAGTAATTGTATACATCACCAGG
>Marker2754
CCACAAACGCCCATCTACCATAGCATAGCCAGGATTCCCAAAAGAACCTGCTTTCACCTGAGTAATTATTGACTGTATAGXXXXXXXXXXAACTTCATTAACCATTTCTGATATTCCATATTCACCTCTTTTTGTTCCAGCAAGAACTTCAAACTCTTCTGATCCGTGTG
CCACAAACGCCCATCTACCATAGCATACCCAGGATTCCCAAAAGAACCTGCTTTCACCTAAGTAATTATTGACTGTATAGXXXXXXXXXXAACTTCGTTAACCATTTCTGATATTCCATATTCACCTCTTTTTGTTCCAGCAAGAACTTCAAACTCTTCTGATCCGTGTG
>Marker2755
CACAAAGGGTGTCAGATTCCGCTACCTATTATCGGTAGGGAACGAGGTGCAAGTAATGCAAAACATCGAGGGCGCTGTTTXXXXXXXXXXTAAGCAAGAAATCTCCTCTGCTAGTGAATATCGACACTTACTTCATCTACGCTAACAACATGAGAGACGTCAGTTTCGAG
>Marker2766
CTTATTGTCAGAAGCTGGTATATCAGTTGCGCAGTAGGTAGTCCTTCAAATTTGCGTTCTTTTGGAAATTTATAAACTTTXXXXXXXXXXACGCTGAATTCAATATGGTTATCGAGGTATTTGGCTTTAGCAATCTAGATCACTGGAATGTCAAACATCTCATGAATTTG
>Marker2771
CGGGTTGTTGGTTTGGCCTTGTAGCGTTATCCTCGCTGATGGCAACACAGATCCCGATTTCGTGGTTCTACCATTCTCGAXXXXXXXXXXATCAAATGTGATAGCAATTCAGCGCATAGTATGAACAAATATGGTGATAGAGGGTCCCCTTGTCGTATCCCACGCTTCAG
>Marker2776
CTGAGGCTTTAATAACGAATATAAAAAAGGCGGAGCGGTTGAAACAATTGACCGGTATGAAGGTAGCTAGGGCGTGTCCAXXXXXXXXXXTCAGAATTTAGGAGGAATGAGTTCTTATTTAGGTTTACCGGAAAGTTTAGGAGGATCTAAGGTTCAAGTGTTTGGTTTTG
>Marker2777
CCATCAAGGTCACAACTCTTTCACTTTATTTGTTATAAAAGTATAGATCTTTTATTCACAAAGTTTTGTTTTATTTGTCTXXXXXXXXXXCTGAATAAGAAGCCAAAGATTTTTTTTTAAAGTTATATGGTCTTTTGTTTCTTTATTTTGGATGCATGAGTTGGAAAAAG
>Marker2782
CCACAATTAAGGGGGGTTATTGTGAAAAATATTCTATAGGAATTATTAAATTTTGAGATTCCGTTGTTATTGGTTTGTGAXXXXXXXXXXAATTTAGTTTTCATTGATTTTAAGATTATATTAAAATCTATTGTTATTGGGATGTAAATTTTCTTTGTTTTTACTCATAG
>Marker2785
CCACTTGGGGAGCTTTTCTTCTTCCACATAATTTTAATCCGAAAGGTTTTGTAATTTTTTTTCTTTTGCATCATGTTTAAXXXXXXXXXXAGTATAGCCAGCCACCTTCACCTGCAAGCTCAGCTGTGACAGCTGCTAGTGGAAGAAGCTCTCTCGGATTGAGCATTCAG
>Marker2795
CATCAGCGTTGTTTTTAATTTTTTTTAATTTTAATGTAATAAAACTTCATATATTGTCTAAATCAGTGGACTAACATGAAXXXXXXXXXXTTGAAGTTTACACTCTTTAGTGTTGTTTAAAAATTTCTAACCACATTATACATTAATGAATGCTAAACTATTTTTCATGG
>Marker2802
CAAGCTCAGGTATGTAGACTTCTATTCCACACAGCTGTTAAGCTGAACAACAAGTTTTGCATGTGGTTTACTTCCCATTCXXXXXXXXXXACTTCTTATTTTTTTTCCTTATGATGGGAGAAGGGTAAGCCATCTCGGATGTTGAGAGATGGGATGTTTGACCCAGTTAG
>Marker2803
CAGTGTGTCCATAAGAGGACCATCAAGAGAGCTTTGCAAGGTAGACAGCACCATGAGATCTTCCTGAACCCATTTGCATTXXXXXXXXXXCGAGGGCTGTCATGTCCATCCTAGACAAGGTAATATAGTTTCCTGGTCCCTTGAGTGTGATTGGAATGTGAATTGCTCTG
>Marker2805
CGATTGATAAAATCCAACTGCGATAGATAAGTCCCAAAGTCATAAGATCCGATACCAGACCCTAGCAAACTGACTGGAGTXXXXXXXXXXCGAGGTAAAAGAAAATTCGAGGTCGACGCTTCGACCTGAGATGACCCGTCGGAGTTTAAGCTTCAACTGGTTTAACGAGG
CGATTGATCAAATCCAACTGCGATAGATAAGTCCCAAAGTCATAAGATCCGATACCAGACCCTAGCAAACTGACTGGAGCXXXXXXXXXXCGAGGTAAAAGAAAATTCGAGGTCGACGCTTCGACCTGAGATGACCCGTCGGAGTTTAAGCTTCAACTGGTTTAACGAGG
>Marker2809
CCAGAAGCAACAAGGAAACTCAACTGCTATTCTCACCAGATCATGCAAGTTTGGAACGTTCGATCCGCAAGGAAGCGCACXXXXXXXXXXTGGAGAGGTTCGAGGATCCGATTTTTGCTATTAGAGTCGAGGGAGTCTCTGAGGACTACCTGTTATGCAAGCTCTTCAGG
>Marker2816
CTCGGCCTTTCATGACAAGGCCCAAAGGACGACGCTATTAGGGCATCAAGGACAAAGGCATTATAAGAGGGGATGAGAAGXXXXXXXXXXGTAACCTCTTGTTTTATTCTAATAAAAGCGTCTTTAGTCACCTCATTCCTAAGTTCATCATTCTAATCAACCGAATCCTG
>Marker2823
CATAGGCATAGTTTTAATTTTTTTGTCTTTTAATTTAGTAAGACTTTATAATACTCCCTAAATTGGTGGACTAACCACTAXXXXXXXXXXGCCTATGATCTTTAGTGTTGTTTTAAAATTTCTAAAACATTCTACATTTTTATTAATGTATATTTAACTCTCTTTCATGG
>Marker2834
CTTATGTTTATATTCCTAATTGGACTTGGAATCATATGATAATCTTTATAAAAGAGAATAAATTATTCACGTATTGAGAGXXXXXXXXXXAGAGTTTTCAGAAGCACTGGATATGATTCAGTTTACTTGCGCATAGATATCTGCAAAAGCACACACAACACTTGAAGTAG
>Marker2839
CCAGCCTCCAAAGAGCCTTGGAATAACGTCTAGTTCTTTTTTTCTAAATCATTTGAGACTATTCTTTATCAAACAGTTATXXXXXXXXXXATTACTTGTTTTTCGAGACCCTGTTATAAATTCTATCCATAGAGATTCTGATCGCCAAATGCAATTTGTGCGACCCGATG
>Marker2846
CACTCACTAATGTCATATTTTGCTAATCTGATATTTTCTCTGGACAGTGGCGAAAAGACTACTACAGAAGAGTGGCCTATXXXXXXXXXXACTTTTATGTTACAGTTTATGTGTTTCGTCTGCAAAGAAGAGTGCTCCAAGACAGAACAAGAAACCATTTCTGAGGTATG
>Marker2855
CCGAGGAAGAAAGTGCTCACTGCTATCAGAACAGTTGCAATAACTCCACCAGCTGTGGAATCAAAGAAGCTGACTCAAGAXXXXXXXXXXGCCAATTCTTCACTGCATCTGCTCAGGACTGGCCCTGAAAGTAATCAATAATATTACAAAAAACAAAACGCCGTTGAGTG
>Marker2857
CCAAAATAATGCAAGTGACAACCGAAACAAACTAGCACACCTTTGTTATACAAACAGAAGAAAATTGCACGAAATTGATGXXXXXXXXXXAAGGCCAGGCTCTCGGCCTAGTGGACCGTGAACAGCCACAGGCTCATGCATCTCAATTTACAATACTTTTTAATTTTAAG
>Marker2859
CCATAAAAGTGAGTTTAATATACATTAATACAAATGTAGAATATGTTTAGAAATTTTAAAACAACACTAAAGATCATAGGXXXXXXXXXXGTAAGTGTTAGTCCACCAATTTAGGGAGTATTATGAAGTTTTACTAAATTATATGACAAAGAATTAAAACGTTGCTCATG
>Marker2865
CATTCTAACACATCTAAAAGAGAATTTGATCTGATGAAACTGTAAAGATAGTTATTGAAAGCTGTGAAGGTAAAATGGACXXXXXXXXXXCAACTCCTCGTGACTATTCTTCAAATCACAAACCTGCATGACAGACTCAGCATTACTTGAAAAGTGAACAACATAACAAG
>Marker2874
CCCGAGAGCAGAGAGAGCTTAGGTGAAGTCGCTTGTGGCGTAGATACTGGTTTCTCATCCAGCATATGCATCTTGGTGAGXXXXXXXXXXCATGAAGGTAGATGAAGACTGATGTATCAGCTGTGGAGTTATGGCATCCCATCTGAGTAAGAAATGTCTTTAGCTCGTCG
>Marker2878
CAAACCTTTACGATATGTCATCAGTATTCTCGAAGAAAAATCTTGTTTCAATGCAGCCACTACGCTGCCATCATCTGTTTXXXXXXXXXXAGCGCAAAGTTGCTTACGCCCCGAAGTTGAAGACGGCTCCCTATACGGTTGAGAAACTGAGGAAGAAGTCGACCACAAGG
>Marker2884
CCATGAAAGAGAGTTTAATATAAATTAATACAAATGTAGAATGTGTTTAGAAATTTTAAAACAACACTAAAGATCATAAGXXXXXXXXXXATAGTGGTTAGTTCACCAATTTAGGGAATATTATGAATTTTTACTAAATTAATTGACAACAAATTAAAACGATGTCCGTG
>Marker2889
CTGGCAAAGTTTTTCATTTCATAAGTAACCAAGACCGACCAGATAAGGCATTTACAACCGAGCGCGCCAAGAAAACCGGGXXXXXXXXXXCCGTGGCACTCTCTGGAGGTTACGAGGACGATGAGGATCATGGAGAATGGTTCTTATACACAGGAAGGTTTGTTTTTCAG
>Marker2897
CTAATCTTTTCATTGGAAACCTTGAGCCTGTATGATATCTGGTGGTAATTGTATTGTGAAATATTGGTATTTCACTACAAXXXXXXXXXXAAAATCTTTATTGTTGTTGATAATATATTATCTGTAATCTATGATTAATATGTCATTGTGGTGGGGAAAAAGAATGGCTG
CTAATCTTTTCATTGGAAACCTTGACCCTGTATGATATCTGGTGGTAATTGTATTGTGAAATATTGGTATTTCACTACAAXXXXXXXXXXAAAATCTTTATTGTTGTTGATAATATATTATCTGTAATCTATGATTAATATGTCATTGTGGTGGGGAAAAAGAATGGCTG
>Marker2899
CTTTCCTCCAGTAAAACTCAAAAAGATTTCTGAATTTTAAGAACTTGCAGGAGTAAGAGATCCGGATAGCACAGAAAGAAXXXXXXXXXXCTCCCTTATAAACTTTAATAAAGCACTCTTAAGATGTATTGCTCACATTCACTCCATTGAAGCTTCCGCAGTTGCTTCAG
>Marker2916
CGCTTCATGTGTGAGGCATAGAATGAGCCTTAATCACACGAACACACCTCCCAGTTCGAATCGTCTCATCGAACGATCAAXXXXXXXXXXCGTTACCCACTCCGTTACCACCGCTTGGCATCGCGTCGGTTTAAGCGATATTCGGTCTAGTGGAGAATATAATAAAATTG
>Marker2917
CTTTTAGTTCTGCAGAATATAAGAAAAGGTTTCGCATTAGAAGAGACTCGAAGATGTGTTATACGTCTACTTATATCAGAXXXXXXXXXXAATATACAAGAAATGGCCTAATTTTAGATCTTAAAGCAAAAGAATCCAAAACAATCAGGAGAAGACAAAGATCAAATAGG
>Marker2931
CCATTGCAGCAAACAGAGGCAGGTCTAGTCCCTTGAGAAGGTTGCTCGACCCTCTGATAAGACCAAAATCGAGCCATGCGXXXXXXXXXXCGGTTGACAAGGAACAGAGCATCACAGCAGCCACAATAAGAAAACAGATGGTTTCAGAAAAGGAAGAATGTGGGCACAAG
>Marker2952
CCCATTTTTTCGAGGGTCATGTAGATCAAAAGATCAAAATTTTGAGTGAAAAAATGACTCGACCCGCTAGTTATCGAGTCXXXXXXXXXXGTAATCGAGTTTAGAGACTAGCAAACAACAATTACATAAATGGAGGCCAAAGATTTCGCTTATTGAAATGTATAATCGAG
>Marker2953
CTACCAAGCGGGGGAGGGTGGAATGAATCTGATATTAAACATATCCATCCAATGAGGTTTATATTAAAGCTGAAATAACTXXXXXXXXXXTCTCATCTTCGGGTCCATGCTAATCTGTTACAAATCAGAATGTCAAGGTTAGTGGCAACGCACTACCATCAGAAACAATG
>Marker2958
CAAGTTCTCGCTGCAAGTTCTCATCTATGGAACAGGTGAACAATCCAGGTAGGCGAAGCCGTGATGATCTATGGCATTGTXXXXXXXXXXAATTGAAATATCCAATTTCGGTATGAATAATTTATAAATATGATAAAATTAAGAGTTAATTGGTGTCTGTATACCTATCG
>Marker2971
CCAAGACGAAGATTTGGAGGGGAGAAAAAGGGTTTGGTCATCATCCGGAATCAAAGAGTCGAGCCACATCGCTTAATCACXXXXXXXXXXCTAGGCTAAGTGGATAGCAAGACTAGTCTAAGGACTCGGGTTATTGTGATTGTGTGATTATTATATGTTGTTATGGTATG
>Marker2976
CTTGTCAAATTCGATTGGGGTTGTTCCGCGAAAGGAACCCTGCCCAAGCGCTGGGAACACTGCTGCTCCGCCTCCTGCAAXXXXXXXXXXGGGTTCCAGGTTCCGGATCCCAGCTTCCAGGTTCCAGATCCAAGGTTCCGACCACCTTACTACCGCTTTTCCTGGCCATG
>Marker2979
CATTGCATAGACTAATTGGCTTCAATTCCGTCATCCTCGTAGGTCTCTATATTTTTGGAATCATACATATATTAGTGATAXXXXXXXXXXCAACAAGTTTTGATTCATCTGAGGAGTAATGGTCGGTGTAACCTCCGTAAGAAAACTATCAAAATCCGATGGGGAAGTGG
>Marker2982
CAAACTATCTCATGTATGGGAGAGAGTAATGTGATACCATAGCTTTGGTATCAAATAAAATGGATTAATAATTTGTATCTXXXXXXXXXXAAGTCAACTCATTGACTAACATTGCAATTCTTAACATATCTCAACTCTTATAAGAAACAGAACATTGCTTGAGTTCCTTG
>Marker2987
CTTAACGTAGGCTTGAACAGACGCTTACGGAACCCCTGCTTTTTCCCTGCCTCCCCTCCAACCTGACCTTGCTCCTCTTCXXXXXXXXXXAATCCTTGTTCTGCATCTGTAGGATCAGAAATCACTTCAGCCTGAGTTTTGGCCAGTTCCTCTTGGAACTTTTGCGATGG
>Marker2991
CTGGAGGTGTAAGAGCACTCGGTCCTCATATTTTCATTAATATTTCTTTACTAATTTAGAGTTTTTTTTTTGAAATTATTXXXXXXXXXXTCTACGTTCATCACGTATGTCACATTGTGACGCAAATGTGCGTGACGTAAAGAGGAGACTTTCAATTTCAGTAGTTTGAG
>Marker2993
CGGCTTGTCGATAGACCATATCGTCGACGCGCAGATCATGGACGCGAACGGGAAAGTCTACCGCGACAGACGCTCAATGGXXXXXXXXXXCGGTTAGAGATTAAACCGATAAACCGGAAAATATCGAAAGGGAAGACTATTAAAGTCTCATTCATAGGAATGTTTCTCGG
>Marker2994
CTTATAATGTTGGGTTTAGACAGATATAAAAGACGTGGTTATCTTAGTTTTAGAATTTTAAAGCACAAACAAAATTAATAXXXXXXXXXXTTTGCCCAAGGGTCCCCAATACTATTAAGCTGGTCCTCGTTTGTTCCGAATGGTGATGGCGGAAATGGAAGCAAAAGCGG
>Marker3006
CTATGAGTTGTGAAAATTCACACCAAAACTAAACACAGGGAACGTTTTAGGTTTATAATTGAATATGTTTTGGAATTAAGXXXXXXXXXXCACTCTTTCTCGTTCTATTATATGAGTTCTCAATCTTTTTGTTTGATCTTCAATACAATTCTGAAATTAAACCTATCATG
>Marker3016
CACTACACTACCGAACATTGAACATAAACAGATTTTGTTTAGTTGGTAAATATTGTGAAGTGTGGATCCAAATGAGAAAGXXXXXXXXXXAATCAACTTTTTTTTTTGATCAAATTAAACTTATATTGAAACGTAGTTACTCATCCCCAAGGAGGTTTGATCGTAGTTAG
>Marker3028
CGTTACAGCGAGCGGAGAAATTTGCTACAGCCCATTTATCAATCTTGGTTGGCTCAACAAATTGCTGCAACAACGAAAAGXXXXXXXXXXATCTCCACGTCCCATTTTCAGCTGCAAAGAAAAAAAAGAGGACATTAAAGACACTTATTCAAGTCAAAACTAAGTAACTG
>Marker3039
CATGCTTTCATATCATATCAAAATATGAGATTGAACTCCATTTCTCTCATCTTCCTATTACAGTTACATATCAGCTTTAAXXXXXXXXXXAGTCTATTGGCCTGCTATGCTAACATCTGCTGGTCTAAGCCTTCCAAAGATGGTGTTTGGCCATGGATTCCTGACAAAGG
>Marker3045
CACGTTTTAAGTATGCAAACAATCCCATAATGTGATTTACTTCTTCTACTTAAACTACTCCTTATTTTATTGAACACTTAXXXXXXXXXXCGAGAACCTTTTCAAGAACATGTAATGTTAAAGCAGACTCCATAACGAGAAACGCTCGTCTACTTGAATTTCCTATTCTG
>Marker3048
CCATATTCGTCACGGGTTTTGATAATAGCGGTTCTAGGGATGAGATCAGGAGCGCACTGGCTAAACATTTCAGTTCATGTXXXXXXXXXXGAGACGAATACTATGCCCACTTTAACTTTAAAGGCTGTGAAATCTGTCGTGCTGGCTATACTGCCGGCCGTAAGAGACTG
>Marker3051
CCATGAAAGAGAGTTTAATATACATTAATAAAAATTTAGAATGTGTTTAAAATTTTTAAGACAACAATAAAGATCATAGGXXXXXXXXXXGAGAATAACGATTTTATAGTGGAACTTCTGTTATGAAGTTTTACTAAATTAATTGATAAAAAATGAAAACGATGTCCATG
CCATGAAAGAGAGTTTAATATACATTAATAAAAATTTAGAATGTGTTTAAAAATTTTAAGACAAAAATAAAGATCATAGGXXXXXXXXXXGAGAATAACGATTTTATAGTGGAACTTCTGTTATGAAGTTTTACTAAATTAATTGATAAAAAATGAAAACGATGTCCATG
>Marker3062
CGTTACACCATATCTCTCCAAAGCGTGCGAACAAACTTTTCGGTGGATTTCAATGAAGGAGCAAATTTTGCAGTGGCTGGXXXXXXXXXXCCGGAAAAAAAACTGATGGTTGTGATTATTTCTGTCAATTTTTACAAAACGGTAAACCTGACACATACTTAGATAAAAAG
>Marker3066
CAAAAGCAGAAGAAACACATGAGAAATAGTCTTCAGTTTTATCTGCATTTTTTGTCTATTCATCGTTAATATGCAGAACAXXXXXXXXXXATAGGTGATTTTTTTTTTTCCTAAAAATACTACACCCATCTTAATTTATTGGAAAATTGCCAAAAATACATTTTTGAAAG
>Marker3069
CTATGAAGTTTTACTAAATTAATTGACAAAAAATTAAAACTATATTCATTTACCATTAAAGAAAGTTTAATATACATTAAXXXXXXXXXXAAGAGGTTTGAAACTTTTATTATCTCCATTTCTCTAGAAAATAGAGATTTTATACTTGATAAATCCACCAATTTAGGGAG
>Marker3071
CTGCAGAATTGTTATAGGTTCTTAATATGTTTCGCCCCAGTTACTGAGACAGATATTCTTATTAGAGGAAAATAAGGCGTXXXXXXXXXXGGAGTTAGTTATTGTCATGCGATTTTACAATACGAGGTGCCGGCGGGTATGGTTTGACATCTCCTCATTCTATTACAAGG
>Marker3075
CAGTAACTCCAAAGTCGAACAAAGAGCAACAATCAGGCCTTGAATCGCCACCAGACTCCAACTAATAAGGTGTCCAAACCXXXXXXXXXXTGAGTTTAACTATATAAATGTCAATCCAATACATTTGTGCCAAGGAGGCCCATGTTTCTTTTCGTTGTAATTTGTAGGTG
>Marker3091
CATAGACATGAAGAAGAAAACAGACTCCACTCACACAAGCATTCTTTAAACAACCACGATGAACAGAGTTAGAAGTTCAAXXXXXXXXXXAAAAAAAGTAAAAAAAAAAGTTTCAAAACGGAAACTAGCAAAAAGAAAAAGAACACACCTTCGTTTACGCTTGCTGTATG
>Marker3096
CCATAAAATATAGTTTAGAATATATTAATACAATTGTAGAAATGTTGTTAAAAATTTTAAAATGACACTAAAGATTATAGXXXXXXXXXXTTATTGTGGTTTGTCCACTCATTTTGAAAGAATATGAAGTTTTACTGAATTAACTGATAAAAAATAGAACGATGCCCATG
>Marker3099
CTCTGTGCTTACGGATAGGTTCCAAAAATATAAATAAGTATGTAGTATTCAGGACTCCATACGTAAAAAGTAAAAACCTGXXXXXXXXXXTTTTGCACATTTGTTTGGGGGTTTTGGTGACAGGCCCTGAAGTAGACAAACTGGCAGAGATTGCTAGGAAATACAAAGTG
>Marker3104
CACTGACAAAGTCAAGAGACGTGGAGGTCAAGTCAGAGAAATCAGGAAACCTTCTGGTCCATATGGAGGAGAAGGTTTAGXXXXXXXXXXATTTTAATGTTCATCCAATTTCAGAGACTTTTTTCTTTTTAGATTTTCAAATATATGATTATTAGATTGAAAAGGTATTG
>Marker3107
CTGTGTGGATCATCCTGAGGAGATTAACAAACTTTCTAAGGTTAAGGCTCAGGTGACAGAGGTGAAAGGTGTTATGATGGXXXXXXXXXXGTTTATTTGCAGGTCCTTGACCGTGGTGAGAAAATTGAACTTCTAGTGGATAAAACTGAGAACCTTCGTTCACAGGTTAG
>Marker3112
CAATTACTGCAAAAGCTTACATCACATGCACATGAAATCCTGGACGCAAGCCCAGATGTTTGTGGAGTTCTTGTTGAATTXXXXXXXXXXTCTCAGATTCATGAAATCTCTAAGCCTGAAACGGATGAGGAGGAAAATCAAGCCACTGAAACATGGCTAACCGGTCAAGG
>Marker3113
CTTCAAATTTAGGATAAAAACTAAGGGGGGAACTAAGTTAACTCTTTTAAATCATTTATAAATTTATGAAAATATTTATAXXXXXXXXXXATATTGAACAAGAAAACACATTCCAGCCCAATCAAATTACTACCGATCCTTTACGTCATAGATCCACCAAACATTACTAG
>Marker3121
CTCTGAAATTCACTGTTATTGAAAATATTTTAAGTTATGGAGTTTTAAAGTTTTCAGGTGATTTTAAGGTGTTTGGTATGXXXXXXXXXXCTCTGAAACTTATTGAAATCGTCTAAAACCCCATTAAAAATCAAATCACATCAAATGTTAAATTGAATACATCCCCTTAG
>Marker3129
CACGTGTTAGTGACATTAAATACTTTTGTCGGGTATCCTCAATTATTGGTCTTTTTTTGGTCAATAATTATTGATAGTCTXXXXXXXXXXTTCACGATCACATCTTAAAACCTTCATCGTTTTCAGTTGATTGCACTGGTTGCTCTGAAACTAAGAATGATGCAGACGGG
>Marker3133
CATGATGAATAAAGAAACAATAATTTACAACATAAGTATAGTAATCAAAACAAAAAGCAAAATGGGTTTCGTTCATGTTTXXXXXXXXXXTTTATATCGAGTTATACTGAAAAAGATATATTCTACAATGTATATAAACTTGAGGGAGAAAAAATAAAGCTGCACTTTTG
>Marker3135
CTAATTAGAGTTGGACATCTCTTTATATATTAGACACTCCTTGTCTAATTCTCCAATGTGAGACTTAGTTTGTTATCTCAXXXXXXXXXXTGCAGATTTCTCGTCAACCACTCTGATACCAATTGTTGGAATTGTGTGAGCCCATGTCCAATTCTATATTGTCCGATTAG
>Marker3154
CGAAAGAATTTGCACTAGTTTTCAAATAAAGATACATTCCACTGACCATTTTTTCGGGTTTTAAAATGACTCTAAACAATXXXXXXXXXXAAATATTGCAACACATTATAATTGTTAACCGAAATATTATATAGAAAAAGCACTGCAGCCACATCAAATATTAGGCATTG
>Marker3167
CTATACCTTTGAAGGAATATGTGCAAATTCAGCAAGTGATCTGTAAAATGGCAGGGAATAATTATCAATGTTTTTTTTTTXXXXXXXXXXACTGAAAATCATATATTTAATTAAATACGAATAGCATTTTGTGTAATATTTTATATTAAACCAAAGTTATTTTTATAATG
>Marker3174
CAACTTGCTCCATGACACCGTATGGGGCTCAATCTTAGTTGTAACCCATATCTCCATTGCATTTATATCCTCGGACTGATXXXXXXXXXXAGTCGGGAGTGACATCAAGAGCCCTCCACAAGTTAGAGTTCATATCGTAGATTTCGAACTCAAAAAGGTATTTGGGCAAG
>Marker3175
CCAGCTACCATTGTTGTTGATGAAACACAGCTCTTCCTGACCTTCCAAACCCTCAACCTCATGGACAACAGGTGGTGTCTXXXXXXXXXXTGTTGTCAACCAGCTCCTCTACATCTTCCTCAGTTCTTCCCAAGAAGAACCCATTGCTAGTTGTATCTAATATGGCTCTG
>Marker3178
CAAAACGGTGGAACTAATTTCTACTGGATTGGCTGTTCAAAATGTAAATTTACAAATATAGATAAATATACTGATCGAACXXXXXXXXXXCATAGCATGCAGAAAGTAACTTGTAAATTAGCCCTTGGCTTGCAAGCTAATTAGAAAATTCAATTAACTGAATCTCTACG
>Marker3179
CTCATACTTTGCATGTTGGGCTTTAAAACAAAATAAGGTTAACAAATACAAATCCCCCTTAACCTGTTGCTTAATCATTTXXXXXXXXXXACTTCCGGCTCCAATCTTCTTCGTCGAAAAATAAAAACCCTTCCTTTTTACCGTCCATGTAAGATTCCTTATTGCTTCTG
>Marker3182
CACGATGGTTTAATAATTGGTTATAACTTATAGATGTGGTTTCTTTTCTTTACTAATATTTTCTGTATCCTATTTTTAAAXXXXXXXXXXTCAAAGTGTTAGGTCGGTTAGTTCAAAAACTGTTATAAGCAAAAAATAAATTAAAAAGGCAAATCAAAAGAGTGAAGAAG
>Marker3185
CGTATCTCTTATCTTTCCTTTTGATGATAATAATAAGTTAATAACTATAAGAGTTGGAACAAGTCGGATTCATGGCCCATXXXXXXXXXXCTCACAATCCAACGTCGATAGTTTCAAGAAGAGAGTTTATAGACCACACGATTTATGTTCAGACGTGACAACCACATCTG
CCTATATCTTATCTTTCCTTTTGATGATAATAATAAGTTAATAACTATAAGAGTTGGAACAAGTCGGATCCATGGCCCATXXXXXXXXXXCTAGCAATCCAACGTCGATAGTTTCAAGAAGAGAGTTTATAGACCACACGATTTATGTTCAGACGTGACAACCACATCTG
>Marker3187
CTAATGTAAGAAAGAAGTATATTATCAAGACGGCTCTTTATCACGGCTGCTCCTATACAGAGAGCGCCTATAACGACTTCXXXXXXXXXXTTATATCCAATTTTTCAAATCGTTTTATAACTTCTTATTTTTTAGTTATTAGCCAATTAATGATTGGATTGAAAATGTTG
>Marker3196
CATCACTCATCGTTCTTTGTCAAAAATACAAAATTTGGCGAAGCATTTAAGTGTTAAGAACGTTTCCGAAGTCTTACAATXXXXXXXXXXTGGGCAAAGAAAACTTCACACAGAGGGACCTGAACCTTGTTGGTTTTGCTCTAAGAAACTAAATGTATGTGCCTCACTTG
>Marker3197
CTCTCGCTGAGAGTCTAAGCAGGCAAGCCATCTTGTGCACTTCTAGCGTCTTGTGATGAATTTGTGTGTGTGTGTTTCATXXXXXXXXXXTACCCCTCGTATGTCCCTTCTTTGCTGTCTAAAACCATATAAAGCCAAAATGTCAAATAACTTGTGATTTTTTTTGCAGG
>Marker3205
CTAAAGCAGCAAGTTATGGTTAAGCAAATGCATGAGTATCAACTTCAACAACAGCTTCATAAGAAACAGCTGGAAGCCAGXXXXXXXXXXACCCCGGCATTTCACCAGTTTCATCCAGTGGGCTTGGCGCTGAGCACGGACAGTCGAACTTACAGTTTGAACCTTCCTTG
CTAAAGCAGCAAGTTATGGCTAAGCAAATGCATGAGTATCAACTTCAACAACAGCTTCATAAGAAACAGCTGGAAGCCAGXXXXXXXXXXACCCCGGCATTTCACCAGTTTCATCCAGTGGGCTTGGCGCTGAGCACGGACAGGCGAACTTACAGTTTGAACCTTCCTTG
>Marker3212
CAATGGAGGGCGTATATAAGCCATTTACAGTTTGAGAAGATCCCTATAATGTGGGAGAGAATCATGGAACTGAAATATACXXXXXXXXXXATATGGAACGTTAATGACCTTCACCTGACCCAATGCAACTTTTTCTCTGACAAAATGAAGATCAATTTCGATGTGTTTAG
>Marker3224
CATATATTCAAGATTCTCTTAATGCATTGATACTCAGATTAGGCTCAAAGAGTAATATATCAGTGACATAAATTGTAATAXXXXXXXXXXATGATGATAAAGTAACAGATAAAGCAGTGAGCCAAGAACTATACAGGGTTGCGGTGAGTTCGGACAAGACCTTAAAGTTG
>Marker3232
CTAATGCCTCGGGAATGGATTGGAATAGCAACGCAGTGGCGATGTTGTTCTTCTCTTCATGCCTATTGTTGGGATCTATGXXXXXXXXXXTGGAGGTTGGCCCAGTTGCTTTGGTAGTTATCTCGATCTCTTCTTTCGCGTCAGCCATGGCTCGTTGCCTTCTTTACGAG
>Marker3239
CGACTTCTGGTGCATTAAGATGACAACCATTCTCAAGACCAGGAAGTTATGGTTTGTGTTTGAAGAAGGCGTAGGAGCCCXXXXXXXXXXAGGCGTGAGATGCATTGAAGGAAGAGTATGAAGGCTCTCCTCAAGTTCGTTTGATTAAACTTCAAATGTTGCGAAGGGAG
>Marker3248
CCTTTATGCAAACAAATATATAATTTAATTTTAAAGTCCATCGCATATAAATTTATATTGACATACTAAAATATTTAGCTXXXXXXXXXXGAGACTAATGCACACACGTTCCTTAACGTGTTTATAATGTGACGTGCAATCATATATATATTACCAATATCATATATTTG
>Marker3252
CATTGGTAATAAGTGAATAACGTGCAGGTCGGCTATCTCTGAGACTTGAAACCCAAGAGTAACATTTGTTGGTTAATCTGXXXXXXXXXXACTCTTTACGCACTAGCTGACAAGCAGCATGTTCATGAGTGCGAGAAGAAGAAAACATTTGCTGCACTAAAACAAACATG
>Marker3253
CCTTCTGATGTTCACTACTTCTTAACCAAATCTTTGGAATTCACTATTATTTTTCCACTATTATTTTTCTGGAACTCCTCXXXXXXXXXXTACTAGTGTTTCCCTCATTGCCAACAACATCAGTGGCATTCATCATTATCATCATTCTCATCCTTCTTGAAATTTGGTAG
>Marker3255
CACATAAATTTAGAATTAAAAATAAAAGCATAAAATTAGAATATGAATAATTTTATAGATTATATAAGTTCTTATTTTGTXXXXXXXXXXTTAAATTAAAATATAATTTATTTTAAAAATAAAGATAAAAGAGAAGAACTGCCAAAAACACTCAGAATTTGGAGTGTGTG
>Marker3260
CATCAGAGAGCGAAAATGCAATCAAAGTAAACCCAGAGTAAGTTTATGGAAAGGATATCTTGTAGCTGTCTTCTAACATCXXXXXXXXXXCCTGTGGTCATAAAATCCACCGGTCATGCCACCCTTTCTGCTAACCTGGTCACCTGTCATGGCCCACCAGAACGTTCAGG
>Marker3261
CTCCTTATGGAGATCAAGCCGTCTCGTAGTTCGGTGATTGCGAGTTGGTCAGTGATAGTATTTTTTGAGATGCATCGCGTXXXXXXXXXXGTTCAGCGGTGTTTTGGAAGACTTTGCGAAGGACTAGATCTCCTTGATTAAATCTGTGATTCCGTACGTTGGAATTGTAG
>Marker3264
CGCCCCTTTAGCAAGCCCCACTCATATTCCCCTTGTGGTCCTTCTACTTCACCATTACATTTCGAACTGGTCACCATATGXXXXXXXXXXTCTCAACAATGGAGATATACATCGAGGTTGAATGTTGGTTTATTGACACCTTTTTTTCCTTTGGCTCTGAACCAGTAGGG
>Marker3270
CCAAAACCTCAACCAATCAATCGAGCAATTACTTGCTCAACAACTGCAACTTTACATCTAAACAATTAAACCATCTAGCTXXXXXXXXXXTGAAATCAGCTTTCATTTACTCTATTGCTTATTCTTATTATTCATTTTATTTAAGTATTATTCAGACCATCATGACAATG
>Marker3283
CCATGAAAGGGATTTTACTACATATTAATACAAATGGAGAATGTGTTTATAATTTTTAAAACAACAATAACGATCATAGGXXXXXXXXXXTAGTGGTTAAATCCACCAATTTAGGGAGTATTATGAAGTTTTATTAAATTAATTTACAAAAAATTAAAACGATGGCCATG
>Marker3285
CACACTTGATATTTTAAATGAGGCTAGAAACCTTGGGAGTAAAAAGGTCAAGACTCCATTAGAAGAAGGATACAAGGTGCXXXXXXXXXXGCTTTGCTGTGAATCAAGTGAGTCAACACATGGGAGCTCCTAAGGTGCATCATTGGAATATGGTGGAGATGATCTTAAGG
>Marker3294
CTCTGTTCTTGTGGTAACTGAATGCTTCAAAAGTTACAAGCTTTTTTTTTTGGTTATCTGTTTTAATTTATACTGATTCTXXXXXXXXXXGATGTCACGGAGACAGTGGATGACGACATGTGTTTGCTTATCTCCAGCTTTGATTACCAATGCTTACACATTTGTCTCTG
>Marker3295
CATCAAATGAATATATAATTACTTTTCAAAAAAAAATATCATATGAATATATAATTTTAAAGTTTTTCAATGTGATTTTTXXXXXXXXXXTTGACTCTCTGAGTCAACATGATTCTCAGTTTGGATGATAAACCGGCTTTGTTGAATTATTTAAGAGAAATTATATTATG
>Marker3296
CCATGAAAGAGAGTTTAATATACATTAATACAAATGTAGAATGTGTTTGAAAATTTTAAAACAACAGTAAAGATCGTAGGXXXXXXXXXXATATTGGTTAGTCAACCAATTTAGGGAGTAATATGAAGTTTTACTAAATTAATTGACAAAAAATTAAAACGATGTCCATG
>Marker3313
CCACTCTCAGTAGAACGAACATAATTTTAGATCTAACCATCATATGGATCTCAAACTTGTGGCATTGGAAAACTAACTAAXXXXXXXXXXAGACTCCAAACACATATAAGATACTCAATAAAGAACATATACCATGGTCTAAATGTGGTAAAATCTATCGTATATCATTG
>Marker3317
CGTCAATAATTAAATTTTGAAATTTTAAAAATCTGAAATTTTGAAAATTTTAAATTTTGAAATTTTAATATTTTTTCAATXXXXXXXXXXATTTAAGAGGCCCATAGAAAGTTGGCTCTGCCATAGGAGCATGGAAGGAGATGGCTCTGTTGTATGTTTCATTTTTCATG
>Marker3318
CATGATTCTAGAAATCATCTATACCCACGCCTTTTGGATGAGTCTAAAGAAACACATGCTTTGTTGGGGTATATAACTTGXXXXXXXXXXAAGAGTTTGAGAGTAAAATTGACAAGGAGACTACTTTTTAAAAGTTCAGTCTATGGAGGTAGTAAAGAAAGACATATATG
>Marker3319
CTTTCGGTATGAAACTTTAGTGAGAGCCATATGTCTTTCTTGAATTTGATGGCCGTTGGGGGTTTAGATGTGACTGTTTGXXXXXXXXXXGTGTGTTTCAGGTCAGCTTGACACTGAACATAACAGCGGACTTGCAGTCACTATTTACTTGCAACACAAAGCAGGTATAG
>Marker3322
CAGGTGATCGATTGAGAATCTACAATAGATTCAAAGCTTTTGTTGACTTCTTCAAATCGCTCAAACAAAATATATTCATTXXXXXXXXXXACAAAAACAATTTTCCAAACTAAAATCATTTTTCTGCACTCTTCCTTGTCGACAAACTACTTTATTTTCGAATGGTAAAG
>Marker3323
CAACAGGTCATTTGTTTTGTCTAGGAGAAACTCCAATCACTTGGTGCTCTTAGAAACAAGACACGGTGGCATTGTCATCCXXXXXXXXXXTCTTTCACCGACGAAGCAAGCATATTCACAAGAGGTTTCACTTCATTAGGAAATGTGTTGAGCGCAAGATGTGGAACATG
>Marker3338
CCGAGACGTGAGAAGATACTATCATTGGCCGGGAATAAAGAGATCAGTAGCGCAATGGGTCGCGCAGTGTGCAACTTGTCXXXXXXXXXXTGATTGTGGATAGGTTAACCAAGGTTACACATTTGTTGCTTATGCGGGACACTGATAAAGTTGAAGTATTGGCCGAGCTG
>Marker3339
CACAGGGATTTTGACTTTTACAGGGTCTGAGACGCTAGTATTCTTGATGCGGGTGGTGAACGGTGTTCTACGCGCTTCATXXXXXXXXXXATATTTTCGTCTTCCTCCGTCATTGGTTTGTCGAAGGAGGAATCGTCTTAAGCTGCTCGGCTCCTCGTTCTTCTCGGATG
>Marker3345
CGAACAAAGAGGGGTATCCATTTATCAGACATATCAGTCCACGACATTTGGTAACAATAACTGCAAATTTTGGGGAGTTTXXXXXXXXXXAAATGTTTTCTCTCAAAATAAAAACCTTTTGTAGCCTTCCTGCAACACCTTAGTCTTCTTCCTGAATTACAAGAACTATG
>Marker3346
CACTCCAAAGCACGTGAAGTAGCCGTCGGGCGAGGATTCATCAACTTCTCCAGATACTGGGAGACGAAACTCTACCGATTXXXXXXXXXXTTTTTAACTTGTTATTCTTGCATGGTTTGGTCATTTAGAGCATCATTTAGGCACATTTAGGTTGCATATCATTGCATTTG
>Marker3348
CATGGTCACGGGTTGGTGAGTTGGAGGCAGCAATCTTCAGCACCCTTCTCGGAACGACGGCATCGTCGGTTACGATATCCXXXXXXXXXXAAGTATCGTCATAAGTCACATCTCTCTTGCTTCATTTTGTTATTTCGTTGCTTAGATCCCCTCTGTTTAGTTTATTCTCG
>Marker3350
CCTAACTTTGGTTGATATTGTTATTATCACCGAGTTCGCCGTTACGATCCACTCATGGAAACTTATAAAAAAAACCAGGGXXXXXXXXXXATTTTTCATACGTAATCATCAGTATATCTGTATATACGCTCTTTTTAGATTTCTTCTTATACACGTAATATAGAATTTTG
>Marker3352
CGTGGAGGGGAGCCCTAGGGAGGACAAACAGATGAACAAGAAGTCCCAGCTCAGTGTATCGAACGCTTTAGCAATGTCTAXXXXXXXXXXTTGATTGGGGAGGATCAGCTTAGGAAGTATCTGCTTTAGCTTGGAGACTAGGATATTTGAGATTGCCTTGTAGAGAGTTG
CGTGGAGGGGAGCCCTAGGGAGGACAAACATATGAACAAGAAGTCCCAGCTCAGTGTATCGAACGCTTTAGCAATGTCTAXXXXXXXXXXTTGATTGGGGAGGATCAGCTTAGGAAGTATCTGCTTTAGCTTGGAGACTAGGATTTTTGAGATTGCCTTGTAGAGAGTTG
CGTGGAGGGGAGCCCTAGGGAGGACAAACAGATGAACAAGAAGTCCCAGCTCAGTGTATCGAAGGCTTTAGCAATGTCTAXXXXXXXXXXTTGATTGGGGAGGATCAGCTTAGGAAATATCTGCTTTAGCTTGTAGACTAGGATTTTTGAGATTGCCTTGTAGAGAGTTG
>Marker3354
CGAGATTGATGTTTTCTACAACTTGTCATCCGCAAACTGATGGTCAAACTGAAGTTGTTAATCGAACCTTGTCCGCATTGXXXXXXXXXXTCTTCTTTTGAAGTTTTTTATGGATTTAATCCTTTGTGACCACTTGATCTTTTACCTTTTCCTTTGAGTGAAAGAATTAG
>Marker3357
CGAGACCGTGACATTTTCTCCCAGACAATGCGAAAGCTAGCGTTTGACCAACAAGACGACTTTGATGAGAATATGCAACGXXXXXXXXXXAATTCACAAGATCATCTTTTTCCTATGAAATTGTGGATTTATTTAACTGAGTTTGAAGAAGATCAAACAAACGTGCCATG
>Marker3363
CTCTCCAAAATAAAATAATAAATAATAATCGTGAAATCTCTATTCATTAATCCTCATAAATCGCCTGCACATATCATAAAXXXXXXXXXXAAGGGGGAGAAAAGAGGGGTGAGCAACAGGAGAGTCACTCAGTGAGGTATGGGATGCTAAACCGCAAACCACTGACTCAG
CTCTCCAAAATAAAATAATAAATAATAATCGTGAAATCTCTATTTATTAATCCTCATAAATCGTCTGCACATATCATAAAXXXXXXXXXXAAGGGGGAGAAAAGAGGGGTGAGCAACAGGGGAGTCACTCAGTGAGGTATGGGATGCTAAACCGCAAACCACTAACTCAG
>Marker3364
CCGGAGATCTCTACCCCATTCTTCCTTCAACTCAACTTGCGCCTTCTCCTTCAGCTTTCTCTGCTTCAATAACAGACTGGXXXXXXXXXXAAAGCTTCCTTTTATTCATTCAAACACAACAGTTGATCATCCTTTCGACCTCATTCATTCAGACTTATGGACTTCGCCGG
>Marker3365
CATCATCACAACTCTAACCCTATAACAATAAAAAAACTTAAAAAACAATGATCAACCCAAAACGCAAAATTCACAGCTACXXXXXXXXXXCTAGTTAAACATTATAGCTTGGGTTTGGTTTTGTTAAAAACATGTAATTCATACCAAAAGGACTCAAACCGACGATTGAG
>Marker3376
CAGAAAATGCGTATACCTGATGGTTTATGGACTAGATCTATAGCCGTCTCCACCTTGTTCACATTTTGCCCTGCACACCAXXXXXXXXXXCATAATATCGAAAAAAACAAAAACATATGTAAAATGTAGTTGACCTCTGGCATGATGGCTACAGTTGCAGTAGAAGTGTG
>Marker3390
CAAAAAAAGAAGAAGAAATCTTTCATAATAATAATAAGAACCCTCTCTTTGTTATCTTTGAGCTTTATACAAAGTTTGTAXXXXXXXXXXCTGGGAATGCCACACGGGACACATTGCTCTGCAACTAAACTGTCAAGTGTAAACCTTTGTCTTCTTCATCTGAGTTTTTG
>Marker3393
CCGTATTACGTAGGAAAGATGAAGATAAAGAAAACCTCTGGTAAAATAGCTCCAAAGATGTTTGTAGCTTATGTTGAAATXXXXXXXXXXAGACGAATTAGGATCAGAAAGTTCAAGAACACCACGTGGAGAACCCAAATGTCCATTAATTTGACCGCTAGCCTGATGCG
>Marker3394
CGGTATCCAGACGATCCCTACGATAGAATATGGGAGTCTGATCTTGTCAAAAGAGCTAACTATCTCGTCGACGTGGCTGCXXXXXXXXXXGGAAGTTCAGGTTGGTTCTGCCTGACCAGCCTGACTATAGCAAAGCGATTGTTAACATAAGGGAGAACACTCAGAGAGCG
>Marker3400
CCAAACAAATTTATAAATTCGCCTCTGATAGCAATTTGCTTGATCAAGTTACGCGTTTCATCACAAAATATGATATGATTXXXXXXXXXXTTATTAACTATATAAAATGTATACATACACATGTATATATGAATGCATTATGAGTCTATGACCATATATGCACATGGAAG
>Marker3404
CATGGTGCAGAAAATTAACACCTAGTTTATATATGTAAACCAGGATAAAGTGATAATTAAACAATAAATTGAGAAAACAAXXXXXXXXXXCTAAAACTTTTTTACGTAAATGTAAGCTCCTTTTAACAAATACAAATACGTAAATGTAATTTGTGCCTTGTTAATATGAG
>Marker3412
CGATGCTCTTGCCTCTCTTCAACCACCTGGGTGAGTGATCTTTCCTTTTGAAGTTATCTATGCTTGTGTATTTGGAAACTXXXXXXXXXXAGGTTGTAATGGCTCAGCATCGCCATTGCTTGGAAACTGTTTACCAGTGCATTAACGATCATATGACCGGTAAGGACAAG
>Marker3415
CTGACAAGACAGTTTTCATACCCAAAACGCTTCAAATGGCAAACTCCACAAAGTCTTACAAAGACCATGAGTCCGATTATXXXXXXXXXXGCCGACGCTGCGGCCGTGCGGTAGGGTTAGAACATTTCCGGCTTCTGAAGAGGTTAGGCAGTGGTGACATTGGAAGTGTG
>Marker3427
CACCATTACCCTTTTGTATTTACCCAACATAAATATGGGTTTTAAAATTAATACTCATGGTTGACCCATTTACTCTTAGAXXXXXXXXXXTGATTAACTTGTTAAGAAGTCTAAAAGTTAATGAGTAGATATATACCCTTCAATGCTTATGGTGATCATGAGGCGTTGTG
>Marker3428
CAGACATTTGATGACCCATTTGGTGACTCTCCTTTCAAAGCCTTCACTTCAACGGACACTGACTCAAACCCACAGCAGAGXXXXXXXXXXCTGGTCCTCCACCTTCACTCCCACAACAACCGGGTGCCTCAGGACCAACATCTCAGTTTCCTCCGAGCGGAAACAACATG
>Marker3431
CCATGAAAGAGAGTTTAATATACATTAATGCAAATGTAGAATTCATTTAGAAAATTTAAAACAACACTAAATATCATACGXXXXXXXXXXGGAATGGTTAGTCCACAAATTTAAAGAGTATTATGAAATTTTACTAAATTAATTGATAAAAAGTTAAAATGATACCTATG
>Marker3437
CAATCACGTGGCGAAGAATCCTTCTTCGTCTTCTGATGACAACTTGCAGAAACTTGGCTTCGACCTTGACGTGAGCACCAXXXXXXXXXXCTTTCTATTTAAGGAACTTAAAATGTTCTTTCAGGGTTTCTTTCTATTTATAGTTTAACTATTGACTCATCCATTTGTTG
>Marker3443
CAACCGCAGTTCTGAGCTTTAACGGTTTTAGAATAGAAACCTAAGAGGCAGAGGAAAAGGATTAAGGAGATTTTTGCGAGXXXXXXXXXXCAATAAAGAATTGTAATATCTTTTTCAAAAATGACATTTTTGTAAGATTTCACTTATTTGATACCTCAGATGATGGAACG
>Marker3444
CCTCATTGTGCTGTTCTTATCATTGACTCCACCACTGTGGTTTTGAAGCTGGTATCTTTCACAAGCTTTGTTATTAGATTXXXXXXXXXXAAGGCGTAGACGTGAAGGAAGCTCTGCGGTTACAGAAAGAGAACAACTTTGTGATTCTTGATGTTAGACCAGAGGCAAAG
>Marker3450
CATAGCTTCCACGATCCGTGGATTTGTCTGAAGCACGGCGGCTCTACATGCGTCTTTGACAGCTGTCATGACTTGTCCTGXXXXXXXXXXGTTCATCACATAGAGGTCCTGATGCTGTAGCTAGCTGAAACCCCGAGACTATGCTGCTTTCGAGAGTAAGAGCTTCACTG
>Marker3454
CCCTTACAATCATCAATTTTACAAAGAGATAAGCTCAAAAAAAGAAAAAAAGTTCTGCCCTTTGGAATAACTAAAAAGGTXXXXXXXXXXTCAACCCAAAATGCTTTTACCGAAACCGAACCAAAATTTAATTGCAAAGCAAATGGCGATTCAGTCCTTTACGTGGCGTG
>Marker3459
CTATTGTGGTGTCATCTTGCACAAACAAGTGGTATCAGAGCGGACAGCTAAGTTATTGGTGTAATCCTGAAGGTGAAAATXXXXXXXXXXTCATCAAAGTTTAATGCAAAGGCGTTGTTTGTAATCTTTGGAGCCGTTGAAGCAGAATAGTTCCAGCTGATTCATGGGAG
>Marker3484
CCATGAAAGAAAGTTTAATATACATTAATACATATGTAGAATGTGTTTAGAAATTTTAAAACAACAGTAAAAATCATAGGXXXXXXXXXXATAGTGGTTAGTCAACCAATTTAGGGAGTATTATGAAGTTTTACTAAATTAATTGACAAAAAAATTAAACGATATCCCTG
CCATGAAAGAAAGTTTAATATACATTAATACATATGAAGAATGTGTTTAGAAATTTTAAAACAACAGTAAAAATCATAGGXXXXXXXXXXATAGTGGTTAGTCAACCAATTTAGGGAGTATTATGAAGTTTTACTAAATTAATTGACAAAAAAATTAAACGATACCCCTG
>Marker3485
CCGACTTCTGTTTGATAAATTCACTGAGCTGAGTCTTGAGAATCTTCAACTGATCAAGGATCGAGCAATGCTAAAGGCTCXXXXXXXXXXACCTAAAAAGCCTGGAGACCAGATATGATCAAACCAAGCTGTTGCTGAATGAGGAGGTGGAAAAGAGTCGACTGTTGCAG
>Marker3494
CAACCCTGAATGGCAGAGGATTCAGGAAGTCTGAACTGGATCATACACTCTTCACTTTGGTTACTCCATCAGGGATCATTXXXXXXXXXXGATTGAGATATGCAGATCCAAGGAGGGTTTGTTTATGTCTCAAAGGAAGTATACTATGGATATGTTGAAGGAGACTGATG
>Marker3498
CTGAGGCTTTAATTGTGAATATAAAGAAGGCGGAGCGACTGGAACAATTAACGGGTATGAAGGTAGCAAGAGATAGTCCGXXXXXXXXXXAAGAGATATTCTGGGAATTCAGAACCTTGGAGGAATGAGATCTTATTTGGGATTGCCGGAAAGTCTTGGAGGATCTAAGG
>Marker3511
CATGGTTCCAGAAGGACAAAGAAGCAGTAGACACTTGCTTCCCAGCAAGTAGTCTTTCACCTCCATACTAGCCACACACTXXXXXXXXXXGTCAAAAAAAGAAAGAAAAAAGAACCGAGTAGACGTGTGCCCAAATCGACCGATGAGACCATGTCGACATCGATCGACAG
>Marker3513
CTCTCATGATCTTATCTATCTGAGTCTATTAGTAACTAGTGGAATCTGAAATTACATGTGCCTTGATTTTCTTTTGTTATXXXXXXXXXXGAGAATCAGTGCTAATAAGAACACTGAACCCACAACAGCTACAATGAAAATAAATTATATAAAAGGGCTCATATCAAGTG
>Marker3517
CTTATGAATTTATGGATGAATTTTAATTTTATGAACTTGTATATGTAATTGTAGGTTTATAAATTAAAATTTTCTTATATXXXXXXXXXXTTTTCCCGTCAAAACTGCAAAATTAAGTTTTTCCGCCAAAACCGCAAAATCGATTTTTCCCGCCAAGACCGGAATTGTTG
>Marker3519
CCCAGCAAAAACCATCCGGTTTAAAGTTTCGACTAGGTTTGATACTTTGTATCAGGTTCACTTCTTCAGGATCACAAATGXXXXXXXXXXATACTTTTCCATCTATACGAAGGTGAGTATGAGCTAGTAATATCCATAGGGTTCGTGAATCTAAAGTATCTGCCCTTGAG
>Marker3521
CACAGTTTGAGATGGACTTTTGAAAAAAGAATTTCGATCAGATACGTGTTAGGAGATCATATATGAAGTTATTATTAATAXXXXXXXXXXTGTCAAACCTAGAAAATATTGTGCTAAAGCTGGGGGTTTACTAAATGAATTACCGATTAACTAGAGAGTTTCATATCACG
>Marker3537
CAGTTTCTTTCTGAACACTAATGAGATCTCTTGTTGGTTTTAGCTGAGTGTGTTGGTATGATCAGCTGAGCAGGATGGTAXXXXXXXXXXAAAGCACTTGGTTTGACTCAGTTGAGTAACCAAAGCATGTTTTAAATATAGCCAAGAAGTCCAGGCGGTGGAGAGGAGAG
>Marker3538
CCCCTTACCAAATGAACAATATAAATATACATTTGATCGATTAGTGACAGGCTCTTTAACATCATCCTCCTCCCTTATATXXXXXXXXXXTGCGGTGGAGTTGACGGCGTTTGTGGTGGTAGTGCAATGACGGAGACGCCGCCAGAGTTGTGATATTGGGAATTGGAAGG
>Marker3541
CTTTGTCAGATCCCTTCTAACCGTCCTCAGGAATATGACAAAGACTATACCGGCGAGGAAGACGATCACCATAAGGGAGTXXXXXXXXXXGGGCTTTGTCAAGCTCCAACGGACAGTTAACTGAAGGAGCAGGGTCATACATGTGAAGTTTGGTCATTTTCTCAGGATCG
>Marker3545
CAATAGCCAGTTGTTGATCTCCTATCAGCTCTATCTCCTTCCCAATCAGCATCACAATAGCCAACCACTTCAGCGCTTCCXXXXXXXXXXTAAATCAATTTGCCAACAAGTTTTCTATAGAGTTTAGGATCATGAAATGGCTTGCTGTCTTCAATCTCTCCCTCTCTTGG
>Marker3546
CATGTTTGCATTTTGAAACATGGCATAAATATCGATTATCTGCCACTCGAATCTAAGGGGCTATTGGTTTAAGAATTTTTXXXXXXXXXXAAACTAAATTCTTTATATTTTTACTCATAAGCTAGATTTTGAAAATAGCATGCCTACTCATAAGATTTCTGAAATCTGTG
>Marker3549
CATAATCAGTGAGTATCAATCTTGCGACCAAACGAGTGGAACAAAGTGAGATTATTATCAAACGGGCGGCCATTTTATTTXXXXXXXXXXTTTGGATTGATAAAAAAAATTTAACATTTTGAAATTCTTGTAAAGAGGATGAAACAACTATTAACGATATTGTGGCGCTG
>Marker3550
CCCAACTTAAACTAACAGGTGAGTAAAACTTTCTCCTACTCTAACTCTCCATATAACATTCCCGCTTAATAGTTCTGACTXXXXXXXXXXACTTTGATCTAGACAATTTTTTTTATTGTTGTTGGTTGTAGGAGTGTGCCTCCATGACCCGCTGAGCTTTGTGGAAGCAG
>Marker3555
CTAAATTTTGTTAATAATTTTTATTTAATATATGAATTTTCAGATTTCTGTTTTTATTATTACAACAATAAAAGATAAATXXXXXXXXXXCTCCCAATAATTTCTTTTTACTTAATTTTAGTGAAAGGATAGCTTTCACAACAAATTTTCAGCCGTTAAAATATTGGATG
>Marker3564
CCACATCACGTAAACAGAAGCAAAGTAAAATTTTACAAAACAACTTAAATGAAACTATTAATAATAAAAATAAAAAAAATXXXXXXXXXXTTCAACTAAATCATAAAATAATATATATAAAATAGAACACAAAAAATCATAGTTTTAGATATACATGTTTTTAAGTCAGG
>Marker3566
CACACATGCATGTGTCTTACACTCTTACTAGGCATCTGCTTTCTCAAATTTAAATAAATTCAATCTTACGTAATAACATAXXXXXXXXXXTAATAACACTCAAATCAAAGTTAAACACCAACCAAAAATTCTTTTTTTGTTAAGTAAATATCAAAATTAAAATTAGATGG
>Marker3568
CCAAGGGAGAAGTGATTACTAGTTTATATTAAACCACAAATGTATTAACGAGTTTAACCAGTCTCATTAGTTACGTAATAXXXXXXXXXXCAGTTGATTGGATCAAATCTATTAATGTCATCTCTTGTAATTTTTTTCTTTGCATTGGTAAATATATTTATTCTTTGTAG
>Marker3573
CTGATTAACATGCACATTGTTGCTTTTTTGGAGATGGCGAATAAAGTAGAAGCATCAACGAACATCTGGAGGAGAAGAGCXXXXXXXXXXAGATCATAATCCCTAAAAGGTAACACTTTTAAAATCCCAGTCTAATTTTTTGATTTTTGGTTTTCTTGAACATTGGGAGG
>Marker3580
CTCGAGGGACCTAATGGTAGATCAGTATATAAAGAAGAAGATATCACTACCACCATGGAAAACTATTTCATTGACATTTTXXXXXXXXXXGGCACCAGGACCTGATGGCTTCTCGACATGCTTTTTCCAATCAAACTGGAATATTGTTAGAGATGATGTAGTTAAGGAGG
>Marker3582
CCGGTCGCTTGCGTGTCTGAAAGTCCTCGCTAGATGATTGTGGATGTCTAGCATCTCAATCAAGCGGACGATGATACTATXXXXXXXXXXGTTTAAAAAAAAAAGAAAAAGGAAAAACTTTCGTAAATACATGGAGAATAATAATTATATTAGCTTGTGGACAACAGACG
>Marker3586
CTTTGGAGGAACCATTTGACTGAAGATGCCGGAGTTTACTCAGAATGAAGAGGACTGAAATTAAGCAAAAGGGAAAATAAXXXXXXXXXXAAAATATATGCACTTGTTTATTTATGGTTCATATTCTTATTTGACTTTTATAATTTCTCTAAAAACTGTATGATTTGTAG
>Marker3591
CGTCTAAAACCATAGTTCTTGCTCTCTTCGTTGCAACACTCATAGCGTCTTGCAACGCGGCCACAATAGCCACACCACAGXXXXXXXXXXTTTCTACAACCTAACATCTCCGACCAAGACATTGTTACTGGAGTCTGTTTCGCATCTGCTGGTGCGGGTTATGATGATCG
>Marker3595
CATTTCTAAGACAAAATTTACCTAGTTAGAACTAGTTACATCTGAAATCAGCAAACACATCACAAAATTATGTTCTATTAXXXXXXXXXXGTCTAGGAACAAATGATGAGTCAAACTACAAATTGAAATACTTACCACTGAGTCGATCATGTCACTCACGTTTTGGTTAG
>Marker3601
CGGAGGAGGATAGTGTTGTTGAGGGTAGAGATGAAACTGGTCGTGACTGGTTGGACATAGGGTGGAACCGTCAGGTGTAGXXXXXXXXXXATAACAACATACACTTTGGCATGTAATTTTCCAAAAGGAACTGGAAACACGACTTTTTTGGGAAAGTTTTCCCATTTTGG
CGGAGGAGGATAGTGTTGTTGAGGGTAGAGATGAAACTGGTCGTGACTGGTTGGACATAGGGTGGAACCGTCAGGTGTAGXXXXXXXXXXATAACAACATACACTTTGGCATGTAATTTTCCAAAAGGAACTGGAAACACGACTTTTTTGGGAAAGTTTTCCCATTATGG
>Marker3602
CAAATTAAGTTCTTGTAATCTTTGTCATCTTATGAAATGGTTATAATGCTGTTACTCCAAGCTAGGGCTCATCATGGTTCXXXXXXXXXXAATGACAAAACATTTAACATGATTTGCCAATTAGCTATCTACGTCTATGGGAAAGGGAAACAAATTATTAGTGGAAACTG
>Marker3610
CAACAAAATGATTCGATCCATCTCTACCGTAGGATAAAACGATTTATAAATCGAAAACTATTTCGATCTTCATAGATCTAXXXXXXXXXXGTAGTAAAAATAGCTTACCCAAGTGAAGCTGTCGAATCTTAAGATGCTACTTTAAATCGAGTTTTTTTTCTCGCAGATGG
CAACAAAATGATTCGATCCATCTCTACCGTAGGGTAAAACGATTTATAAATCGAAAACTATTTCGATCTTCGTAGATCAAXXXXXXXXXXGTAGTAAAAATAGCTTACCCAAGTGAAGCTGTCGAATCTTAAGATGCTACTTTAAATCGAGTTTTTTTTCTCGCAGATGG
>Marker3611
CAAGCATAAAAGATCTCAGATTCCCTCTATTACAACTTGATTTAATGAAAAGCCCAAAAGTAAACTAAGCCCAATATAGTXXXXXXXXXXAGGGAACTCCGAAACTACTTTACCACCACCGGCGTTACTTTGTCCATGACTGCGCTTCATCAAACTTTGCTTAAGTCTTG
>Marker3613
CCAATATCAAATTAAAACTCGACGATTAGCCAAAGTCTTGAAGCCCTTTCCGGCTTTATAAAGCCAGTTTCGTATAAAAAXXXXXXXXXXTGCGACGAAGAAAACTCGAGAATAAATGTAGCATCGAGCACATTAAAGGGAACACTTTCTTCCCGATCGTTGGCTAGATG
>Marker3620
CCAATCTGTAAATTTTATATCATTATTCAACCATCGCAAGAATTCTTTTTTTCTCTCTTGGACAACCGAAATAGAGGGATXXXXXXXXXXTGTTGATAAGATTATTGAAAAAAAGATTTCTGAACGTTTATATACCATGAAATTTTACCACATTTAGACCATGGTATATG
>Marker3622
CCTGTTGCTTAGCTCTGTTCTGTTTCTATATATGTCAACCTATGTTCTATCTGATTCAATCAAATAAACACTTTTGGCATXXXXXXXXXXAGAGGAGATAAAAAAACTGACAGGACTAAAGTAGTTCCAGAACTGAAAAGTGAAACTCTGTTCTAATCCCTATCCCCTCG
>Marker3635
CTGTCTGATGCGGACAGCGATAATGAAGATGATCAAGAATTTAAAGATTTTCAAGAACGCATGGTATTTCATTGTTTTTGXXXXXXXXXXATTCTATTTGCATCTTTTTCTTTTGAAAGACACCAGTAAACTCACTTTTGTTATGCCATGATTACATTTTGGGCAGGGTG
>Marker3660
CTTTTTCTGTATATGCCTTTTGATGCACAAGAATTTCATCTTTCATATACTCAAGTTGCAATCCCAAACAAAACTTTGTTXXXXXXXXXXTTATTGAACTTCTTTATATGCATGGGCAGATCTGGTCGTTTTTGTATCCTTCTTTCAGGAGATATTCGGACAGTCCATTG
>Marker3662
CCGACCGAGAACAAGCGCAAAGTCACAAGTGCTTGCGGACTTCTTGGTCGAATTACCGACAGAGACCATAACCAACGAGGXXXXXXXXXXTCGCAGGACTGCGTTTGGCTCACGGCTTGAAGATACAAAATATCCACGCTTACTGCGATTCCCAGTTAGTGGTAAGTTGG
>Marker3667
CACTGTTTTGACATGCGTCTTTATTTGATATTTTTGTCTGAATGTGTGAATCAAATCCTACCTCGACAAGAATATAATAAXXXXXXXXXXCCCATCTTACAAGACAAGACAAAAGAGTCAAAAGGATACTGGATAAGCTTTAGAAGAAAACCGATTAAATCCATATACTG
>Marker3668
CCACTTTGGGCAGAATACTTCGTGGGAAGTCTTTTAGCATAATATACATTAGAAGACTTTCTAAGAAGTCATCCAAGAGTXXXXXXXXXXATAAAAATCACATTAGGTTGAATAAAAAAAAATTTAGAATCTAATATATAAACACACACAAAATACATATCCAAAATTTG
>Marker3669
CCATACACTTAGTATCTGTTGTGTAATGATTATACTTGACTTTGTTCGTGTATTGAGTAGGTTTTGGGAACACCACCAACXXXXXXXXXXCACCCGTTCTTTGATGAGCTTAGAGATCCCCTAATGCACGTTTCTTTCCTTCCACCAGTATTCAACTTCAAGCCTCATGG
>Marker3670
CGGTTTCATATTCGCCTGGCAGATCCGGAGCTGGCTCTGCAGCTGGTGAGGTGTTAGGGAAAAAGAGCAAACATCTGTCAXXXXXXXXXXAGGTTGTAATGGCTCAGCATCGCCATTGCTTGGAAACTGTTTACCAGTGCATTAACGATCATATGACCGGTAAGGACAAG
>Marker3677
CCAAAAACAATGTATCATCTAACATGTCATCTATCAAAACCATGAAACATCTAAAAAATCATGTAACAGCTACATGTTTTXXXXXXXXXXATTATGTCCCCAACAATATATCAACTAACAAATTCTGTATATAACCATTTGACAACTTAATAATCATTTACAATTTGTGG
>Marker3678
CCGCATGCAAACTTGTCATACATGTCCACTCATGATGGTTTGATTATGATAGTTTATGATGATGTCTACGACCACTTGTCXXXXXXXXXXATTTACGACACTTAGTTTTTGACGGCTTAACTATGACAGCCCGTTCATGGCGACATGTCTATGACATGAGTATGGTAGAG
>Marker3681
CGATAGCTGGACTGCTTATGGCCCTCTTGTTGATGTTTTTGGAATCGATGGGACTAGAAGGCTCAGGATCAGGATTGATGXXXXXXXXXXGGAAACGGGATCTGATTCATTTAGCTGGTCTACAAATGGTGTCCTCAGCGAAACTTACTCCTCTTCCAAAACGTGGGAGG
>Marker3694
CGAAGAGAAATTTACTCGAAGGAGAGACGTTGGTGGGCTCGTATCATTCAGGGATGTTGATTGTAATTCTCTCTGGCTAAXXXXXXXXXXCATAAAATCATCTTCATAGATTTCTCTTTTGGGATTTGCATTTCTTTGGATAACAGGAGATTTGATTTGGTTTTATAAAG
>Marker3699
CATGCTTATCGTTATATCTTTTTATCAATTAATTTAGTAAAACTTCATATGCTGCCAAAATCAAGGGACAAACCACAATAXXXXXXXXXXCTTATAATCTTTAGTGTTGTTTTAAAATTACTAACCACGTTATACATTTTTATTAATATATTATAAAATCTCTTTCATGG
>Marker3704
CTTGTTGTTGAGGTCAGAATAGTTCTCATCAATCATTGCATGGATGTTCTTGAACTCATAAATCATGGTCTTCTCATTTCXXXXXXXXXXCTTGAGTCTGAGGAGACTGGTTGGCTTGGTAACCTCCTTGCTGATTGTTGTAGAGTGGCCTTTGCTGGTAGTTGTTTTGG
>Marker3705
CCAAACATGATCTCAATTCCTAATATGTATCCAAAATACACTAAGAAATATTGAACATCTAAAATACTTATCTATTACATXXXXXXXXXXTTCTCGTTTGATTTTGAATGATCATGGTTTATGTTCCTTATTTTTGAATCCATTTTACTTAAGTTTTGGTTACAAAAAGG
>Marker3707
CCAGGTGAAGACAATTCTACATCTCCAGTTTCAATTCCTGTGTCCTCACAGTTTATGGTATTGTTTGATTCCTCATCAAGXXXXXXXXXXTCTGCAAGTGTTAAGATGATAAAATTGTTGGACAGAAAATGGGTAACATGTCATGCGAAATTGCACAGATAGTCAAAAAG
>Marker3709
CCCACTATTAATATAAATATGTTAAAATCGTTTATATAATTTTTTCTATCATACCATATGTATTGAAATGTATATTTTAAXXXXXXXXXXTGAATGACACCTAAGAAAAAGTCACTTAAGTGACTTCTCAATTAATATATAGTATGATTTATCTGATTTTATAAATAATG
>Marker3722
CACCCAATGGTTTTGAAGTTCGGTAATGCTTTTGATTTTTAATGCCGTAGGCAGCTCACATTTAGTTGAAGTTGTATAGTXXXXXXXXXXGCCTATGTTGGAAATGCACCAAATCTTTTGAAAACTCGAAAACAAAAAAAGTTATACTTTTCCTTGCAACACTATTCTTG
>Marker3725
CTCTTTTTACCTTACTATGATTTTTTCCATTGGGTTTTCCATGACTAGATTTTTAACGAGGCACTACGTAATACAAGATGXXXXXXXXXXATTTACCAAATTAAGCACCATCTTTGTTATTTTATGTATTGTTGTTCACTATAAATACCATCACTCATCTCACTCTTTTG
>Marker3735
CATATATCATATTTAATACATGTTATATTTTAGAATTAATTAATCTAGGAGGTCGAGAGATATAATTGTTTCATATTTACXXXXXXXXXXTTATCGCCATAAAAACTGAACAGATAGTTAAAAGGATGTATAGTTCCAGTGGCGAATTGGGAGATTGTGAAGACCAGTTG
>Marker3739
CTGGACCAATCTCCATAATTGCTTTGCCAGTAATGCTAAATTGAATTCATGAATTAAACGGAAGCCAATTCCACCCTCATXXXXXXXXXXTCACTCTATGCATCAGGTTATCCTTTAGAAATGCAAAGAGTTTGCATTTGGATCCACTAATATCCTTTGAGATTCTCATG
>Marker3742
CTTCCGCCACGCTACTGGGCAGCTATACGCTATTTCAAGAGACTTGGCTTCTTATATTTCCATTAATCAGTAAGATTTGAXXXXXXXXXXGTTACGTTGGGTGCTTGGTTTATCGGTCTTGATGTCACCCATATCGATGACAGAAGACTATGTTGCGGCACTCCTCCTGG
>Marker3758
CAAGGACGAGGCAGCTAGTGAGAAACTCCCAGAATCATCATAGCAACTGTCATCTAGAGTCATCAACTTGAAGTCTGGTGXXXXXXXXXXTCTTGATGATGAAGGAGAGCGTAGAGTGAATGGAACAAACTCAGCAGCATGAGGGTTCAAAGTTGTTGTTGGTGGTTTGG
>Marker3767
CCACGAAAGAGTGTTTAGAATACATTAATACAAATGTAGAATGTGGTTAGAAATTTTTAAACAACACAAAAGAGTGTAAAXXXXXXXXXXCATAGTGGTTAGTCCACTCATTTGGGTAATATATGAAGTTTTAATAAATTAATTGTTAAAAATTAAGGACAATACTCATG
>Marker3768
CAATAAATTACCTGTTGAGGATCCATCCATGCAACAAAAGGTTGAAGAAACAATTACTTAGTTTCCTAGTAGTAATTAACXXXXXXXXXXTTTGGAAACTAAAGAAAATAACATATGTTTTCTGGAAAACGTGTAAATTTAACACCCAAAAAAAAAGGTTTGGAAATAAG
>Marker3772
CAACTTGAAGTATAATCTATACTATATAAAAGTTTATACTATATAAAAGTTGAGGTTATAAGTCATCGAGAGCGTCCATAXXXXXXXXXXTTTGTTTGCTATTTCTAAAAATATCAATATTACCTAAAATCATTTATTTCAAAATAAAATATAAATCAATTTAAATACGG
>Marker3774
CCGGAACCTGTTCTTACCAAACTCCTTCTCCCATTCCTCGTGCTCCTCCGCGAACTTCCTCCTCCGCCTCACGATGAAGCXXXXXXXXXXCGTCCATGTTCACACCGAAACTCCACCCGAGGATATAATGCTCCGACAGAACAGAGCCGGTCGCGGAAGAGAACCCCACG
>Marker3775
CCATGAAATAGATTTAGAATACATTATTACAAATGTAGAATGTGTCTAGAAAATTTTAAGCAACACTAAAGAGTGTAAACXXXXXXXXXXGTAGTGGTTAGTCCACTCATTTGGGTAATATATGAAGTTTTATTAAACTAATTGTTAAACAATTAAAGACAATACTCATG
>Marker3776
CTCTTTCCCTACATAACGCAATATCAATGACTGACTTGATCAATGCTTACTACTCTGTCTCAGGTTGGGCCCTAATCCACXXXXXXXXXXAAGGCCCAACTTCGTTGATGTGTTCGAAATGTGGGAAAGTCAACATAGCTGGAGTAGCACAGTATTTACTCTACACTTTG
>Marker3782
CATCATACGGTTGATCCATGCGCTGATCCCGTTCCCGGATCGGTTGAACCTAATAAAAAGAACAAACGGTTAATAATGAAXXXXXXXXXXAGCAGAGGGAGATGTATGGTAGGAGCTGTGGGACGAAGGGGAATCATGAAAATGGCTGAAATCCCGAGACTGGCTCCCCG
CATCATACGGTTGATCCATGCGCTGATCCCGTTCCCAAATCGGTTGAACCTAATAAAAAGAACAAACGCATAATAATGAAXXXXXXXXXXAGCAGAGGGAGATGTATGGTAGGAGCTGTGGGACGAAGGGGAATCCTGAAAATGGCTGGAATCCCGAGACTTGCTTCCCG
>Marker3784
CACGTCTTTGCCAATCAAAAGTTATTATGACATTTAAGAAGATTTAAAATAGCTAATCTGTCTTCTGGCAATACTTTTTCXXXXXXXXXXGCATAAAATGGCACAGCATACGTCTTACATTGTTTAAGACTATTGCTCACCTTTCTGCATAGAACCACGGAGAGGGACTG
>Marker3796
CTCTTATTTTTAATCATGAGTTATGTAATGTTTCTGGCAGTTGTTCGACCTTGATACTACAGTTGATCCTAGCTATGTAAXXXXXXXXXXATCAGTGGAAGAGGCATGGGAAGAGCATGGATGCGTTTTGTGGGATCTTGCCACCAGTGAAACCCATGCTGATCTTATGG
>Marker3797
CGGATTGGGTATTTGAAATTTTGGTTCAAACTTATATCACATCCTATATCTCATTCTGGTAAATTTATAAGTACGGATCGXXXXXXXXXXTCCGAATCCGAAGTTAATTCCAAAATTTTAAAGCAAAACATAAGAAATAAACTTATTTATATAGAATTGGATATTTAAGG
CGGGTTGGGTATTTGAAATTTTGGTTCAAACTTATATCACATCCTATGTCTCATTCTGGTAAATTTATAAGTACGGATCGXXXXXXXXXXTCCGAATCCGAAGTTAATTCCAAAATTTTAAAGCAAAACATAAGAAATAAACTTATTTATATAGAATTGGATATTTAAGG
>Marker3798
CACCAGATTGTAAGGAGTGGTCCCGATTGGTGTTTTGTAAGCTGTTATGTAAGCCCAGAGAGCGTTGTCTAGCTTGAGCGXXXXXXXXXXTGCACGCCGTTCTTCTTCAATAGACCTGCAAAGATCTTGTTGATGAAATGACTACCCCCATCGCTGATGACCACGCGTGG
CACCAGATTGTAAGGAGTGGTCCCGATTGGTGTTTTGTAAGCTGTTATGTAAGCTCAGAGAGCGTTGTCTAGCTTGACAAXXXXXXXXXXTGCACGCCGTTCTTCTTCAATAGACCTGCAAAGATCTTGTTGATGAAATGACTACCCCCATCGCTGATGACCACGCGTGG
CACCAGATTGTAAGGAGTGGTCCCGATTGGTGTTTTGTAAGCTGTTCTGTAAGCCCAGAGAGCGTTGTCTAGCTTGAGCGXXXXXXXXXXTGCACGCCGTTCTTCTTCAATAGTCCTGCAAAGATTTTGTTGATGAAATGACTACCCCCATCGCTGATGACCACGCGTGG
>Marker3801
CGTTAGAGGAAGGATCAAGGTGCAGCCGCGTTAACGGTAGAGGATGGAGATGTTTTCAGCAAACTCTTTATGGGTATTCTXXXXXXXXXXAAGAGCAAGAGAGTGAAGCTTGGGATGGTGAAGGCTCGTTCAATAAGTAGTTTGCTTGGACAAACCAGCACAAGTAGTGG
>Marker3804
CAAGCATCACAAGCCCTATCAAGGCTTAGTGGACTGTGTGCAGATGAGGGTTTGACACCTTACAATGCAACTGCGGCTGAXXXXXXXXXXTTATCGTTTTCTGAATTTTTAGTCTGACCAGCTTAAAAATATTGAAATGAGTGGTTCATAAGCATTTTCAAATTTCCATG
CAAGCATCACAAGCCCTATCAAGGCTTAGTGGACTGTGTGCAGATGAGGGTTTGACACCTTACAATGCAACTGCGGCTGAXXXXXXXXXXTTATCGTTTTCTGAATTTTTAGTCTGACCAGCTTAAAAATATTGAAATGAGTGGTTCATAGGCATTTTCAAATTTCCATG
>Marker3822
CACAAGGAGATAAGACAGCAAAGATGCCCCTTGAAGATGGATACAAGATTCCACGTGAGGGGGAGACTGAAGATAGCAAGXXXXXXXXXXCACTGGCGCATGGTGGAGAGACTTCTCTTGTATCTGAACGGGACTTCAAGCCTTGGAGTATGGATGGGATGCAACAAGAG
>Marker3826
CAATACTGCCCCTTTGGTCGGTGTGTTTGCGAGACTTATAGAGATTGAGGAGCAGAAACTTGAAGAAGAAGATGTTCGCCXXXXXXXXXXTATATACAACTACAACACACCTCTTGCTTCTTAGTTCTACAGGTTTAATTAGGGACACATTTTTGGGGCAATTGCTTAAG
>Marker3835
CCATGAAAGAAAGTTTAGCATACATTAATACAATCTATAGTATGGTTATAAATTTGTAAACAACACTAAAGAGTGTAAACXXXXXXXXXXATAGTGGTAAGACCACTCGTTTGGGCAATTTATGAAGTTTTATTAAATTAATTGTTAAAAAACTAAAGACAATACTCACG
CCATGAAAGAAAGTTTAGCATACATTAATACAATGTATAGTATGGTTATAAATTTGTAAACAACACTAAAGAGTGTAAACXXXXXXXXXXATAGTGGTAAGACCACTCGTTTGGGCGATTTATGAAGTTTTATTAAATTAATTGTTAAAAAACTAAAGACAATACTCACG
>Marker3843
CATGACCGACCAACATTCAAACCAAAATATTACGACTGTAAGTTTATATGGATCATAGTATTATATCATGAACAAAACTTXXXXXXXXXXTTAATAGTCAAGCAGAAAAATGCACGTAATATGAGAAAGACCATCTTGCTATCAAGACGAACTTCGGCATCGTCACGAGG
>Marker3849
CATGTCGCTCGTACTTGGTCTCTGTGTTCTCAAGAAAATTGATCAGCGATTCTAGTCTATGCTTCCATCCAGAAAATGATXXXXXXXXXXTGTAGGAGCACACACAACTGTTCTGCACTTAAGCTTGAGAAGGGAAAAGAGAAGAGTTGCGACCGTCTTTGTTTTGCCTG
>Marker3850
CAATTTTGTCTTATTTTGTCTTGTTTGGTTTGCATTTTGTATCGAAAGACTCGATTTTTATGTTTAATGTTTTATCAGATXXXXXXXXXXTTTAATTTGCATAAAGACTCAGTTTTGATGTGTAATGTTTTTATCAGATTGGTCCAGACCAGATAGAGGCGTTGTATCAG
>Marker3852
CTTTGGTGAGTTCGAAGAATTCGAAGTCTTTGGCGAGTGCTTGAACGGCCTTGAGGTATGCATCCATCCGTTCGTTACGGXXXXXXXXXXTACTCTGCTTCATTGTTCGAAGCGGCGAAGCCGAAGCTGAACGGCTGTCTGATTAACTCTCCTGTTGGGGATTACAGTTG
>Marker3853
CTTGCATACGTGTTCTTCGAGAACTCGGATTCGTTTTGGAAGTTGCCAATGGGGAAAGATCAAAGAAGACCAAAGATTAGXXXXXXXXXXTGAACACACTGAGAAATTTTTCTCCAACTTTAGAATTCAACATATACCAAAAACGCAGAAAAATTAGTGGGACAAGATTG
>Marker3859
CAACGCTGGATGTGAATACATACAGAAAGGGTTTTAAAAGTAACTGAATATAGTATTCTTTTATAGGCCCATCGTGTTTAXXXXXXXXXXTTTCCACGAGCCTCCAACACTTTCTTGAGGCTGTGTCATCTTTCAGTATGTGAACTCTAATTCTTTAGTGCAAATGAGTG
>Marker3862
CGGCCTTCTGGACGACTTATTTGAAGGTCGTCCACGTCATTTCTTACATTGTGGTTTCGTATGGCCAGTTTCCTTGCATTXXXXXXXXXXAGCATGTGCGTTCCTCAACTTGTTGTCCAACACAAGGATATATATTCTCTGAGTATCCTGCAAACAGAAAATCCTTTGAG
>Marker3866
CTTAACTATACCGAAGTGAACCCATTACTCTATCTTCTTCGTCTCTTGAAATTTTTAGACAGATGTTCGAATTGCGCGAGXXXXXXXXXXAAACTGTGTTAACATCTGTCTTGGGTTGCGGAGGCAAAAGGAAGATGAGAGAAATAGGTTGATTTTCAATTTGAGTTAAG
>Marker3868
CCTATTTTGTAACCAAAACATAAGTAAAATCGATTCAGAAATAAGAAAAAAACATCAAACATGATCATTCAAAGTCAAACXXXXXXXXXXAGTAGTAGATAGTTATTGTAGATGTTTAATAATATCTTAGTGTATTTTGGTTACATATCAGGAATTAAGATCATGTTTGG
CCTATTTTGTAACCAAAACATAAGTAAAATCGATTCAGAAATAAGAAAAAAACATCAAACATGATCATTCAAAGTCAAACXXXXXXXXXXAGTAGTAGATAGTTATTGTAGATGTTTAATAATATCTTAGTGTATTTTGGCTACATATCAGGAATTAAGATCACGTTTGG
>Marker3871
CAATTCGATACACGACGTTGAGATTAAAGACATGCCTGAGCTGAGGGAAGCATATGTGGATGTTGTGTTCTTTGTTCTCAXXXXXXXXXXACATCTGAAGCTATGTGTGTGCAAAGATCATTCATCGGATCTTCTTGGCCAATTACTCAAAGATTCTCCAAACTTACGAG
>Marker3876
CTACTGTAATTATCGAAGTTGACACGGGACCTCACGAATTTTTATCTTGTGAGATCAAGTGTGATGTCTGATTCCATCGGXXXXXXXXXXGAAGTCGTTTATCATGTTTGACATCCTTGAGATTCTTGCTCCTTTATGATCATTTATTGTTTGATGATTTCTCCTTGCTG
>Marker3880
CTTTAGTGAGTATATCCGCCTTTTGTTTCACCCCGGCAACATGCTCCACGCTTACCAAACCCTTTTCGACGCATTCTCTTXXXXXXXXXXTGAGGATAAGGCAACTATTTCCCTTTTTTGAGAACACCAGGTGATGGGATTCCCACCGAGATAAAAGATATGACATGTGG
>Marker3882
CTGATACAACTTGATCTTTAAATTCTTGTATTCAAATCCACAATTAAAGAATTAAGGGAATATAGTTTCTCTGAGATCTAXXXXXXXXXXGTAGTTGCCGGTTACTGTAGTAATAATCACGGAAACGTTCAGGAACTCTAAGAATAATGTGGATGTTATATGATGCTCTG
>Marker3890
CCATAGATGTGGTATGGATAATCATTGGGCTAAGACATGTAGGACTCCCAAACATCTCGTTGACCTCTACTAAGAAAGTTXXXXXXXXXXATAAATGAAAGTTTTTGATATAAAAGTCTCTAAAGTCTCATAGAGGGCTACAGCCAGGCTAACATCTTGTTGCCTAAGGG
>Marker3900
CGAGAAGCGAGATTACAAACCCTAATGGCTGAGTTCGATAGACTTAAGATGAAGGATGGAGATACAATTGATGTTTTTGTXXXXXXXXXXTTGTCGGGCGTTTAAAAGCATACGAGGAGAGAATAGCTGACGATGAAGATGAACAAGAAGAAGATAATAACAAATTGATG
>Marker3902
CGCAGCTTCACTTGTTTCTCTAATCATCTGACGTATTGCTTTGACTGCATATCTCCATTACCGACCCGAGAAACGGAAAAXXXXXXXXXXGTTTATTCCTTGTATGGGTTTCAGTTTTCATCCTTAAACCCAGCACCGTCGAGTCAAAGAACAGAGTCTCACTCAGTGCG
>Marker3906
CCCGGATCCGAACTCAAGTCGCTCCCACCGTCACCCTGTTTCTGGACAAGATCAGCTCTACAGAGAGGACACGTGGAACGXXXXXXXXXXCACGCGCCGCCGACCTCCTGATCCTGACAACGCCGACTGCAGCATCTGCGTCGGTGAGTCCAAAAACCGAAGGCCTCGAG
>Marker3916
CATCAATCTGCTTTCCAGGTCCATATCCTCTTTCGCGACTCTTAGCGACAAGTTCGTGGAGCAGTTCACTAGTAGCAGGAXXXXXXXXXXAGTGCAATTTCCCTACCGCGGTCTCTGCCTTCAAAAGAGGCATGCACCCCGACGGGGACCTCTATAACGAGCTAACCAAG
>Marker3925
CCTGATTTTTATCTACTTTGTAACCAAAAAATAAGTAAAATCAGTTCTTCGGTTTTAAAATACTTGAATTATACATATTTXXXXXXXXXXATCAATCTTCGTATAATAGATAATTATTTTAGATGTTCAATATATTTTGAATACATATTAGGAATTGAGATCATGTTTGG
>Marker3929
CATATTTACTCAGGCGGACCTAAATCTGAGACAGCGCAGATGGATGGAGTTGTTAGCAGACTACAACCTGGATATCACGTXXXXXXXXXXGAGCTCATGATAGTGATGATGCTTTGGTTAAACAGATTGAGATCGAGAGTATTGGTTATCATACAACTTTGAGCGGGATG
>Marker3931
CAAGCTCTTTTACACTTTCCTTTATCCTTTAATTGTTTTGTCTTTTGTTACTTTTTGGCTCCTTTAAATTTTTGTTAAGAXXXXXXXXXXTTCCTTACGGACTATTCATGCTGGATAAAAGATGCGCTTACGACCTGGTCCGAAAGTTCGAAAAAGGAAAAAATACGGAG
CAAGCTCTTTTACACTTTCCTTTATCCTTTAATTGTTTTGTCTTTTGTTACTTTTTAGCTCCTTTAAATTTTTGTTAAGAXXXXXXXXXXTTCCTTACGGACTATTCATGCTGGATAAAAGATGCGCTTACGACCTGGTCCGAAAGTTCGAAAAAGGAAAAAATACGGAG
>Marker3937
CTTGCATATTTAGATAATATCCGTAGCCCTGAGCCTAAACTAGATTAGTTTTTTACTTTTGTGTCAGAACTGTAGAACCAXXXXXXXXXXAAGACTCACTCTTCGTAGACGAGATCTCGAACCTATGGCCAAAGCTTCCTCTCCTCGCTAACCTTCGTTGTGGCCTCTGG
>Marker3938
CAAGTTGGTTAACGAGGTTAGGTTACTAATTGTTGGAGGAACTTGCCCGAAAAAGTAATTGGAGGAAAGATACAAGATTTXXXXXXXXXXAGGCTAGTATTGTTGGGATTTAGAGTTCCAGAGAAATGATTATTAGAAAGGTCTAAAAACGAGAGCTTTGCTAGATTCCG
>Marker3945
CGCGGTTACATTCATCGGATACTGGGCTTACGGATCCTCAACCTCCACCTATTTGTTAAACAGTGTTAACGGCCCACTATXXXXXXXXXXCACTCGACCCGTTGGTCCTATTACACCTTTGCTCAGTTCTTCTTCTTTATTTGTAGATATTTGCGAGTCCAACATATGAG
>Marker3947
CCATGAAAAATATTTTAAAATACATTAATACAAATGTAGAATGTGGTTAGAAATTTTAAAACAACACTCAATATTATAGGXXXXXXXXXXTATTGTGATTTGTCCATTGATTTATGGAGCTTATGAAATTTTACTAAATTAACTAATAAAAAAATAGAATGATGCCCATG
>Marker3949
CCGAAATATTTTGGATACCCGAATGTATGCAAAATAGATTTATATACCTAAAATATATTAACTATTTTAGATTTATTGTAXXXXXXXXXXAATAAATGTCTAAAATAGCTAAAGTATACTCAAAACACCAAAAATACTTAAAATATCTATTGATTCTCGATCCAAATTAG
>Marker3956
CATCAACATGGGACATGGAAAGGGATCTCTGCTAAAGACTCTGGTCTTGTATCTGTGGACCTTTTGTCATTTGTTTTCCGXXXXXXXXXXCAGATTTGGCGTATTCATTTTTAAAATCCTTAGGAACTGACGAACACTTGACGGTGTCAACGGATGATCCGGTGATAAAG
>Marker3957
CTGATTCGCTTTCATGTTTTTCTCTACAGGAAAAACAATGACGAACGATAACAACACCCCCATTGACACCACGAATGTCAXXXXXXXXXXATTCAGTGCTGGTCTTTATTAGACTGGTTCAGTCTCAGGAACCACAAGTGGTCCGGTGGCAGTTCAAACTCCTCCGTCAG
>Marker3960
CCTAATTAAACTTAGTTTCATAGGTATGTAGTGCAAATTCTCTATAGTAAAAATTCAAAATAGTAATAAAAATCTGAGGAXXXXXXXXXXTGTCAGCAATATACACTGACTCAACTATGATTATGAAAACCAAACTGGTAATCTCATCATCTTATATTGACTAAACTTTG
CCTAATTAAACTTAGTTTCATAGGTATGTAGTGCAAATTCTCTATAGTAAAAATTCAATATAGTAATAAAAATCTGAGGAXXXXXXXXXXTGTCAGCAATATACACTGACTCAACTATGATTATGAAAACCAAACTGGTAATCTCATCATCTTATATTGACTAAACTTTG
>Marker3967
CCTGTCGGATCCAGTTCAGATCCGGTTACATCCGAAGTAACCAAAACATTAACGGATTCAGTCCGATTCTTAGTATATACXXXXXXXXXXTAGGGTCATCTTAATCAAGGTTTAATTCGGGTCTTTCGGATACCCATACAGATCCCGGTTATTACCTATATCCGACCCGG
>Marker3974
CCATGTAAATTACATTAATCATAAAATATTCAGTCGAAAAACTATACGTTATATTTACTTTTGGATAAAACTATACTAAAXXXXXXXXXXGATTTGCTAAGATTTTTTTTTTTTTTAAATAGATCGAATTGCCATTTTGATTACAATCTATCTCAAGGTTTACTAAACCG
>Marker3976
CCATGAAAGAGAGTTTAATATACATTAATACAAATGTAGAATGTGTTTAGAAATTTTAAAACAACACTAAAGATCATAGGXXXXXXXXXXTAGTGGTTAAATCCACCAATTTAGGGAGTATTATGAAGTTTTACTAAATTAATTAACAAAAAATTAAAACGATATCCATG
>Marker3977
CCATAAAATAGAGTTTAATATACATTAATACAATTGTAGAATGTGTTTAGAAATTTTAAAACAACACTAAAAATCATAGGXXXXXXXXXXATAGTGGTTAGTCAACCAATTTAGTGAGTATTATGAAGTTTTACTAAATTAATTGACAAAAAAATTAAACGATGCACATG
CCATAAAATAGAGTTTAATATACATTAATACAATTGTAGAATGTGTTTAGAAATTTTAAAACAACACTAAAAATCATAGGXXXXXXXXXXATAGTGGTTAGTCAACCAATTTAGTGAGTATTATAAAGTTTTACTAAATTAATTGACAAAAAAATTAAACGATGCACATG
>Marker3981
CTTGCAGCTTCTTGACAGTCTATCTGAGTTTTCAGCAATCCAAGAGATGACCCGTGGTGTTGAGGTAGTTTGGACTTATTXXXXXXXXXXTGGATTATTGGCCTTAAATTTAGTTGGAGTATAAATATACTTCAGTGGCAATATGTAGTTAACTTTTTTTTATTTGCTCG
>Marker3983
CCAAGAACCTAAACCAACGCACCACATATATCAAGAACAATCTATATTTTTATATACCAAACAGAAAATGAAGCCAAAGTXXXXXXXXXXAAAACACGACCAGCAGACCATGGTGCTGTTCGTTTGCTCACCTAGGTGATCCATCTAGGTGAAGATGCAAATTCGTTTTG
>Marker3988
CCTGATGTTAATATAATCAAAGTCCATAATAAATTAAGGAATATAAGAGTTTTGTTAAAAGTAAAATTTAATATTATATAXXXXXXXXXXGCTTTCCCACAACAGCCTTTGCACCCAACATAGAACCAAGGAATTCCCTTTTGAAGTGGGTTTTACCATTTAAGTAACCG
CCTGATGTTAATATAATCAAAGTCCATAATAAATTAAGGAATATAAGAGTTTTGTTAAAAGTAAAATTTAATATTATATAXXXXXXXXXXGCTTTCCCACAACAGCCTTTGCATCCAACATAGAACCAAGGAATTCCCTTTTGAAGTGGGTTTTACCATTTAAGTAACCG
>Marker3989
CCAACTCTTTTTAGCAGATAAGAGAAGATCTCAACCTTACTAGTTTTTCGTTCGTGTGATAGAAACACAATGTAAACTGCXXXXXXXXXXATGTCTCTCTCTTTTTTATTTTCCATTATCTCACTTTACAAGTAATTCATATCATTTAAAGTTATATATCTTATTTTTTG
>Marker3990
CACGCTTTTCTTTTTATTTTCTCGACTCGACGATCTGTTTCGATCATTGTGTGACTCTTATCCATTCAAAAGGTTCAATCXXXXXXXXXXCCCTTGGGATGGGTATGTGTCTTCTTAATATCCCTCTTCTGTAACTGTTATTGTGTTTATTATTGGTAATATAGCCTTTG
>Marker3994
CCAGCTTAGGTTCTTCCATCGCTTGACCTAAAGCTGCGGATTTTGAGGCCAATTCTGATATCTTGCCCGAAAAGATATCAXXXXXXXXXXGATTGGAATAGGAGAGTTGTAGCGATATCCTTTTTCTCTTCATCATCTGTTCCTGGTTCAATTGATTCCCAAACCTTGTG
>Marker3998
CGTGGTTGATTAAGTGCAAGGCATGAAGATCCCCACATGGTCCGTCATGATTAATGCCAAGATTAAGACTTTTGTTGTCTXXXXXXXXXXAATATAAATATATCAAAATTTCATCTATTTTGAAACAACAAATATATTCTAAAACATTAACTATTATGAAACCGAAGGAG
>Marker4006
CTTAGCCAATGTGGTGGTTTCGCTTTATTTTTTATGGATGAATTTCAAATTGATATTTTGTTTTCGAATAATCGAATGATXXXXXXXXXXGGAGGAAAACGACGATCTAATATATCATTTCTTTCATTTAACCAAATGATTTCAGATTGTGGTATGCTTAAGTTTCCATG
>Marker4007
CTCGCCCAAACCCGACCAATCTTCATTCTTCATCTCTTTTTGAACCACAATGCTTCTAAACACCTCCAATCACTCCATAGXXXXXXXXXXAATGAATGGATAAACGATTGCAAATATGCAAGATATCAACAGTTGCACTGATCAAAATCTAGTTAGAATTAGAGTTACAG
>Marker4013
CGTGGGATATTTAATGGTCATTGGCGAAAATAAGCGTGTGAAAGTCCAAATTTTCATTTTCACTAAATGTCTTGCGCTCCXXXXXXXXXXCAATCTGGTGGAAGCATAAGCATTTAAATGGACGACTAGACGCCTTTGATATGATTCAATTCGTTTTGGTGTATGGAGCG
CGTGGGATATTTAATGGTCATTGGTGAAAATAAGCGTGTGAAAGTCCAAATTTTCATTTTCACTAAATGTCTTGCGCTCCXXXXXXXXXXCAATCTGGTGGAAGCATAAGCATTTAAATGGACGACTAGACGCCTTTGATATGATTCAATTCGTTTTGGTGTATGGAGCG
>Marker4016
CATGAACATCGTTTTAATTTTTTATCAATTAATTTAGTAAAACTTCATAATACTCCCTAAATTGGTGGAATAACTATTATXXXXXXXXXXCCTATGATCTTTAGTGTTGTTTTAAAATTTCTAAACACATTCTACATTTTTATTAATGTATATTAAACTCTCTTTCATGG
>Marker4017
CATGTTGACCGATTATATACCTTTTCCATTAAAAAAAACTTTACACACAGTCTATGCTTATGATAACTTGACAAACATTTXXXXXXXXXXTATATGTTTTGTTTTTTTTTGAGAAAATGACAATATATGTTCCAAGTTCTTTTTAGGTTTACTAAAATTTAATTGTCAAG
>Marker4020
CGGCTCGGCTCTGGATATCATAGTTACAACTTACGACACACATTAATACAACTTAACCAATTAAACTCGTCCAGTTATATXXXXXXXXXXCACGAACCTGTCATTGTCATGTCACACGTTTTTGTTGTTCTTTTTTTAAATTAAAAATAATTTGAAGTCAAAAGAAAACG
>Marker4035
CAAACCCAAAACGACACTTAAAACTAAACAAATTAATATAATTTTTTTTTCTTTGGTATATTTTTGTATGTATAGTAGCTXXXXXXXXXXTAAACACATAGGTTACGGTTACGGTTGGGAGAATTTGCGGATGCGCGTGGCTGCGGTTTCTAGCGGTTTTAAGATATTTG
>Marker4037
CGATTCAAACATATAAAAAAAACTCAAAAGTATTATTTCATGAAAATGTCTGGGGTTAGGATGTTAGCATCATCACCAATXXXXXXXXXXCTGGACAAATCGGAGTATGCTTCGGGCAGATGGGAAATAACATACCAAATCCAGCGGAAGTTGTGGCTATGTTCAAGCAG
>Marker4038
CAAGCTTACCGTTCATCCATACATAATCAATATCAATGAGACAACAATTATTACAAAATTCGAGAAAACATTCCACCAATXXXXXXXXXXGAATATGCCTCATCCAAGGAAGTGATATATATAACCACAAAACAAATACAAAGATCATCATTGGATTGCGTTTAGACAAG
>Marker4039
CAAAAATCTAAGGTAATCCATCTTATATTCTCGGAAAAGTATTTGTCTTGCTAGGATTTCTGAGATTGGATATTTAGTAGXXXXXXXXXXGTTAAGAACACACATAAAAATTATAACTTTTTCATGTTCTCTTTATTCGCAACTGTAATGTGCCTCATTAGACTGTTTCG
>Marker4049
CCGATTTTTGAGGAATAAGAAAAGAAGTCAAGAGCTGGAGAACAGTCATATGATTGACCCGAAGTGAAGAACAACCAAATXXXXXXXXXXGAGAAGCTCACGCTGTTCTTAATTGATGTTTAAGGAGTTTTGTCTCGATAGTGCAACATTTTCAGGTACGAGATAGAGAG
>Marker4050
CGATACATAGCTCTGACCACCGAATCGCCATGGAAGCTGGAGATCCGCAGAGAGAATCGTTACTACTAGGGTTGCTCCAAXXXXXXXXXXTACCAATCAATATAAGCCACGTGGATACAACATCGCAAGATCGCTGATTCTTCTTTCTTTTTTCCTTGACTTTTTATCAG
>Marker4052
CCCCAACAGGGGATCAAGCCAATCGTAGTTCGATTTGACCGAATGGCGGTTTGGTCATTTGCCATGATCAAGGCAAAAGTXXXXXXXXXXCATTCGTTCATTTCTGAGCAAAAGTGACGGTAAAGTCATTCACTTGATTTTTTTTTCCGATGGCGGATGGTTAAGTAAAG
>Marker4055
CTTTGTGACCTTCATAGATGACTGAACAAAATATTGTTATGTATACTTGTTACATAGCAAAGATGAAACCTTAGAAAAATXXXXXXXXXXGGAATCTGGGTTACCCCAGAACATGTGGGGGGAAGCGTTGCTTACCACTAATTATATCCTCAACAATATTCCACACAAAG
>Marker4063
CATTACTATAGAGTTCGGCTCTCAAGATATCTTGATTATTCCTCGCCCACCTTAACCGATCTTCTTCAATTGCTGTATAAXXXXXXXXXXTATTGAAGGCTCATGAATAGAGGGTGGTTATCACGTATCTGCTGCAAAGTGTCAGATTGGAATTGAACCACTATATCCCG
>Marker4067
CACCCATGCATTGGTTGGCAAGAGACAAGAGGATCTTCCAATTATGCAATTGTATATACTATATATATACATCAATAAGTXXXXXXXXXXTCTTTCCACTTTTCTATTTTTCGAATAAAAATTAATTTGTTTTTCTTGTTTCTGTTATAGCTCCGAGAGCAATGGAGAAG
>Marker4071
CCTGTCGAATGCAGCTCTAACGATCGGAGATCCGCCGCCGTTTCCAGCTACGGTTAGAGAAAGGGAAGGATCCACCGAGAXXXXXXXXXXTTTGTTTTTTTTTTCCCTGCTTTGATTTTATTACAGGAACCTCGAAGTCATCAGCATCATGTTTTTCGGTTAGTTGGGTG
>Marker4075
CCTACCCATCGCGATCAAATTTCCAAACGATGTGACTCATTCTTTAAACTTATGGTAAAGCATTATTTGAAAATTATTAAXXXXXXXXXXAAAGGAAAAGGAAAACAACGCGCTTTGCAAAATTACCTCTATTGAATAAAATGCAGCCAATCAATAAACCACATCTGGCG
>Marker4079
CCTTCCACTGCTCTTTTAGCGTCTTCTCGTTTTTGATGGCACAAACGACTTGGCCAAACAAATAAAGCTGTTTTAAATTCXXXXXXXXXXTTAAGGAATATGAACTCGCCAAAAGAGAGAACTGATGGATTGAATGGTGACACAATGGGTTGCGGATGGTCCAATGATAG
>Marker4085
CTCTTTAATTTTCACATGCCTTGCAACATTATTGTTTGCTAACGTTTGGACTCATGTGTAGGCCGATGTCCTTTCAGACAXXXXXXXXXXTAGCCCACCTCGACGGGAAATAAAATGCACCTACTTGATTTGATTTGCTAGGATGTATGTTAGTTTGATAAAAATATTAG
CTCTTTAATTTTCGCATGCCCTGCAACATTATTGTTTGCTAACGTTTGGACTCATGTGTAGGCTGATGTCCTTTCAGACAXXXXXXXXXXTAGCCCACCTCGACGGGAAATAGAATGCACCTACTTGATTTGATTTGCTAGGATGTATGTTAGTTTGATAAAAATATTAG
>Marker4086
CTACATTTGGGTCGCGGCTACTGGTTGTTCCGTTACACGAGAACAATCGGATGTCATGATCAGAGGTTGTTCCGCGAAATXXXXXXXXXXCTTTTATCTCAAGATCAAATTCTTGGAGAAGAAGAATCCACCTCAACAATCTCGGTTTTTCATCTTTCTTTGTGAGCAAG
>Marker4088
CGCTATTTCCTCAATTTCATAGCAAAAATCTTATATTATCCTTTGAGAGTTTACGATAATCCAACGCAAATGGCTGATAAXXXXXXXXXXCCGTGCAACAATACCGTGCCGTCAAAACGTACGCTCAATCATCTCAACAATGCCAAGAGTATGGGGTCTCGACGATCTAG
>Marker4093
CCCTCGGCGTTTGCTCGAGCTTATCTCCCATTTTGTAACCGATATCAGCCGCGTAACCGATCAAGAAGACGGCGAAGGCGXXXXXXXXXXATAGGTTGAACAAGCATGCCGGAGATGGGACCATTGAGCCAGATGATAGCGGACCATTTGTGAGGGACACCGAGAAGTTG
>Marker4099
CACAAGCCCCCATGGCCTTCCAGCACTCACCGGGATGATTCTTACCACACTTGGAACATTCAGGTCGGCCCCCAGAGGTCXXXXXXXXXXGGATGAACCTACGAACCTGGACTACCTCGTCCTCCAACTCCCTTCCAACGAACCGTCTGAGTCGGTTGAACTCCTCTTCG
CACAAGCCCCCATGGCCTTCCAGCACTCACCGGGATGATTCTTACCACACTTGGAACATTCAGGTCGGGCCCCAGAGGTCXXXXXXXXXXGGATGAACCTACGAACCTGGACTACCTCGTCCTCCAACTCCCTTCCAACGAACCGTCGGAGTCGGTTGAACTCCTCTTCG
>Marker4123
CTCTATCTTAGATGGTATCATAGTCAGCCATATATATTTAGATTTTTGGTCTATGAAGGTGACAAAATATCTATGATTTTXXXXXXXXXXACAATACATCATTTTCTAAGACAAGGATTGAACTAAAAGCATAAGGTAAACATGATCTAGTTTTGGTGTCTTCAAGCAGG
>Marker4126
CCGGAACCATCGCCAAACAACTGGGCATAAGTAGGTGCTGCTGGTTTCCTTCTAGGAGCCATCTAAAAAAAATTAAAATAXXXXXXXXXXTAACTAATCACCTAAACTAATTACCTAACAAATTAATAACTTAAACTAACTTAAAAAAAAAAAAAGGAGGAAAGAGAATG
>Marker4127
CCTGGTTTGATGTTGCATAGCTTATCTGCGGAGAGTTTCAAAGGAATATTAAAGCGAGAATGAGCCATTCTCCCGTTAGGXXXXXXXXXXCATATACAAAGTATAGTTTTCCATCCTTTTTATCAACAGAGTCTAAAGAAATCGCACGCTGCTCAGCATTAAGTAAGTTG
>Marker4129
CATTAGTTGATGAATCCACTGTCTAGTTAATTTCTTTTTTCTTTCAAAGCATTAATCAGTTATATCTCTGTGTTTTCCTTXXXXXXXXXXAGCATGACCAAATTGTTTCTGGGATTGATTGGAGCTCAAAGTCCAACAAAATCGTCACTGTTTCCCATGACAGGAACTCG
CATTAGTTGATGAATCCACTGTCTAGTTAATTTCTTTTTTCTTTTAAAGCATTAATCAGTTATGTCTCTGTGTTTTCCTTXXXXXXXXXXAGCATGACCAAATTGTTTCTGGGATTGATTGGAGCTCAAAGTCCAACAAAATCGTCACTGTTTCCCATGACAGGAACTCG
>Marker4133
CCAGGAGGTAGGTTATACGGGGTTACGATGACGGGCCAGACCGAGTGGGCTTCTCCGCTCATACCCACTGGATTAAATCCXXXXXXXXXXCTGAAGGGTGGTGCATTTCTCCTTCTGGCGACTCATGTTCTGCGTGCCATCGCATTTGTGATGCAGTAGACTCTTGTTGG
>Marker4135
CTGATTCTGTTTTGCTTGAAATTTCATTTTATCTGAAATACAATTGTGTAACCAAATTTTACCATATAATTACAAGAGATXXXXXXXXXXTAAATATGGTTTAAATTGTTGGCACTGCAAAGAAAGCTCTATCTTTACTTCTAGACTCATTTTTAATTATTGGAAAATAG
>Marker4137
CGTGCGAGCTACGTCTCCTTTCAGATGGATGCTACCGAAAGCCCACTACAAACCTCCGATGTCGATGGTTCAGACAGAGGXXXXXXXXXXAAACGGTCAGATCAACGACGGATTTTCGTCCGAAAATCATCGCGTGTGTCGCAAGTTTAGTGGTTGTGTTTGGTTGGTGG
>Marker4144
CACCCCTTGTGCCTGTCCCCAACAGAATAAAACACACACAAACATGAAGCAAACGACTTTCCAAACAAACAAAAATTAGTXXXXXXXXXXGATCGGGTCTTTTCAGAAGAAGCTGAAACGTTGGTTGCAGCTCATAGCATTGTTCAAAGAGAGAGCGGCGGCAGAAGACG
>Marker4150
CTATTGAAAAGATAGGTGGAGAAAGCTTCACAGACGAACTTGTTGGCTCAAGGTTTTGGGGTTGTGGTAACATATCGACAXXXXXXXXXXAGTAGATACATGCTCCAGGATCACGATTTTCATCTCAACCAACTCTCTCACAAAGTGATGTCGAATGTCAACATGTTTGG
>Marker4159
CAAAATCAACCATTATATAAAGCACCAACATAAACTTCGAAATCTACAAAAAAGAAGAAGCAAGTGAATAAACAAAACTAXXXXXXXXXXCATCCCAAGAAAATAGCGCGGAGAATGTTATAAGCTATGATGCTATGCGTGCGAATCATGCATGGGGGTGCTCTCCCAAG
>Marker4176
CTATGCACGGAAGGTCTTACCAATTTGTTAAATCAAGTATCGAACAGAGGTTCCTGAATGGTATTCAATTCAACAATGAAXXXXXXXXXXGCATTTTCTCAGAAGGTGGAGTTGGTAAATACTTAGGTTTGCCTGAGTGTTTCAGTGGATCTAAAGTTGAAATGCTAGCG
>Marker4177
CCCAGCAGCAATACCCAAGAAAAGATAGAGAATAATCATCCCGGTTAGTAACATTCCTCTTGATGCAGGCGACATGAATCXXXXXXXXXXTGAACACATCTCCGACAACAAGTTTCCATCCAGAGAGCTCTTCGTTCATCTGTGCCTGCGCTTCCTTGTCCAGCTCCTCG
>Marker4178
CAAGAATAACACGATCACACATCATAAAATAGACAAGAGGAAAAACTCACCTGAATCATGGAGGCTCGATTATCAACTACXXXXXXXXXXAGATGACAAGCAGGGACTTCAATTACCGTATCCAGTTCTCTCTCTGACTCTTTAGTCTCAGGAGGGTTTCTAATTTGAGG
>Marker4181
CCTTAAAATTTTAGAAAATCTATCATTTTGGAACAAAAAATAAATCTAGAAAATCCTACTTTCAGGAACAGAGGGAGTAGXXXXXXXXXXTAAACAAGATCATAAAATAAATAACAGAAATGGTAGTTCTCTATATGAGACTTATGGAGATGATACAAGAATAACATGTG
>Marker4183
CCGACCAAGAACAAGCGCAAAGTCACAAGTGCTTGCGGACTTCTTGGTCGAATTACCGACATAGACCATAACCAACGAGGXXXXXXXXXXATCGCAGGACTGCGTTTGGCTCACGGCTTGAAGATACGAAACATCCACTCTTACTACGATTCCCAGTTAGTGGAAGTCAG
>Marker4199
CGTTAACGAGGCTTGATTTGAGCTTCAACGATCTCTTTGGTCCTGTTCCGGTTAAACTCGCCGGTGCTCCTCTGCTTGAAXXXXXXXXXXTTGAAGAGGCTAAACAATGGGTTCCACTATGCAAACAACCACGGTTTATGCGGAGATGGTTTCACAGATTTGAAACCTTG
>Marker4209
CATTTACTGGTTCGTTATCGATTTACTTGAAATGGAACTCATAGCCAAAGGCTTTCCCAGAGACATCCAAATGTAAGGATXXXXXXXXXXACCTATCTTGCATAGCCTTGGATGCTCTCAACTGGTCTCTGCGAACAAGTAAATGAACATGACGGGCATATTTTGTGAGG
>Marker4210
CAACGAGCTCAGCACGTTTCTCATCAGTCTTAGCTTCGTGAACTCCCTTGCTGATACGTCTTTGTTTATTCTCCGTCGTGXXXXXXXXXXCTCCACAAGTACGACATGACCAATGCGAAACCAGTAATCACTCCCATGGCGTCGACACCAAAGCTCCGACTCCACTCGGG
>Marker4222
CGTTCCTATACATTTATATATATGTATTCAATGTTGAATTTGGTTTCACAAGTCTCGAAATCTTACTAGTTAATTACAAAXXXXXXXXXXTTGACATTTGAATTATTGTAACGGTTCACACATCCCAAAAATGAAAAAGGACCAAGGAATTTTATCACTTTGGATAAAAG
>Marker4225
CTTTTCCGGATGTAGTTACCTACAGCTGTATGATAGACGGTTATTGTAGCTCTGGTAGATGGAGTGATGGCCTGCGGTTGXXXXXXXXXXTCGATGGATTTTGCAAACAGGATCGTCTTGATGATGCGGAGCACTTGTTTTATTTGATGTCTACCAAGGGCTGCTCTCTG
>Marker4228
CATAAGCGTCTTTGATGTTCAGCACATACAGGTTTCCAATCCTTTTACCCAAACCAATCGTCGAGCCCTTGATACGATCCXXXXXXXXXXACATTCCTAAGAAGAATGTGTTCATTTAACTGGATGCTGCCAACTCCACTAATCTTGATCAGAGAACCATTAGGGAGATG
>Marker4230
CCATGAAAGAGAGTTTAATATACATTAATACAAATGTAGAATGTGTTTAGAAATTTTAAAACAACACTAAAGATTATATGXXXXXXXXXXTAGCGGTTAAATCCACCAATTTAGGGAGTATTATGAAGCTTTACTAAATTAATTGACAAAAAATTAAAACGATGCCCATG
>Marker4240
CATTTTTTTTGTTTTCTTGATTAATAAATTCAACTCTTATTATACTTTTCCATTTTGTTTTCATTTATTAGTTTAAAATAXXXXXXXXXXTAAACATATCATCATATCTATAATTATGTAAATGTTAGCTTCGTCCATTTATTCACTATTTTCTAGAACGAAAAAACACG
CACTTTTTTTGTTTTCTTGATTAATAAATTCAACTCTTATTATACTTTTCCATTCTGTTTTCATTTATTAGTTTAAAATAXXXXXXXXXXTAAACATATCATCATATCTATAATTATGTAAATGTTAGCTTCGTCCATTTATTCACTATTTTCTAGAACGAAAAAACACG
>Marker4248
CATAAACGATGTCTGAGTTGAAGAAACTTCTTCTTAAAATCTTAATGTCTTCCAGATAGGTTTTAAATGCATGACATTCAXXXXXXXXXXCTTGAGAACATGTCCTTATCTTTCCAGGATCAGTCTATAAAGCACCATCTTCCTGAATTCGTTTGGATGGGACTGATCTG
>Marker4255
CAAACAAACTCTCCATCATTTCCAATACAATTCGTCTCCTCACTAGTTGAATATGGTAACAACACACCCGGCAAAGCCTCXXXXXXXXXXTCTGTAAGCAAACTTCCTATGTTCCCTATTCTAGTATCTCTCTTAATACGAATACCACTCCATCTTTCTAAAAATAATTG
>Marker4271
CTTAATATTTGTGGTTTTACATTTTCACATATAAATATATAGCTTTTTGAGATTATTGAACCAATCGTGTAAAAGAACTAXXXXXXXXXXAGTGATACGATGATCATCTTGACAAACGCGCACTGCCCTAACGCCATCGAAAGAGCCATCGTCCCAAACACGTCCCTCTG
>Marker4275
CGGGAGCTATGAGCGTAAACCCGAAAACCGGAAAATTCGGAAAACCCGATCCGAACGCTCATGCCTGGGTAAACTAGTCGXXXXXXXXXXCGTGTCAATTATGGCTTATTGTGACAAGAATAGGAGCCTTGAGGACTTCTCCCTCAGTGATACCTCACCCATCACCTTGG
>Marker4277
CTGAAATACTTTGCTTTTGTATTGTATTGTATACGAAGTTTTGTGATTCATGATTTTAATAGGTATTGTTCCATAGTATAXXXXXXXXXXATTTTTTGTCTTCATTTTCCTCTGCCAAAGGAGATTTGCCTAGCAATTTTTTCCTACCTTTATTCATTTCCCAAATCTAG
>Marker4279
CCACAAATTGGGTTGTTGTTGATGTCCGAAGTCTCCAAGAATCAGAAAGCTTAGCCTGTCGGAGTTGGTCATGTTGATATXXXXXXXXXXAGAAAACAGTAAAAGCTCGAGGAAGAGACACCAGCAAAGAAATATTACAAGTTTATTAAACTAACCAATTTCACTCTCAG
CCACGAATTGGGTTGTTGTTGATGTCCGAAGTCTCCAAGAATCAGAAAGCTTAGCCTGTCGGAGTTGGTCATGTTGATATXXXXXXXXXXAGAAAACAGTAAAAGCTCGAGGAAGAGACACCAGCAAAGAAATATCACAAGTTTATTAAACTAACCAATCTCACTCTCAG
>Marker4281
CATAAACGATCTCTGATTGGAGGAAACTTTCTTTCAGGGTTTTAATATCTTCCAAATAATTTGCAAAAGCGGGTCATTCTXXXXXXXXXXTGCTTCCATCTATGCATGGAGAGGAGAGAAACTAGCCTAAACATTCCTCGCCCCCATCAGCCCATCGAACCCTTCTAAAG
>Marker4291
CAAGGCGGTGCATAAAGAACATAATAGCCCGTTCATGCATGCTATGCACGAAGCCCATCCACAGAGTAAGAAGTCCATACXXXXXXXXXXAATGAAAGCCCGGTTGAAATCACCGCATGTGGTTATATATCTTTGACATAAGCTCATATACTCCACATATCGCGGTGAGG
>Marker4299
CGCGTATGGTCAAATAGAGAAGGAGAAAGCTATGGAGCAAAACAACCAGAACTTGACATTCTCAGGAGTTATCTCCATGGXXXXXXXXXXCGTGTTTCCGCAGTAATGGGTCCATCAGGAGCTGGAAAAACTACATTTCTTTCTGCCTTGGCAGGAAAGTCAACCGGATG
>Marker4302
CTAGTATCTAATCACCAAAAACATTAAAGGAACCACTTTGTTTTGATTTAATAAGAACCCTCTAATATTAGATTGGAATAXXXXXXXXXXTGTCAATACAGCTTTTAAGTAGTTATAAATTAGCATTGCAATGAATCATACGTCATTACAGTGCAATAGCAAATTACATG
CTAGTATCTAATCACCAACAACATTAAAGGAACCACTTTGTTTTGATTTAATAAGAACCCTCTAATATTAGATTGGAATAXXXXXXXXXXTGTCAATACAGCTTTTAAGTAGTTATAAATCAGCATTGCAATGAATCATACGTCATTACAGTGCAATAGCAAATTACATG
>Marker4306
CCTTTTGGGGTTTAACATCTCCAAAGTCAGTCTGAAATGATTTCTGGGTTTCTTCTACAAAGCGGGTTCCGAGTGGACATXXXXXXXXXXGATTGATATGTTTGAAAGAGCATCTAAAGCTGAAGCATCATCTTCTTGGCATCCATACGCAGCTGTCGGCAGCTGATCTG
>Marker4308
CATTACAAATAATTTGAAATTATCTGTTGACAAAAAAAAATTTGAAATTATCATGGGGGCAAGTGTCACCTCTTGCTATAXXXXXXXXXXCAATTGCATATCTTACGACATCTCCATCCCCACTCTATTTTCCACTTTAAAATAGAGTTTAGAGTAAAATATTCCAATAG
>Marker4311
CAAACATAGTTGACTTTGGTATAGAATCTCGAGTTTGTTCTTCAAGGAAAATGCCAGTGACTCTGGTATGTATATCTTTGXXXXXXXXXXGTCAAACGAGAAGTTCATCGTTTCATATAGACGATGACAACAAATTAATTTTTTGTGAATACTTTAACGTAGATATGAAG
>Marker4317
CTAATATATTATTATGGTTAAAGAGGTTTGAAATATTTTTTGTCTCCATTTCTTTAGAGAATAGCGATTTTATATTGGTTXXXXXXXXXXTTTTTGTAGGGGTTACCACATAGATTTTGAGAAAATTTCAAAAAATATGACAATATTTTTTAATGCATAGTTGCATTCTG
>Marker4319
CGAAAGTTTCACCTAAAATAAAACTGCAAGGTGGGCCTCATTTTGTGTATTGAGCCAAGGAGATTGAACAGAAACATGGGXXXXXXXXXXATTTCTTAAATAGATAAAACCATGGTATTAAACAAGCAAAGCAAAATGAAAAACAAGTATCTATATTATTAAAACTCAAG
>Marker4323
CTGGCCAAATCAGGTGGATCCCATTCAGTAATCGTTACAATACTATCTCCGAGTTTGTTCTTGGATACGATAATACAGCTXXXXXXXXXXATAGTATCAGAGGGCGTATCATTAAAGGGGAATATTTATTGGATTGTCGTCGATAAAGATGAACACGGTGCCTTACTTAG
>Marker4350
CAGCCACCGACTTTATCCTACTTCCGGCGCCTGTAACCATCACTCTCTTCTCATAAGAAACTCCCCGGAGAAGAAACGGAXXXXXXXXXXGAATCTCTGGCGCCTTCTCATCCAATAAATGACACAAAAGCTCTTCCGAGTCCTGGAACGGCCACGGAGACTGTCCTGTG
CAGCCACCGACTTTATCCTACTTCCGGCGGCTGTAACCATCACTCTCTTCTCATCAGAAACTCCCCGGAGAAGAAACGGAXXXXXXXXXXGAATCTCTGGCGCCTTCTCATCCAATAAATGACACAAAAGCTCTTCCGAGTCCTGGAACGGCCACGGAGGCTGTCGTGTG
>Marker4351
CGAGATTAGAGAGACTTGTCTAAGTCAGAAGGCAAGCTATAATGGTCTCAATGATTCTAGACATGTTTAAACCCACCAATXXXXXXXXXXTGATATTTCTAGGTTCTTTGTTCATATTACACACCAAACAAAGTTCTTGATTTGATGGATATTACACACCAGCACATGAG
>Marker4353
CAAACTTTTGATCCTAACCTAGGGACCAAAAGATATCTAAAAGGTAAGAATTTCGACCACGAGAATCCTTTGCTTTTTTGXXXXXXXXXXAAACTGAATCTGAACATGGAGGGTATCAAGCAGATCAGAACTAAAATCCAATAATATTTGAACAATACAAAAATGCCTAG
>Marker4381
CCATGAAAGATAGTTTAGAATACATTAATACAAATGTAGAATATGGTTAGAAATTTTAAAACAACACTAAACATTATAGGXXXXXXXXXXCTGTGAGAAGTTTTACATAGTTAGAAGCATTAACGTTATAAATATCGTCTATATATGTGAATACGTAGGAAAATTCCGAG
>Marker4389
CATTACTTTTAAAAAAACAGTGCTAAACCAGATATTCGTTTGTTTTATAGATAATTAATTGTTTATTTATTAATTATTTTXXXXXXXXXXAACGTGATTCTTGATTAGTCCGTCAGAGAATCAATTTTTATCGTGTAATTAAATAATTTAAAAGGACAATTCAATCAAGG
>Marker4390
CCTGAGAAACTGGTTAATTTCTATTAATCTCAAAGTGCAGTCAACAGGAGTGTCAAGGAAAGAAAAGATCTCAACCAAAAXXXXXXXXXXTAATGATGTTCTACAAACGGACCAGTGGGACACTGAGAAGTATTAATTACTAAGTAAAAAAGAATAAGAAGAAAAGAAGG
>Marker4418
CTTGCACTACTTCGCGAAGATCGTCGAGGTCCTTGCGTTCTCCGGTGAGAGATCTGAGGATCAGTATGATCGACTCGTCGXXXXXXXXXXATTAAGAGCTATAGTTTCTAATTAAGTGTTCCTCTCTAAGCTACTTGTGCCTCATTGTGCAGCTTTCTTTGACTATTGTG
>Marker4429
CTGTTTGGAAACTTGGATAGCAGACTTATATATTTTTTAAAATGTTTGTTTGGAAACAAGGTTAGTAGGAGAAAACGTTTXXXXXXXXXXCTGATTCAATTAACCAAACTATTAAAACATCAAATATTCGTGAGAATATCTTAATAAAAAAGAGAATTCGAATTAATTGG
>Marker4437
CTAGGGATTAACCCGGGCTACGCCCGGGATTTTTATTTTTTTCTAATTTAAGTTGTTAAATTATTTATGTTTAGGTTATGXXXXXXXXXXGCAGAGTAATTTCGGATCGACCACATGCTCAACAATCGATCGATCCGTAAAAAGATGGTTGATCTCCTTGGCCAGGTAAG
>Marker4438
CTGTGTTATGGTTGGTATAAAGATTCAGTGGCAGTTAACTTATCAAACTATTGTTCATTAGGACCTTATAGGACCATTTCXXXXXXXXXXTTATCATCATCTCCTGAATGAAAAAGGCAGTAATTAATCAAGCGAATTGGATGATGAACTAACCGGAAGACCCACTGCCG
>Marker4442
CAGTTTTATAAAACAAAGCGTATATTTTATATAATATTTTATATTTTATTATTTCCAGAATACGTATTTTACTATTAAAAXXXXXXXXXXAATTCAAAACCCAAAAACTAAAAACAGAAACAAAAAATAATGTAGAAACCAAACAAACAATAAATTGTTAATTTTAATAG
>Marker4445
CTTGTTTAGAACTTCAAATGGAGCCTTCTCATTCAGAATCTTGGTTGGAGTTCTATTGATCAAGTAACAAGCAGTGGCAAXXXXXXXXXXTTTGCTGTGGAGTATACGGACAACTTGTTTGATGTAGAATCCCATATTGTGATAAGTGTTGCTTGAATGCATTGCTTGTG
>Marker4448
CGGAGAAAGACGGAGGAACAGAAAGAGCAGATGAGAGAGCGAAGGAGGAGGAGGAAAGAGACGTTGGTGAGCGGAGAAGCXXXXXXXXXXTAGAGCTAGAGCTAGAGAGAGATGGCGGCGGCGATGCAGTGGTGCAGCTCGATGACGCGGCGGATTATGATGATGCAGCG
>Marker4455
CCAACTTATTTTTTCTAAAAATTGTAAAAATCATTTTTGTGATAACATGTGTCATGCCTCAAATGTTGTAATGCTTATCTXXXXXXXXXXTATTTAATTAATTTATATCCAGTTGCCATTTCTCCAACTTTCTTACATGTATTTAACACATTTTTATTTTAAACGATGCG
>Marker4457
CAATCATACCCCGTTTACCATTGCTAAGAGCAGCATTAGCTGTCACAGCTTCCGGGGCTGCAGGTATATGTCTTTCAACCXXXXXXXXXXAACCGAAGGAAAAAATTATTACAAAAATTGTTCAAACACGCTTAATAAACGATGAGACGTTAAAGATAATAAAACAAAGG
CAATCATACCTCGTTTACCATTGCTAAGAGCAGCATTAGCTGTCACAGCTTCCGGGGCTGCAGGTATATGTCTTTCAACCXXXXXXXXXXAACCGAAGGAAAAAATTATTACAAAAATTGTTCAAACACGCTTAATAAACGATGAGACGTTAAAGATAATAAAACAAGGG
>Marker4467
CATCAATATATTTAATATAACAATATCCTTTTCAACTGAGAGAGCTAACTGAAGAATGCTTTTAATCTAAGTTGAAAACGXXXXXXXXXXTTCTCAAAGCACTAAAAGCTTCTCTAGCTTTAACCTTTCTCTCTATATACAGGCATGCATGCAGAGAGCTTAGGAGAGAG
>Marker4471
CTAGAAAGAAGTGACATGTATTAAGAACTAAAAATTTTATCCGTCTAAAATACTAAAAGTCTTATTCAAGAATATAGAATXXXXXXXXXXACTTAAATTTTTAATACTCAAAAGAATATTATGGGCCCCTCTTGCTCTTGGGCTCTGGGCCGTCGCCCTGTTCGCCCCTG
>Marker4476
CTTTTCAACGTATCCATCAAGAAACAAAACATTGACCAATATTCATCAATGAAACACATGATTAACTGATTTGTTGAACAXXXXXXXXXXATGTGCACGTAAGTTGACATTATCTGTCATCCATGCAGTTAATCATTAGTGGCGCCCTAATATGATGGCATATGTAGAGG
>Marker4479
CCATATAAGAGAGTTTAGAATAAATTAATACACATGTAGAATTTTGTTAAATTTTTTTAAAAAACACTAAAGATTATAGGXXXXXXXXXXTAATGTGGTTTGTCCACTGATTTGGGAAGCATGTGAAGTTTTACTAAATTAATTTATAAAAATATATAATGATGCCCATG
>Marker4484
CCTAGCGTGGTCACTCAAGGATTGATGCCAGACAAGTTTGATGGCAAAGGCTTCAAAACGTGGCAGAAGAAGATGTTGTTXXXXXXXXXXGTCGCCTCATTGACCCATTGTGCCGAGTCTACCGTGAGATTCCCACTGCAAAAGAGATGTGGAGATCCCTATACAAGAAG
CCTAGCGTGGTCACTCAAGGATTGATGCCAGACAAGTTTGATGGCAAAGGCTTCAAAACGTGGCAGAAGAAGATGTTGTTXXXXXXXXXXGTCGCCTCATTGACCCATTGTGCCGAGTCTACCGTGAGATTCCCACTGCAAAAGAGATGTGGAGATCCCTAGACAAGAAG
>Marker4492
CGTAGGTGTCTTTGGTCGTTTCCAATTTCACATATACACACAATGCATTTTAATTATATGCTTCGATACTTATATGGCAGXXXXXXXXXXCGACTCTCTCATCACGATGATGGCGTGAAGCTTCCGAAAACAAGTCCACGCGAAATCTTTTTGTTTATTTATCACTGAAG
>Marker4496
CACGTGGTCGATGAGTAAGTGAATTTTCCTCAACGGGTTTCACCTTGGATTTACGGTTCAAGTTATGTTTAAGTATTTGCXXXXXXXXXXAAAAATTAGAAGTTCTGTAGCTAACAGATAATATTTCGTCCTAATCCGGACAATTTTCGCCATTAATTTCAGTGTGACAG
>Marker4498
CACCGCTTAAACCATCTTGTCGTTTATCATCCCCCAGAGGTAAACCAAGAAGCTCCAATACATAACGCGGAGTGATCTCTXXXXXXXXXXTTGAAGGACTTAGGCAACCTCTCCTTAAGCAAGGCTTCTCCTACACGAAGAACAACTTCAGTCTCACCAGCTTCTTGCAG
>Marker4500
CTGAATAAACTGATACTTCGTTGGATATTCCGGGAAGTCCTCGGGGAAGGGTAGATTGGGTAGTTGACAGAACTGTTTGGXXXXXXXXXXCCGGGAGAACATGTCGTCTTCCTTCGGGGTGAAGTTTGGAAGCATACTTGAGATGCTGACACAATTTATGTTCTGGTTAG
>Marker4501
CCTTTTCTGTATATGTCATCTGATGCACAAGGATTTCATTATTAATTTACTCAAACTGTAAACCCAAACAGAATTTTGTTXXXXXXXXXXCATACACTGATATTTTCGAATTTCTTTATGCAATGTTGTTGTTGAGAACTTATTTTATCTTTGAGCTCAACAACCTCTGG
>Marker4508
CACGTCATAATCGTAAACCCGCTCGAACTTTTCGAATTCACCAGAATGCTTACGGTTCTTGCCTTGCAAGGTCTCCAGCTXXXXXXXXXXATATCTCTCTATGGGCCTCGTTTAAAACTCTGATGGCACCCACCGCTCCAAAGTCTTCGGGCATGTCAAACACACACTCG
>Marker4513
CGTATAAAATATTATTAATTATGAAATTACTTATTTGATGATACGTATAAAATACGATTAATTATATGATAACACACATAXXXXXXXXXXATTTATTATATGCTTTAATTTTTTAAAAATTTATAAACAATAGAATATATTACATATAAATTTGATTACACATGTCAGAG
>Marker4517
CTATGAAACATATAGAGATGGATGATGATCAATTGACTCAGGAATAGTTAATGTTTTCATCTTTTACACTCACCATCACAXXXXXXXXXXATTATAAAAGAAAACATTTAAAAAAAAAATCTCTATGTTGTTCCAATACAAACATTTTGTAACTGAGAAATAAATGGGAG
>Marker4518
CTGATTACTGTTACTCTGATATTTGCTGTTCTTCTTTTAAAAATGTCCACAATTGTGGACAATTGGAGGGCAAATGACCCXXXXXXXXXXAGCTTGCCTCGACCGCAATGGACTTCGGCCTGCTAGATATTGGCGGACAAGTGATAATGTTGTCTATGTAGCCTCTGAGG
>Marker4527
CTATAGTTTCTATAGTTATTTTTATTATTTGGATTTTGGAGTCTAAGCTTTTAGGACAAAATCAGCTATCTACTAAGCAAXXXXXXXXXXGCGTTCACCATCTCCATCGTCGCTTGCAACAGCCTGAGACCATAATTGCAGAATGTTAATGCTTTATATGGCAAAAATGG
>Marker4538
CAAGTAACAAATTAAAAAAAACAAACAAACAATAAGTCTCAGTGACACAGCAAACAACACTACGAACTATATCAATCACGXXXXXXXXXXATAAAACAAGAACTCGGTCTACAACCCCGCGCTTGCGCGGGGGCAATGTAACTAGTTGCTTAAAAAGCTGGGAATTTAAG
>Marker4545
CTGACGAAACGAAACCGTTACATTGGTTTTTGATCCGCAAGTCTACTCAGGGCAAGCAGTAATATGGGATCAACGTTTATXXXXXXXXXXATAAACGAGATATTAACATGTAACGGGTTATAACATGAAGAGTTTGGAAGACCATTCTCTTTATATACGAAGAACTTGAG
>Marker4549
CATAATTTCTAGTTAGATACAAAATGTGACACTATTTTCATTGACCAAGTGGGAAATGAAAGAATTCCAGTGCAAAACGAXXXXXXXXXXTGAATTTTCTATAGATTTAGTAACTTAAGCTTTATCTCAAAGCTTCCCAAACAATAATGAAAAAGGGCTCAAATTATTTG
>Marker4563
CATAATCCTTTCGGTGCTCGTAATTTCTTTAGGGAGTTCTACTAAATTTTTTTTACATCATGTGTGACTGTTGTTTAAAGXXXXXXXXXXGGTGGATGGGAGATGTTTTTCGCCATGCTTGAGCCTGTTTATTTTGTTTCCAAATAGAATGCATTGCTGTTTGAAAAGTG
>Marker4566
CTCGAAGGTCTAGTGAGGACTTTGGAGAGTTTAACATCAGATAAGATTGATGATGATGAAGATGAGGAAAAACATTTGGCXXXXXXXXXXGAATCTTTGCCAATTCTAATACCAAAAAATCAATGAACAATACAGTATGATGATGGTGCCAAAACAATGACCTAAATAAG
>Marker4568
CACATCACTCTTTGCACTCCGTTGCTCAGTCATTGCATATCTGATCAAAGAGAGAAAAATAACTTATGAGAGTGAGCGTGXXXXXXXXXXCTACACCATCACCAAAGATTAGAATATTGCTGGACTTTATGTCACGGTGAAAGATATGTGGGTTCGCCTTTTCATGTAAG
>Marker4585
CACTATATGGAATTGCGCTAGGCGTTGCTAAGGGAATTGAGTATCTGCACTACGGTTGCAGAACAAGGATTGTGCATTTCXXXXXXXXXXACACAAGAGGAACTATAGGATATATTGCTCCAGAGTTGTTTTCAAGAATGTATGGAAGTGTGTCTTACAAGTCAGATGTG
>Marker4587
CAATCTCGATGGCACCGAACGCAGACCCAAGGGACGGCTCGTAGCAAAATGATACAATCAGCGCCAAGGCTTGGACTATGXXXXXXXXXXTCGTTGATGCAGACAGACCTCACCATGTTTGCAGACTTCGGGAAGCAATCTATGGCCTCAAACAGGCGCCTAGGGCGTGG
CAATCTCGATGGCACCGAACGCAGACCCAAGGGACGGCTCGTAGCAAAAGGATACAATCAGCGCCAAGGCTTGGACTATAXXXXXXXXXXTCGTTGATGCAGACAGACCTCACCATGTTTGCAGACTTCGGGAAGCAATCTATGGCCTCAAACAGGCGCCTAGGGCGTGG
>Marker4595
CAACTTTTCCGAATGAGTATAATATCTTCAAGAATTTGAGTTTAGAAATATTTTCCTGAATAAGTGTGATATATTCCTAAXXXXXXXXXXCTTTAACCGCATCAAACCGACAAAAAACGAAAAGTGGCGAACCATTGAACCAGTTTCAAACTGTGTTCAATTGTTAAATG
>Marker4596
CTGGATTATTTGTGTAGTGTGGCGTCTGTGTTATTCGTTTTCTGTCCAAATTTTGGGCTTTAAGCCAAAACGTTTCTTAGXXXXXXXXXXTATGATGTGGGAGGCAAAAATTGCACAATTAAAATTTGTATTACCTAACTTTTTTGGATAACCTTAAGTTGTATGCCATG
>Marker4600
CACCACCAGATGTAACAACGGTTTCCAGTAGCTTTTCCTCACGGGTTTTGCTCTCAAGACGAACTGAACCCGAACTTTCAXXXXXXXXXXAAACTACTGATTCCTTGCTTTATCGATGCACTTCCAATACCAACCACCTCACTCAGGAACGACTTATTATCATTAACCGG
>Marker4601
CAATGAATATAAAGATGAACTCAAATCTTGGACAACTAGACCATGGATCTCAAAATCCTATGTGTTTATGTAAGCTTAAAXXXXXXXXXXCTTCGTCCAACTCAATGTTAAATCATCTATTACTCCCTACATTAATAGTAATTTCGTTTATTATATACTAGCATGTATAG
>Marker4627
CCAAAACAACCCTAATATCAACTCGTTGTTATATCTTATATAAGCGCATGTCTCACAAATCTCACAAACATCGCATGTCTXXXXXXXXXXTTATTTTCTGAAGGAGTTAGGCACATGACATAATGTGACATCTTGAGAGCATAAAAAAGCATAATTCTTATGTTTTCATG
>Marker4628
CTACTTACATATGTTGCAATACCTCTTTAATCTTTATTACAAGTTCTCATAATTATGATTATTAATAATTGTGATTGATAXXXXXXXXXXTTCTAACGGAAGAAAAATAAATCTAATAATTATCGAAGTCTCAGAAAAGCTCATGGAGATATTAGGTTCATTATGTGATG
>Marker4643
CTATAAAGAGGCGGCGACAGTGAGGAAAGTGATGAAAGATAAAGGCCTGAAGACGAATCCAGGTTGCAGTTGGATAGAGAXXXXXXXXXXTTTTTTATTTTAAGTTTAAATCTCCTTAATGCTTTTTACATAGGGTTTGAATCTTAAAGATTGCGATGTATTATCACTTG
>Marker4645
CGAGACGTACGAAGCCGATCTCTCGCCCGAGACAGCCGAACCGATATCATGATAATGGCACGAGCTTGTATTCATACAATXXXXXXXXXXACGTAGGCAGCTCGGTCCCGAGTTCAGTCACGATCTTTCTCTCCTCCGAGATCTCGATGTTATTCAACATAAGAATAAAG
>Marker4651
CATGCTATATATACTGAAACCTATAATCTTTATTGTTGTTTTAAAATTTCTAACCACATTCTACATTTGTATTAATGTATXXXXXXXXXXAACCATTATAAAAACGCTATTCTCTAGAGAAATGGAGACAACAAAGGTTCCAAACCTCTTTGAACATCATCATATATTAG
>Marker4658
CTTTTGATAGTTGGAAAATTCAATTAAGAACATAATTGTCATTTATATTTTTAGTTATTAGTTGGCACTATAAATGGGCAXXXXXXXXXXTTATTGGTAGTCTCAACATTGGTTCTTAGTGTTTTTGGTGTGGGACCCATCACCTTTTTGCTAGAAATTTTTCTCAAATG
>Marker4660
CACAAGGGAAACTCATAACTAGGCCATCACCAGCCAAAGTTAATAAGGAAATCATAAATTTTCTGGAAAGGATTCAGGGAXXXXXXXXXXTGCTGGTGAGTTTACGTCCCAGACGTTTAATGACTATTGTATGTCCATGGGGGTAAGTGTAGAACACTCCGTGGCACATG
>Marker4666
CTAACTATATGCTTTAACCTTGACTTATCAATAATTTGGGGTCTATAAACACTCACACAAATAGATTATAGGTAGAGATGXXXXXXXXXXGTGTCATAAGAAGAAAACAAGTTACTATTTTGTAATATTATCTTAGGCAAATCACTTTTTAAGCCTTGGGTGTATCCGTG
>Marker4667
CTCCATGTGCCAATGCTTCTCCTCAAGGTGACTAATATAACAAATAAATTATAAATGAGGTTAGTAAACTGGAAATGGTTXXXXXXXXXXAAAAATGTTTGCCTAATGCATGCAGTTGGGTCAGTCAGACATCACATTTCCACTAGTTGCAGGACCGAACACTGCGCAGG
>Marker4668
CATTGAGTTAGTGAAGAAGAATGGTTTGGAGATTTCTCAACCAGGACTAGAGCCCAACAATGGACTTACATGGGAAATGAXXXXXXXXXXCCCACATTTACCTCCTTGTGCTGCGTAAATAAATCTCTTTCCTCTTCTCTCACCATCTTTGTGTGCTTAGTTGTTGTCAG
>Marker4673
CCAGTGATCATATATAATTGACTACTTATACCTGAGAGGTTTACATTGTGTTACTATGATTGGAAAAGTCCGCTGGTTGGXXXXXXXXXXAGTGTCTGTGTTTTTTTTAGGATATTTGTTTATTCATTAGTATTTAGGTAACTTAGGTGGTCGACATTCTATTTCTAAAG
>Marker4687
CTTATCGCTTCCACTAAAGTTCACTTTGATTGGCGTTCAAGAATTATTTTGGGTGTTTGTGTTAACTGCTATTGGTTTGTXXXXXXXXXXACAATATGAACCTTTGTGCCCCGTATGTGAAAATAATTACTGTCCAAACCCTTTTTTGTTTAGTCATGTTTTGGCCAAAG
CTTATCGCTTCCACTAAAGTTCACTTTGATTGGCGTTCAAGAATTATTTTGGGTGTTTGTGTTAACTGCTATTGGTTTGTXXXXXXXXXXACAATATGAACCTTTGTGCCCCGTATGTGAAAATAATTACTGTCCAAACCCTTTTTTGTTTCGTCATGTTTTGGCCAAAG
>Marker4703
CGTATACTATACTCGTATACTCCCAAACTTCAAAAAACTTTTGCAAATCATCAAGAAAACGATTTTGTCAAAGCAAATCGXXXXXXXXXXCAGTTTTAGAAAGCCTGTTTCGTTTAAAAATTTCTACGAGAAATCTTCAATCACCAAAGCATTTCTTTCAGTTTCCGTTG
>Marker4709
CAAAACATTATAAAAAAGAAAGAAAAAGAGAGGTAGACTCCATTGTTAATTGACTATCCATCGATATCGTCTCTCGAAGTXXXXXXXXXXAGAGCTATATGGCATATCCTTGCCGATATTATCAGCTTATTTTCAGCTTTTGATTTTTTTTCTATTTCTTGGATTCGACG
>Marker4711
CAACACACACTACTCCCTCTGATGTGAACCTCAGTGGAAGTTCTTTAGTCTACGCATCTGATGCGTGAACTGTCCTGAACXXXXXXXXXXAAATCGTGTTTGCATGTGTCAATGGTATATACGTGATCGTCTACTGTCAACTGCTCTTTACTTTGGTCGGACAAACTAAG
>Marker4715
CAACAAAGAACCCCATCCACCAACGCTATCAAAGTCAAAGGAAGTCGTTTCCAACCCGCAAGAAATGGATTGCGTAGCATXXXXXXXXXXCGTTGAATGCGCCGCAGTTCAAGCCAGTTATCGAGTGAAATTCATCCAGGGAGAAACGAAGAGGATGAGTTGCGAAGGTG
>Marker4728
CGCACTTACCGAATAGAGAACAAGCTCAACCGATATGGGGTGATCCAGTTATAAAGCAGAAGGTTTGGAAATGCAACACAXXXXXXXXXXGAGACTCACCTCTTCTTCGACTGCCCTTATGCACAAAGAATCTGGAGAGCCTCCGGAATTTCAAATCTTACGATACTAAG
CGCACTTACCGAATAGAGAACAAGCTCAACCGATATGGGGTGATCCGGTTATAAAGCAGAAGGTTTGGAAATGCAACACAXXXXXXXXXXGAGACTCACCTCTTCTTCGACTGCCCTTATGCACAAAGAATCTGGAGAGCCTCCGGAATTTCAAATCTTACGATACTAAG
>Marker4733
CAACCCAATAATGAACTTGAATTTTATTTTTACGAAAACGTAAATCACTTGACTTATGTAATATTTAAAATATATTAACTXXXXXXXXXXAAAAATCAATAAATACAAACTCAAAATCCAATATTTTCTATTAATCAAAACAAAATATTTTCAAAGTCGTATCTTTAATG
>Marker4735
CTAAGTTTGGTTACATCGATATGGAAAAATATTAATTCATTAGTTTGCTCTAAGGTTGTGAAGAAGTAACGGATATGGTGXXXXXXXXXXTTCTCAGTCTTAGATTATTTTGGTTAATTTGCATGCGGAACACTAATTAGGGACACAACTGCACCAAGGAGGAAGCAAGG
>Marker4736
CGCGCCGGTTGATATCCCTGCGATGCATGCTGTGATGAACGGTGGAGATTCTGCTTACGTGGCTCTACTTCCTTCTGGGTXXXXXXXXXXGTCGAGAACGAACCGGAGCGTGTGGTGTGGTCCGTTTTGATGGTTCGGGCATTGACTCACTGATTAGTATTACTATTGTG
>Marker4756
CCACAAGAATTTGGACCAAAGGTCCCTCCGTCTTTTGATTGAAAATTTGAAATACAGCGTCAAGAAAACAATAGCTCTGGXXXXXXXXXXCGGTAAAATGAACTGTTTATTGTAACTTAATTTGGATATATATCCAAATTTGTATATATAGTAGTAGTTCTTACACTATG
>Marker4758
CGAAATTAGAATGTAAAGGAAGGTGTTGAATGGATTGAAAAACTCGCCATGATGTTGTGATGGAGCTTCTCGGGGAGCTTXXXXXXXXXXAAACAAACCTCTTCTCTCACTTCTCATTTGCCTACACGTGGCTACAAGAGCCGTCCCTTGCTCCTCTTAATTAAGATACG
>Marker4767
CTACATAAATATTGAAGAAAATATTTTGAATACATTATTCAAAACCATTTTCATAAGAAGAATTCAAAAATTAAAAAGATXXXXXXXXXXACATATCATGTTACAAAGTAATTAAAATAAAATTTTAATCGTAAAGATGTAATCCGCGCGTAGCGCGGACACGAAACTAG
>Marker4772
CAACCTTATTAACTTGTTGACACTAAATAAAACACTACTAAAAGATGTTTTTGTGGCGTGCAAGTTTATTAAATGTAAAAXXXXXXXXXXATGATAAACAAAAAATAAAAAAATAACGCTATGTATAGAATAAAAAATAGGTTTACATTATTATAGAGTAGAAAATAAAG
>Marker4773
CAAGCTTGAAGTCTTCTTGAACACCTGCATCCTAAACGGATGGAGAGACTCCATCGTCACACTTCACACCACTAAGGCTTXXXXXXXXXXATGGTGGGCTGAAGACATCGCAGAGTTGGGGATAGATCTTTACTGGAGGACAATGATTGCTATCAAATCCGGTGGCAAAG
CAAGCTTGAAGTCTTCTTGAACACCTGCATCCTTAACGGATGGAGAGACTCCATCGTCACACTTCACACCACTAAGGCTTXXXXXXXXXXATGGTGGGCTGAAGACATCGCAGAGTTGGGGATAGATCTTTACTGGAGGACAATGATTGCTATCAAATCCGGTGGCAAAG
>Marker4774
CATATGCCTGATTCTCTTAAATTACTAACATTCTAAACGAAACATCACTCCACAGCAAATCTTAACCTAATAGGTATCCGXXXXXXXXXXTCACAATAACAAGTTTTTCAAATCCATATATCAAAACAAAGGAGACAAATGGGTTGAACAGAAGCTTTACCCTTCCTTGG
>Marker4779
CATTTCAGTGACTAAATTTGTGTCTGCCTTGTTTGATTGTGGTCACAGGTCAGGATTGCTAGGATCTTCAACACCTACGGXXXXXXXXXXGCAGACACGAAGTTTCCAGTTTGTTTCTGATCTGGTAAGTCCTCTGTTTTTTTTCTCCCGCAAAGAACGATTCAATTTAG
>Marker4788
CAACTTCGTATATTTACTTTAGTGGGTGGAGCATATTGATCTAACATACATATATAGATGAGTTTTTATTTTTTTTGAATXXXXXXXXXXTGACTTTACATTGGTGTTTGTTCAAAAATGTGATGCACAACTACATACATATAAACGTAGAGTATAGTCATCCATATACG
>Marker4795
CGAACTCAATTGAACTACAAAATTGTTATAGAACAAGAAAAAGATGTTTACAATACTTTTCTGAATGAATCAAGTGAAAAXXXXXXXXXXACAAAAATTCCCTCCTTAGAAAACCTTGCACACAGGGTTAGATTTGAAACCGTGGATACTTCTGTTGAATATCAAACAAG
>Marker4815
CTTTGTAATATTTTTGAACATGTTAAGGATCTGCAGGAGAGAGGAGAACCTGTTGCGTTCGGGGGTGATTCCAACGACATXXXXXXXXXXGGGTTGTGTATTGCTGGATTTCTTACAGTATATGATTTTCTAATAAGACTTTCATTTTGATTAAGAAAGAGTTTTTAGGG
>Marker4821
CTTAGCCCCAGAAGACGAGGACCTATCAGAGTTAGAACCGTTGGTGGCAGATCTCGGAGAAGTCGACCCATTTATGCTGGXXXXXXXXXXTCGCATTTGTTGAGTTTTTGCAATAAGCAATGAAGAAACAGAGTTCTGGTCTTATCTTCTTAAATATATATACAAAGACG
>Marker4824
CGTGATATGTCGGAATGCACAGAATAAGTTAAAACGTTCGATTGGATCAACTCAGTTTTATGTATAACAAATAAAATATTXXXXXXXXXXAGCTTTCGTCATTGTAAAACTTCACGTTTTATTGAATATAATTGCAATTGCAACCAGAACTTTAAAAGCACTTAGAGGAG
>Marker4826
CGGTAGAAAATTATTGACGTTTATTCTTGGCGAAGAATAAAGCTGTTGAGTTGCAGAGACAGTTCCGACCAGTCTCGGTGXXXXXXXXXXCCTGGAGATGAAGCTACTTTGGTTAAGGAAATGGTATCCGATCGGAGTAAAATTGGTTTCTATGGATAGAGGACATATAG
>Marker4836
CAGGTTGCAAAGCCTAAGACTGAAGATTAGAGGAAACAAGTAATGAATGGATATTTTGGGTTACAGAATCATGTTTTGTGXXXXXXXXXXCCGCATCTTCATGAAGCTACACGGTTGACAGTAGCTACTCTATCACCGTGTCTTTGTGTCCTGCCCGAAACTAGTTTTGG
>Marker4840
CCAAAAAGTTAACGAACTGGTCAGGGTCTACACAGGCAGCTGATTCAGCCTGTGCATCAGAAACCCCGGCAGGGTGCGACXXXXXXXXXXAAAGAAAGAAAACAGAGTTTTTAGAATCCTGTAATTACTATAACCACTAGATACATATCAGATAGTGTATGTGTTATCAG
>Marker4841
CGTAATTTAACCAAATAAATTAAATGTAGAGTAACCATTAATAATCTGTAAATTAAAAAAAATCAATTAATCTTTTCAGCXXXXXXXXXXCAATCAAATAATTATACACACCAAAACTGCAAACGGTCATGTATATACTTTTAATTTACACAAATCATAATTGATTTTTG
>Marker4844
CTGAGGCACAGTGGAAGCAACTGACATAGTTTGGTGACTCTCGGCGGCAGTAGGTTGAGAAGAAGTTGCAGGGAGAAAAGXXXXXXXXXXAAAAGCTGTGACCGGTATTGGCAGGCGAATCCCGGGCTTGATCCATATAAGACAGAGGATTAGACTGAGACTCTTGTCTG
>Marker4850
CTTGGATTCTGGAGCAACGTTACACTTCTCAAACTCCGCAGGTAATCTTAAGTCTGTTTTTAATTTAGGCACCAAAAAGGXXXXXXXXXXGCATGTTCTATTGAGTTTGATCCTTTCGGTTTTACTGTGAAGGATCTCAAGATACAGATGACTTTACTCCGCAGTGACAG
CTTGGATTCTGGAGCAACGTTACACTTCTCAAACTCCGCAGGTAGTCTTAAGTCTGTTTTTAATTTAGGCACCAAAAAGGXXXXXXXXXXGCATGTTCTATTGAGTTTGATCCTTTCGGTTTTACTGTGAAGGATCTCAAGACACAGATGACTTTACTCCGCAGTGACAG
>Marker4852
CCTGGCAAAAGACGAAGGAGTTGAAGATGACTGTGTTGAGAACAGCTGTTGAGTCCGGACCATTGAGATCTAGAAGAGATXXXXXXXXXXATTAAACCTTCGTTAGGAGGCTCTGTGGCTAATGCTAGTGCACCGAGTGTGTCCATGATCATGTTGACCCAAAGCAGTTG
>Marker4856
CGCCTCCTTCTCTCTATTCTCTGGCCCGTAGCCATTGGAGTTTTCGTAGTAGCTTGTGTCCTTGTTGTTCTCGTTGTAACXXXXXXXXXXAGTCGTCGTAGTTAACGTTCTCGTCGTATTTTTTGTTATTAAACTGATCTTCATTGTTGTTGTAGATTGTTTCCTGACCG
>Marker4858
CAACCAGTGGCCTTTCTTCCGTGTCACAATCGATCTAGTCGAAATGGTTTTCGCCAAAGGAGACCCTGGAATCGCTGCTCXXXXXXXXXXTGACCCATACATCACGACATTGAACGTGTGCCAAGCCTACACGCTGAAGCAGATACGTGACCCGAGCTTCCACGTGAAAG
>Marker4865
[truncated: 63,536 more rows]
