# Supplementary material for: Genome-Wide Single-Nucleotide Polymorphisms Discovery and High-Density Genetic Map Construction in Cauliflower Using Specific-Locus Amplified Fragment Sequencing
Source: Front Plant Sci. 2016 Mar 21;7:334. doi: 10.3389/fpls.2016.00334 (PMC4800193; doi:10.3389/fpls.2016.00334)
Supplement: Supplementary file 2 [file Table2.XLS]

## Sheet: polymorphic SLAFs
Table S2 The sequence of the polymorphic SLAFs.
>Marker3
CCATCAGGCGACCAAGAACACTTCAGCAAGTTCTTCTCAAAGTTGTGCTGATGCCCTTCAAAGACCTTCACACACCGATTXXXXXXXXXXCCCAGACTTTAACGTCATTGTCAACACCTCCAGTGAAGATCTTATCAGCTGCATCAGAGAAGCTCACCGCTGTGATTTGG
CCATCAGGCGACCAAGAACACTTCAGCAAGTTCTTCTCAAAGTTGTGCTGATGCCCTTCAAAGACCTTCACACACCGGTTXXXXXXXXXXCCCAGACTTTAACGTCATTGTCAACACCTCCAGTGAAGATCTTATCAGCTGCATCAGAGAAGCTCACCGCTGTGATTTGG
>Marker22
CTTAAACATAGGTTTAGAAAGTGTAAAACGTGCATAACAAATGACCAAAAGGCCCTTGATTAATCATAAGTTTGACAAAAXXXXXXXXXXGCACTGCTCGTCAAATGATCACCTTTATCACCTCTTTTGAGCTCCAAATGCACCCAAATGTCTCCAAGAACTCCATGTGG
CTTAAACATAGGTTTAGAAAGTGTAAAACGTGCATAACAAATGACCAAAAGGCCCTTGATTAATCATAAGTTCGACCAAAXXXXXXXXXXGCACTGCTCGTCTAATGATCACCTTTATCACCTCTTTTGAGCTCCAAATGCACCCAAATGTCTCCAAGAACTCCATGTGG
>Marker24
CCCCTCATGACAGAGTAAAATAGTAATTAAAAAAACAAAAAAACAAATACAAGGCAAAAATAACAAATAACTAGATTCTGXXXXXXXXXXTTCTATAATGTTTTGAATTTTAAGAATTGTTTTCATATCCGATCTAGATTCATGGTTGAACCTATAGACCCGATACATTG
CCCCTTATGACAGAGTAAAATAGTAATTAAAAAAACAAAAAAACAAATACAAGGCAAAAATAACAAATAACTAGATTCTGXXXXXXXXXXTTCTATAATGTTTTGAATTTTAAGAATTGTTTTCATATCCGATGTAGATTCGTGGTTGAACCTATAGACCCGATACATTG
>Marker77
CTGTTTGGCAGCATAAGGTGCTTGACTGTCCAGTCGAGATATTGCTCTGGCGCCGGGCCCATAGGGCGAGCTTGGGTAAAXXXXXXXXXXAAGCCTTTCCAACCATGGGATTCTGCAGTTCGGTGTGTTGCTTCTAGGAAGGATGTATCGCCGCAATACTTCTCGGTGAG
CTGTTTGGCAGCATAAGGTGCTTGACTGTCCAGTCGAGATATTGCTCTGGCGCCGGGCCCATAGGGCGAGCTTGGGCAAAXXXXXXXXXXAAGCCTTTCCAACCATGGGATTCTGCAGTTCGGTGTGTTGCTTCTAGGAAGGATGTATCGCCGCAATACTTCCCGGTGAG
>Marker89
CCATGAAAAGTAGTTTAGCATAAATTAATGTATAATGTGGTTAGAAATTTTTAAACAACACTAAAGAGTGTAAACTTCAAXXXXXXXXXXTTTCATGTTAGTCCACTGATTTAGACAATATATGAAGTTTTATTAAATTAACAGTTAAAAAGTTAAAGACAATACTCATG
CCGTGAAAAGTAGTTTAGCATAAATTAATGTATAATGTGGTTAGAAATTTTTAAACAACACTAAAGAGTGTAAACTTCGAXXXXXXXXXXTTTCATCTTAGTCCACTGATTTAGACAATATATGAAGTTTTATTAAATTAACAGTTAAAAAATTAAAGACAATACTCATG
>Marker152
CATTAATACAAATTTAGAATGTGTTTAGAAATTTTAAAACAACACTAAAGATCATAGATATCAGTATATAAAACATTTACXXXXXXXXXXATAGTGGTTAGTCCACCAATTTAGGGAGTATTTTGAAGTTTTACTAAATTAATTGACAAAAAATTAAAACGATGCTCATG
CATTAATACAAATGTAGAATGTGTTTAGAAATTTTAAAACAACACTAAAGATCATTGGCTTCAGTATACAGTGCATTTACXXXXXXXXXXATAGTGGTTACTCCACCAATTTAGGGAGTATTATGAAGTTTTACTAAATTAATTGACAAAAAATTAAAACGATGCTCATG
>Marker156
CAGTTCGAAGGAGTTCGAGAAACGCAGGAAGTTCTTTTTCAATAAAAGACATGGGAGTAGTTGCACATATTCTTGGAATAXXXXXXXXXXTCGACACAGGATGAGCGAGAGCGCATGAGTAAAATTCCATATGCTTCTTTAATAGGATCTATCATGTATGCTATGATCTG
CAGTTCGAAGGAGTTCGAGAAACGCATGAGGTTCTTTTTCAATAAAAGACATGGGAGTAGTTGCACATATTCTTGGAATAXXXXXXXXXXTCGACACAGGATGAGCGAGAGCGCATGAGTAAAATCCCATATGCTTCTTCAATAGGATCTATCATGTATGCTATGATTTG
>Marker164
CGGAATCACAGATTTAATCAGGGAGATCTAGTCCTTCGTAAAGTCTTCCAAAACACCACTGAACGAAACGCGGGAAAACTXXXXXXXXXXACGCGATGCATCTCAAAAAATACTATCACTAACCAACTCACAATGACCGAACTACGAGACGGCTTGATCTCCATAAGGAG
CGGAATCACAGATTTAATCAGGGAGATCTAGTCCTTCGCAAAGTCTTCCAAAACACCACTGAACGAAACGCGGGAAAACTXXXXXXXXXXACGCGATGCATCTCAAAAAATACTATCACTAACCAACTCACAATCACCGAACTACGAGACGGCTTGATCTCCATAAGGAG
>Marker195
CCATGAAAGAGAATTTAGACTACATTAATACAAATGTGGAATATGGTTATAGATTTTAAAATAACACTAAAGATTATTGAXXXXXXXXXXTTATTGTGGTTTGTCGACTAATTTAGGGAGCATATGAAGTTTTACTAAATTAATTGTTAAATTATAGAACGATGCCTATG
CCATGAAAGAGAATTTAGACTACATTAATACAAATGTGGAATATGGTTATAGATTTTAAAATAACACTAAAGATTATTGAXXXXXXXXXXTTATTGTGGTTTGTCGACTAATTTAGGGAGCATATAAAGTTTTACTAAATTAATTGTTAAATTATAGAACGATGCCTATG
>Marker231
CAGTGGTTATTAAAATATGGATTTTGTATATATTGATAACATATGTATAACATTTGATTTAAAAATATTCAATAGATACAXXXXXXXXXXTAAACCTTAGATCTAGATTATTAATCCTTGGATATAAGTGCATATTTACTTTTTAATAAAACTTATTTTGGTCAATTTCG
CAGTGGTTATTAAAATATGGATTTTGTATATATTGATAACATATGTATAACGTTTGATTTAAAAATATTCAATAGATACAXXXXXXXXXXTAAACCTTAAATCTAGATTATTAATCCTTGGATATAAGCGCATATTTACTTTTTAATAAAACTTATTTTGGTCAATTTCG
>Marker279
CCATGAAAAAGAGTTTAGAATACATTAATACAAATGTAGAATGTGGTTACAAAATTTAAAATAACACTAAGGATTATAGGXXXXXXXXXXATTGTGGTTTGTCAACTGATTTAGGGAAAATATGAAGTTTTACTAAATTAATTGATAAAAAAATTAAAATGATGCCCATG
CCATGAAAAAGAGTTTAGAATACATTAATAAAAATGTAGAATGTGGTTACAAAATTTAAAATAACACTAAGGATTATAGGXXXXXXXXXXATTGTGGTTTGTCAACTGATTTAGGGAAAATATGAAGTTTTACTAAATTAATTGATAAAAAAATTAAAATGATGCCCATG
>Marker319
CTTGGTCTCCGTGTTCTCAAGAAAATTGATCAGCGATTCTAGTCTATGCTTCCATCCAGAAAATGATGGCGGAAACAGGTXXXXXXXXXXTGTAGGAGCACACACAACTGTTCTGCACTTAAGCTTGAGAAGGGAAAAGAGAAGAGTTGCGACCGTCTTTGTTTTGCCTG
CTTGGTCTCTGTGTTCTCAAGAAAATTGATCAGCGATTCTAGTCTATGCTTCCATCCAGAAAATGATGGCGGAAACAGGTXXXXXXXXXXTGTAGGAGCACACACAACTGTTCTGCACTTAAGCTTGAGAAGGGAAAAGAGAAGAGTTGCGACCGTCTTTGTTTTGCCTG
>Marker320
CTGATGGTTTCAGCCCGTTTGGCAAGAGTGGAAGACAATATTCTCTATGGCCCGTCATTCTTACACCATACAACTTACCCXXXXXXXXXXATATGAGTTGCAACAACTATGGGCTCAAGGTGCTAAAACATACGATGTTTCGTGTAAAGAAAACTTTCAAATGCTGACAG
CTGATGGTTTCAGCCCGTTTGGCAAGAGTAGAAGATAATATTCTCTATGGCCAGTCATTCTTACACCATACAACCTACCCXXXXXXXXXXATATGAGTTGCAATAACTATGGGCTCAAGGTGCTGAAACATACGATGTTTCGTGTAAAGAAAACTTTCAAATGCGGGCAG
>Marker415
CATGGGCATCGTTCTATTTTTTTTATCAATTAATTTAGTAAAACTTCATATGATCCCTAAATTAGTGGCCAGACCACAATXXXXXXXXXXCCTATAATCTGTAGTGTTGTTTTAAAATTTCAAACCACATTTTACATTTGTATTTATGTATTCCAAACCCTCTTTCATGG
CATGGGCATCGTTCAATTTTATTTATCAATTAATTTATTAAAACTTCATATGATCCCTAAATTAGTGGCCAGACCACAATXXXXXXXXXXCCTATAATCTGTAGTGTTGTTTTAAAATTTCAAACCACATTTTACATTTGTATTTATGTATTCCAAACTCTCTTTCATGG
>Marker522
CACAAAAGCGCTCAACACTTTCCAAAGATCTGCCCTTGTCGAGAAATCTAGACAGAAGCCCCAGGAGAGGATGAACGTTCXXXXXXXXXXCCTGCGTTCCTGTGGCATATCTATCAGCTCCAACTTTACTCAAGTGGAGGGACGTGTCCTCCAAGCTCCTAAGGTATGTG
CACAAAAGCGCTCAACACTTTCCAAAGATCTGCCCTTGTCGAGAAATCTAGACAGAAGCCCCAGGAGAGGATGAACGTTCXXXXXXXXXXCCTGCGTTCCTGTGGCATATCTATCAGCTCCAACTTTACTCAAGTGGAGGGACGTGTTCTGCAAGCTCCTAAGGTATGTG
>Marker688
CATTTATCTTTACCAATATCAGTATTCACCTAGAAAGATCCACAAGAGAAACTTAAATCTTGAGTAGAATTAGGATGGCTXXXXXXXXXXATACAACGGACTGAACAGAATGTTGTATATAGAGAATGACAAACAAAGCAAACTAACCCGTCGTTCTAATATATTTACAG
CATTTATCTTTACCAATATCAGTATTCACCTAGAAAGATCCACAAGAGAAACTTAAATCTTGAGTAGAATTAGGATGGCTXXXXXXXXXXATACAACGGACTGAACAGAGTGTTGTATATAGAGAATGACAAACAAAGCAAACTAACCCGTCGTTCTAATATATTTACAG
>Marker821
CTAATCATCGATAAATGACTTCCACACTTATGATATAATGCGAGTATTGATTATGATCATGTAAATTTTTGCTATTCCTTXXXXXXXXXXGTATAAGGTTAGCTCTAATGAGGCACCAAAACACTAAAATTGGCGTAATCCTACATGCATGCTGGTCGGCATTGTATTTG
CTAATCATCGATAAATGACTTCCACACTTATGATATAATGCGAGTATTGACTATGATCATGTAAATTTTTGCTATTCCTTXXXXXXXXXXGTATAAGGTTAGCTCTAATGAGGCACCAAAACACTAAAATTGGCGTAATCCTACATGCATGCTGGTCGGCATTGTATTTG
>Marker927
CAAATACCCCGCGACCCGAACATTTAGCAAGTAAGCCCCGATCGGGCTTGCGACCGACCCAAAGTTAATCAACGTAGAGTXXXXXXXXXXCCGGTGCATGAGAAGAGGAGGATCATTGTGAGCATTATAGGTCTTGGGAACTTGTATTTGATCAAGAAAATCTCTGAGAG
CAAATACCCCGCGACCCGAACATTTAGCAAGTAAGCCCCGATAGGGCTTGCGACCGACCCAAAGTTAATCAACGTAGAGTXXXXXXXXXXCCGGTGCATGAGAAGAGGAGGATCATTGTGAGCATTATAGGTCTTGGGAACTTGTATTTGATCAAGAAAATCTCTGAGAG
>Marker1000
CAATTACAACATTATTTATATATATGATTGTAGATGATAAAGAGGATGCTAAAGAAGAAGATTCATCCAGATATGGATGCXXXXXXXXXXATTAGCTATCAATAGTTATCTTTCTTTTAATCATCTGCGCTATTGAACAGATTGCGTGGCTTAGAAGTCTCACGACGTCG
CAATTACAACATTATTTATATATATGATTGTAGATGATAAAGAGGATGCTAAAGAAGAAGATTCATCCAGATATGGATGCXXXXXXXXXXATTAGCTATCAATAGTTATCTTTCTTTTAATCATCTGCGCTATTGAACAGACTGCGTGGCTTAGAAGTCCCACGACGTCG
>Marker1034
CGAAAAAATGGGTCGGGTCCTTTCAAGTGGTATCAGAGCGGAGTCGAGTTCTAGGACAATCTAAGTATAGTGGGTTATTGXXXXXXXXXXAAAAGTAACTGTAACACAAGAAGGACTGTGAATGAGACCGCTGAGGGGTCTGCGAGCAACGTGGCCAGGAATGAAGCTGG
CGAAAAAATAGGTCGGGTCCTTTCAAGTGGTATCAGAGCGGAGTCGAGTTCTAGGACAATCTAAGTATAGTGGGTTATTGXXXXXXXXXXAAAAGTAACTGTAACACAAGAAGGACTGTGAATGAGACCGCTGAGGGGTCTGCGAGCAACGTGGTCTGGAATGAAGCTGG
>Marker1170
CATCAGAGTTACCAGATCGGACCACAGTGTTGCTCCCAGTAATCTCGAAAGACAGAACGAAAGAAGAGAACCACAAGTTGXXXXXXXXXXTCGCACCAGACATGAAGACATGTTGGTCATTGTTCATGAAGAGAACTCTTATAGAGAGATGTTAGGGCTATGCTACTTTG
CATCAGAGTTACCAGATCGGACCACAGTGTTGCTCCCAGTAATCTCGAAAGACAGAACGAAAGAAGAGAACCACAAGTTGXXXXXXXXXXTCGCACCAGACATGAAGACATGTTGGTCATTGTTCATGAAGAGAACTCTTATAGAGAGATGTTAGGGCTATGCTACTCTG
>Marker1310
CTAATAAAAACATTCCCACACTTTATGATATATTTTTCTTGTTTGACATGTGATTTTCAGAAGATTTCTTTGTCGGTAAGXXXXXXXXXXTGTCTATGTAAACACACCAAACGATAATATAATAGTGTCTCATCGAAATTCATTGTTGAAAATTTCTACAACTTTTTTTG
CTAATAAAAACATTCTCACACTTTATGATATATTTTTCTTGTTTGACATGTGATTTTCAGAAGATCTCTTTGTCGGTAAGXXXXXXXXXXTGTCTATGTAAACACACCAAACGATAATATAATAGTGTCTCATCAAAATTCATTGTTGAAAATTTCTACAACTTTTTTTG
>Marker1314
CCATGAAGTAGAGGTTAATATACAATACTACAAATATAGAATGTGTTTATAAATATTAAAACCACAGCAAAGATCATAGGXXXXXXXXXXATAGTGGTTAGTCAACCAATTTAGGGAGTATTATGAAGTCTTACTAAATTAATTGACAAAACATTTAAACGACGCCCATG
CCATGAAATAGAGGTTAATATACAATACTACAAATATAGAATGTGTTTATAAATATTAAAACAACAGTAAAGATCATAGGXXXXXXXXXXATAGTGGTTAGTCAACCAATTTAGGGAGTATTATGAAGTCTTACTAAATTAATTGACAAAACATTTAAACGACGCCCATG
>Marker1319
CTTAGACAACAGAGATAGTAACCACATGACTGGAAATAAAAGCTACTTTAGGTCGATTGATGAAACAATCACTGGAAAGGXXXXXXXXXXAGAAGATTACCTTACTCTTCATGACAAAGATGGAAATCTAATTGTGAAAGCACCAAGATCCCAAAACAGATTGTATAAAG
CTTAGACAACGGAGCTAGTAACCACATGACTGGAAATAAAAGCTACTTTAGGTCGATTGATGAAACAATCACTGGAAAGGXXXXXXXXXXAGAAGATTACCTTACTCTTCATGACAAAGATGGAAATCTAATTGTGAAAGCACCAAGATCCCAAAACAGATTGTATAAAG
>Marker1334
CCGTAACAGACGATATAACTATTTCTGTGACATCAGTGATAAAACATTCTAAACTTGAATCATGCAATATAATAGTTAGTXXXXXXXXXXAGCCAAAGTGCCACATGCATATCCCAGCTAATCCTATTCCCTGTTTATTCTGCATATACTTTATTGGTTATATATTGCTG
CCTTAACAGACGATATAACTATTTCTTTGACATCAGTGAGAAAACATTCTAAACTTGAATAATGCAATATAATAGTTAGTXXXXXXXXXXAGCCAAAGTGCCACATGCATATCCCAGCTAATCCTATTCCCTGTTTATTCTGCATATACTTTATTGGTTATATATTGCTG
>Marker1341
CCACAAGTCGACATCAAGTCTACTACAAGTCTACAACAACTCTACAGCAACTCTACATCAACTCTACTTCAAGTCTACACXXXXXXXXXXTTTAAATCCATAAATCAACACCAGTAACTACAATTAAAATTTTATGATGGATTAATCAAGTAATCAAAGCAATGAACGAG
CCACAAGTCGACATCAAGTCTACTACAAGTCTACAGCAAGTCTACAGCAACTCTACATCAACTCTACTTCAAGTCTACACXXXXXXXXXXTTTAAATCCATAAATCAACACCAGTAACTACAATTAAAATTTTATGATGGATTAATCAAGTAATCAAAGCAATGAACGAG
>Marker1360
CTAGGAATTAGGAAAATCGTCGTTCAAGTTTTTTGTTTTAAATCAAGTTCTGTGAATCTTTTTGTAACTTACATATCTTTXXXXXXXXXXTTGTAAAATTGATAATAGATGACAGAAAATTAGAATAACAAAGAGGGCGTAGAATATTTGAAATACATCAACGTCGTCCG
CTAGGAATTAGGAAAATCGTCGTTCAAGGTTTTTGTTTTAAATCAAGTTCTGTGAATCTTTTTGTAACTTACATATCTTTXXXXXXXXXXTTGTAAAATTGATAATAGATGACAGAAAATTAGAAGAACAAAGAGGGCGTAGAATATTTGAAATACATCAACGTCGTCCG
>Marker1404
CAACAATTATACCTTTTCAAAGTTTGGATGCGTTTTGACTTTCAAGAGCTCATCCTAATTATCATCTCAAAATTCTATCAXXXXXXXXXXCTTCTTCCATGTTATACTAAACTTTGGTTTATAATAGTATAGCGTTCAGAACAAAAGATTAATAGATTTTTTTAATAATG
CAACAATTATACCTTTTCAAAGTTTGGATGCGTTCTGACTTTCAAGAGCTCATCCTAATTATCATCTCAAAATTCTATCAXXXXXXXXXXCTTCTTCCATGTTATACTAAACTTTGGTTTATAATAGTATACCGTTCAGAACAAAAGATTAATAGATTTTTTTAATAATG
>Marker1420
CTCTCCAATCTGTTTCCAGCTCACTTTCAGGTCTTGAAGAGCCTTAAAAACAGCAGTCATGATGTCCTTAGGACGCGCTTXXXXXXXXXXAGATATATGAAAACATATTCAATATACTATTAGTTAAGCTGTAACAATTCAAACTCAACTATAGCAGTTTAGATAAATAG
CTCTCCGATCTGTTTCCAGCTCACTTTCAGGTCTTGAAGAGCCTTAAAAACAGCAGTCATGATGTCCTTAGGACGCGCTTXXXXXXXXXXAGATATATGAAAACATATTCAATATACTATTAGTTAAGCTGTAACAATTCAAACTCAACTATAGCAGTTTAGATAAATAG
>Marker1597
CTTATATAACTTATAACGGCCTGACAGATTCTACTCTAAATACGTTTTTTAAACATGGACGTGGGATCGATTAAAGATTTXXXXXXXXXXTATAATTAACCGTGGTTTGAAAAGTTAAAAGGATTTGAATTCAATTGTAAATATAAAATAGCGCGTCCTTTTGTTGTTAG
CTTATATAACTTATAACGGCCTGACAGATTCTACTCTAAATACGTTTTTTAAACATGGACGTGGGATCGATTAAAGATTTXXXXXXXXXXTATAATTAACCGTGGTTTGAAAAGTTAAAAGGATTTGAACTCAATTGTAAATATAAAATAGCGCGTCCTTTTGTTGTTAG
>Marker1608
CATACAAAATCTAGTAAGCTTCTTAGCTCTTCTTCAGAGGCACCTTGATAATTCTTCGGGGTCTGATTAAGAAGCTCTGAXXXXXXXXXXCTGCTTTAGGAAATCCTCCTCTAACTCCGCTACATGAAGCCACTTCTCATAAGCCTCTGCTTCCTCCTGGATCGCCTCGG
CATACAAAATCTAGTAAGCTTCTTAGTTCTTCTTCAGAGGCACCTTGATAATTCCCCGGGGTCTGATTTAGAAGCTCTGAXXXXXXXXXXCTGCTTTAGGAAATCCTCCTCTAACTCCGCTACATGAAGCCACTTCTCATAAGCCTCTGCTTCCTCCTGGATCGCCTCGG
CATACAAAATCTAGTAAGCTTCTTAGCTCTTCTTCAGAGGCACCTTGATAATTCTCCGGGGTCTGATTAAGAAGCTATGAXXXXXXXXXXCTGCTTTAGGAAATCCTCCTCTAACTCCGCTACATGAAGCCACTTCTCATAAGCCTCTGCTTCCTCCTGGATCGCCTCGG
>Marker1662
CTACTTTAACTTTCGAAATTTATATATTGACAAATAATAACTTCATAGTTCTATCTTATATGGATGCATTTTTGTATATAXXXXXXXXXXTCTGTTCAAACATATGCACAGGCATAAAACCTTTTGTAACTATCTATCATTGGGATATCCCTCAAGCTCTGGACGATGAG
CTACTTTAACTTTCGAAATTTATATATTGACAAATAATAACTTTATAGTTCTATCTTATATGGATGCATTTTTGTATATAXXXXXXXXXXTCTGTTCAAACATATGCACAGGCATAAAACCTTTTGTAACTATCTATCATTGGGATATCCCTCAAGCTCTGGACGATGAG
>Marker1666
CATAGTTTACATACGATGAGATATAGGTTAAGGCAGAAGAAAGTTCTTGTTGTGTTTGATGATATGGATGACCAAGTCCTXXXXXXXXXXGCCTGCGGAATTGAATCTGATCGTATCTATGAGGTGGATTACCCGTCTGAAGAGCTAGCCTCCCAGATGTTCTGCCGATG
CATAGTTCACATACGATGAGATATAGGTTAAGGCAGAAGAAAGTTCTTGTTGTGTTTGATGATATGGATGACCAAGTCCTXXXXXXXXXXGCCTGCGGAATTGAATCTGATCGTATCTATGAGGTGGATTACCCGTCTGAATAGCTAGCCTCCCAGATGTTCTGCCGATG
>Marker1705
CAATGAAAGAGAGTTTAATATACATTAATACAAATATAGAATGCGTTTAAAAATTTTAAAACAACACTAAAGATCATAAGXXXXXXXXXXATATTGGTTAGTCAATCAATTTAGGGAGTATTATGAAGTTTTACTAAATTAATTGACAAAAAATTTAAACGATACTCATG
CAATGAAAGAGAGTTTAATATACATTAATACAAATATAGAATGCGTTTAGAAATTTTAAAACAACACTAAAGATCATAAGXXXXXXXXXXATATTGGTTAGTCAATCAATTTAGGGAGTATTATGAAGTTTTACTAAATTAATTGACAAAAAATTTAAACGATACTCATG
>Marker1727
CCCACGCTTAAGATCCTTGACAGCAACGTTCTTAACATTGAACCCAACGTTGTCACCTGGAAGCGCCTCCACAAGAGACTXXXXXXXXXXGGGGAAGTCGGAGGGGCTTGTCTGAAGGCCTCTTGGGCTCGTTGATCTGGTCAAGAGCCTCGAGGAGAGTCGGTCCCTTG
CCCACGCTTAAGATCCTTGACAGCAACGTTCTTAACATTGAACCCAACGTTGTCACCTGGAAGCGCCTCCACAAGAGACTXXXXXXXXXXGTGGGAGACGGAGGGGCTTGTCTGAAGGCCTCTTGGGCTCGTTGATCTGGTCAAGAGCCTCGAGGAGAGTCGGTCCCTTG
>Marker1793
CTGGAGAGTGGAGGACCTCCTCCTCCAGCAGATGCATTCACAATTAATGGTCAGCCAGGACCTAACTACAATTGCTCCTCXXXXXXXXXXTGATAAACGCTGGCATCAACATGGAGAGCTTCTTCACCATAGCCAATCACAGGTTAACCATAGTGGAAGTAGACAGCGAG
CTGGAGAGTGGAGGACCTCCTCCTCCAGCAGATGCATTCACCATTAATGGTCAACCAGGACCTAACTACAATTGCTCCTCXXXXXXXXXXTGATAAACGCTGGCATCAACATGGAGAGCTTCTTCACCATAGCCAATCACAGGTTAACCATAGTGGAAGTAGACGGCGAG
>Marker1866
CATATCAACTGCGGTTTGCGCGATAAGTGCGGTTTTGATAAAAAAAGTTGTGTGCGATTTTGATAGTAAATAGTGCGGTTXXXXXXXXXXTAAGATATAAATTGTATACTATTAAAATTTTTTTGGTTTGATTCAATTTGTTTTTACATAATTTGAAGTATTTCAAGTGG
CATATCAACTGCGGTTTGCGCGATAAGTGCGGTTTTGATAAAAAAAGTTGTGTGCGATTTTGATAGTAAATAGTGCGGTTXXXXXXXXXXTAAGATATAAATTGTATACTATTAAAAAATTTTTGGTTTGATTCAATTTGTTTTTACATAATTTGAAGTATTTCAAGTGG
>Marker1934
CAGGAGAAGGTCATCAGCTTCTTATTGCAAGAACGCTCATGGACGAGCCTCTGGAGTTATGATTCCAAGGAATTGTATGTXXXXXXXXXXGTTAAATGTGGTGAATTCTTTGGTGTGAGTGGAAATAAAGAGAAGCGATCAGTTTGATTCCTGGCTTATTATTGTGTTTG
CATGAGAAGGTCATCAGCTTCTTATTGCAAGAACGCTCATGGACGAGCCTCTGGAGTTATGATTCCAAGGAATTGTATGTXXXXXXXXXXGTTAAATGTGGTGAATTCTTTGGTGTGAGTGGAAATAAAGAGAAGCAATCAGTTTGATTCCTGGCTTATTATTATGTTTG
>Marker1941
CCAGATGTTCGCTGCTCTGCTTCGCTGATACTACCATCCCTTGGATTCTCCAATTCCTCATCACACAGCTGAGGGGTCTTXXXXXXXXXXTTCAACTTGCCTCTTGCTCCCTCCATCGTTTTTTTATTGCCCATCCATCTCTCCTTAGTCTCCCACTTCGAAACAGATGG
CCAGATGTTCGCTGCTCTGCTTCGCTGATACTACCATCCCTTGGATTCTCCAATTCCTCATCACACAGCTGAGGGGTCTCXXXXXXXXXXTTCAACTTGCCTCTTGCTCCCTCCATCGTTTTTTTATTGCCCATCCATCTCTCCTTAGTCTCCCACTTCGAAACAGATGG
>Marker2024
CAGCTCAGAGCTCAATTTAATTAACAGATCTGACAATCACCATCGAGAAGGTTGTAGATTTAATAATTAAAGGGCTAAGAXXXXXXXXXXTCTAAATGGAATAATTGAAGTTGATAAGTATACTATTACATCCCAAATGGAATGGACGTTGTAAATAAGATACTATGAGG
CCGCTCAGAGCTCAATTTAATTAACAGATCTGACAATCACCATCGAGAAGGTTGTAGATTTAATAATTAAAGGGCTAAGAXXXXXXXXXXTCTAAATGGAATAATTGAAGTAGATAAGTATACTATTACATCCCAAATGGAATGGACGTTGTAAATAAGATACTATGAGG
>Marker2076
CACATAATCACAGTTGTATTTACACTTCTCGGAGTTTGTTCAAAGCACTCACCGCGAGGAAGTAACCATTCTCGGAGAAAXXXXXXXXXXTAAGAGGCAATACAATCTGAAAGGCCAGAGTTTATTTACCTGACTTTTAACATCCCAAATTTTGACAACAGATTGAGAAG
CACATAATCATAGTTGTATTTACACTTCTCGGAGTTTGTTCAAAGCACTCACCGCGAGGAAGTAACCATTCTCGGAGAAAXXXXXXXXXXTAAGAGGCAATACAATCTGAAAGGCCAGAGTTTATTTACCTGACTTTTAACATCCCAAATCTTGACAACAGATTGAGAAG
>Marker2114
CATAATTGGATCTATTACAATTCAGCCAAGAATTGATATCGATCTCGATGCATTGCATTAGCCATGTGATATGTAATGTTXXXXXXXXXXTAATATATCGTTTTCTACCAAATTGTATGAAGCCGTGAAAGTGTTTCGAGGTTTTTTTAGCATTAAGGTTTGGTTTAATG
CATAATTGGATCTATTACAATTCAGCCAAGAATTGATATCGATCTCGATGCATTGCATTAGCCATGTGATATGTAATGTTXXXXXXXXXXTAATATAACGTTTTCTACCAAATTGTATGAAGCCGTGAAAGTGTTTCGAGGTTTTTTTAGCATTATGGTTTGGTTTAATG
>Marker2250
CAACTACTTGTTATTTTATTTATTATAAATGACTATATTACCCTCGATGAAAATGCATTCTCAACCATTAGATCTTCTTAXXXXXXXXXXCAGCCCTAGATCATTTTTCCCTTGTTCGATCATGGCCACACGATTTCTATCATTTGTATGTGTATAACTAATATAACTTG
CAATTACTTGTTATTTTATTTATTATAAATGACTATATTACCCTTGATGAAAATGCATTCTCAACCATTAGATCATCTCAXXXXXXXXXXCAACCCTAGATCATTTTTCCCTTGTTCGATCATGGCCACACGATTTCTATCATTTGTATGTGTATAACTAATATAACTTG
>Marker2268
CTGAGAGAAGGTTTTAGTCATCATCTTCATCACGGCGCCTCTGGTGGTGGTGATGCTTGTAACGATGCTGCTTCTTCTCCXXXXXXXXXXGGGAATCAAAGACAAACACTTTAGTTCAACATGGAGACTACTCTACACTATAATCAACAATGGGAAATCTTCAAAAGTAG
CTGAGAGAAGGTTTTAGTCATCATCTTCATCACGGCGCCTCTGGTGGTGGTGATGCTTGTAACGATGCTGCTTCTTCTCCXXXXXXXXXXGGGAATCAAAGACAAACACTTTAGTTCAACATGGAGACTACTCTACACTATGATCAACAATGGGAAATCTTCAAAAGTAG
>Marker2279
CCTACACTGTATTAACAGGAAAATTACTCGCGTAAATTATTGCATTGGTTAGTTGGTATTAAGACAATCTGATCCAGAGTXXXXXXXXXXGATCAAATCGGTAGCAAACAAGAGAGAGTATAATTTGGAAGATGACATTGACGATCCATTCAGCACCAGGGAGCTCAGGG
CCTACACTGTATTAACAAGAAAATTACTCGCGTAAATTATTGCATTTGTTAGTTGGTATTAAGACAATCTGATCCAGAGTXXXXXXXXXXGATCAAATCGGTAGCAAACAAGAGAGAGTATAATTTGGAAGATGACATTGACGATCCATTCAGCACCAGGGAGCTCAGGG
>Marker2303
CATGCTTTGAACCAATTTGTCAGCAATGCTATTCCACACAAAAGACCTACTTACTAAACTATGGGTTACATGCTTTGAACXXXXXXXXXXAAACTTAAATCAAATTGCAAAAGTCCAAAGAGAGGGACTAATTCCGTAACGGGAACGATGGTATGCACAGCGGACGATGG
CATGCTTTGAACCGATTTGTCAGCAATGCTATTCCACACAAAAGACCTACTTACTAAACTATGGGTTACATGCTTTGAACXXXXXXXXXXAAACTTAAATCAAATTGCAAAAGTCCAAAGAGAGGGACTAATTCCGTAACGGGAACGATGGTATGCACAGCGGACGATGG
>Marker2404
CCATAAAAGAGAGTTTAGAATACATTAATACAAATATGGAATGTGGTTAGAAATTTTAAAATGACACTAAAGATTATAGGXXXXXXXXXXTATTATGGTTTGTCAACTGATTTAACAAGCATATGAAGTTTTACTAAATTAATTGATAAAAAAACAGAACGATGCCGATG
CCATAAAAGAGAGTTTAGAATACATTAATACAAATATGGAATGTGGTTAGAAATTTTAAAATGACACTAAAGATTATAGGXXXXXXXXXXTATTATGGTTTGTCAACTGATTTAAGAAGCATATGAAGTTTTACTAAATTAATTGATAAAAAAACAGAACGATGCCGATG
>Marker2441
CTTTTTGAACCTTACCATCATATCAAGATCATCTCCCGTGACAATCAAGTCATCGACGTATATTAGAACTCTCACACTCTXXXXXXXXXXGTTTCAAACCATACAAAGATTTACGCAGCTTGCACACTTTGTTTTGATTATCTGATTGAAACCCTGGGGATAGTCTCATG
CTTTTTGAACCTTACCATCATATCAAGATCATCTCCCGTGACAATCAAGTCATCGACGTATATTAGAACTCTCACACTCTXXXXXXXXXXGTTTCAAACCATACAAAGATTTACGCAGCTTGCACACTTTGTTTGGATTATCTGATTGAAACCCTGGGGGTAGTCTCATG
>Marker2444
CAAGTAAGGAAACAAATACAATCTTTTCTTGGTTTTAATCTTTTTGGTTGCTGTTAATTGTAACCTTAGTTCTTTATCTTXXXXXXXXXXTTCTAAGTCAGTTTTTCATTTATCATGCAGGTCTGGTTATGTGTTTGTCACAGGCTGTTCTCAACTCTGATTCTGCTGTG
CAAGTAAGGAAACAAATACAATCTTTTCTTGGTTTTAATCTTTTTGGTTGCTGTTAATTGTAACCTTAGTTCTTTATCTTXXXXXXXXXXTTCTAAGTCAGTTTTTCATTTATCATGCAAGTCTGGTTATGTGTTTGTCACAGGCTGTTCTCAACTCTAATTCTGCTGTG
>Marker2451
CCATCGTTCATTGTTGGTTCAGTGCCGATCCAGACTCATCCGACGCCTAAGTCTTAAGTCTCACGAATCTGGAATTTTTCXXXXXXXXXXAGTCATTTGATATACGATCAAATTCAACCAACCTAACAAACGTTAGCAAGCAATAACACACATGAAATGTTTACGTACCG
CCATCGTTTATTGTTGGTTCAGTGCCGATCCAGACTCATCCGACGCCTAAGTCTTAAGTCTCACGAATCTAGAATTTTTCXXXXXXXXXXAGTCATTTGATATACGATCAAATTCAACCAACCTAACAAACGTTAGCAAGCAATAACACACATGAAATGTTTACGTACCG
>Marker2499
CAATTCTTTTGGTTCTACTGTAATTTTAGACAAGATCAATTAGAGAGTAAAGACAATGAAATAGAGAACAAATCTCAAAAXXXXXXXXXXAGAAAGAAGAGCACCAAATACCAAAATATATTAACTAAATATTTGAGTTCATTATTCATGTAATAGCTACTTATTTTAGG
CAATTCTTTTGGTTCTACTGTAATTTTAGACAAGATCAATTAGAGAGCAAAGACAATGAAATAGAGAACAAATCTCAAAAXXXXXXXXXXAGAAAGAAGAGCACCAAATACCAAAATATATTAACTAAATATTTGAGTTCATTATTCATGTAATAGCTACTTATTTTAGG
>Marker2508
CACTTTCCCCCCAAAACTTTGTTGGTAAATTCGACTGGAACAATAATGATCTAGACACATTCAAGATGTGCCTGTGTTTCXXXXXXXXXXAACTCCGATCCATTATCTGATCGAACTATTTTAACAAGCTTTCCAAACTGCCGATGAACCATGGCACAAAAATTTGGCAG
CACTTTCCCCCCAAAACTTTGTGGGTAAATTCGACTGGAACAATAATGATCTAGACACATTCAAGATGTGCCTGTGTTTCXXXXXXXXXXAACTCCGATCCATTATCTGATCGAACTATTTTAACAAGCTTTCCAAACTGTCGATGAACCATGGCACAAAAATTTGGCAG
>Marker2521
CCTGTGCGAGAAACTCTTGATCAGGCTGCTTACTGGAATCAAGTTTCTTAATAGCAGCTGCCTTACCGCTTCTAAGAACAXXXXXXXXXXCGGTTGAATAAAAGTTCATCAACTTAGCCTCTAGCCAAAGAATTTGGATAAAGTTGGATAAAAGGGTTATAAGCTTAAGG
CCTGTGCGAGAAACTCTTGATCAGGCTGCTTACTGGAATCAAGTTTCTTAATAGCAGCTGCCTTACCGCTTCTAAGAACAXXXXXXXXXXCGGTTGAATAAAAGTTCATTAACTTAGCCTCTAGCCAAAAGATTTGGATAAAGTTGGATAAAAGGGTTATAAGCTTAAAG
>Marker2606
CATTTGTGGGTTGCACCTCCCACCCGGAGATTAGGTTTGTGTCTTTAATAGACCAAGAAGATGATACATTTGAATATCCGXXXXXXXXXXATCATTGTGGATACTGACTGTCATTAGAGCACAGAGTAGGGTATAACGTTTTGAAAAGATTAAAGGTCTTAAAATATATG
CATTTGTGGGTTGCACCTCCCACCCGGAGGTTAGGTTTGTGTCTTTAATAGACCAAGAAGATGATACATTTGAATATCCGXXXXXXXXXXATCATTGTGGATACTGACTGTCATTAGAGCACAGAGTAGGGTATAACGTTTTGAAAAGATTAAAGGTCTTAAAATATATG
>Marker2672
CATAAAGCTTGTGAAGAAGCATGGCCTGGAGATTTCTCAACCTGGCTTGGAACCAAACAAGGGGTTAACATGGCAGATGAXXXXXXXXXXTTTGGGCTTTGAATATTAACAGGATAACAGAAGAAAAACCTGGATGGTGCTCAGATCCTCATCTCCCTCCATGTGCTGGG
CATAAAGCTTGTGAAGAAGCATGGCCTGGAAATTTCCCAACCTGGTTTGGAACCAAACAAGGGGTTGACATGGCAGATGAXXXXXXXXXXTTTGGGCTTTGAATATTATCAGGATAACAGAAGAAAAACCTGGATGGTGCTCAGATCCTCATCTCCCTCCATGTGCTGGG
>Marker2704
CTGATCTAACAAAAACAATCACTCGGGTCTTTTCCACACATTTGTAAGTGTTTTAACTTTTAAGTTTTAACTAAACAATAXXXXXXXXXXAACTATGTTCTTTCACAGTTTCTCATAATCTTTTGTCACTTACATTGAACAAATCTTGAAGCTTTGCCTTCAATGACTTG
CTGATCTAACAACAACAATCACTCGGGTCTTTTCCACACATTTGTAAGTGTTTTAACTTTTAAGTTTTAACTAAACAATAXXXXXXXXXXAACTATGTTCTTTCACAGTTTCTCATAATCTTTTGTCACTTACATTGAACAAATCTTGAAGCTTTGCCTTCAATGACTTG
>Marker2754
CCACAAACGCCCATCTACCATAGCATAGCCAGGATTCCCAAAAGAACCTGCTTTCACCTGAGTAATTATTGACTGTATAGXXXXXXXXXXAACTTCATTAACCATTTCTGATATTCCATATTCACCTCTTTTTGTTCCAGCAAGAACTTCAAACTCTTCTGATCCGTGTG
CCACAAACGCCCATCTACCATAGCATACCCAGGATTCCCAAAAGAACCTGCTTTCACCTAAGTAATTATTGACTGTATAGXXXXXXXXXXAACTTCGTTAACCATTTCTGATATTCCATATTCACCTCTTTTTGTTCCAGCAAGAACTTCAAACTCTTCTGATCCGTGTG
>Marker2805
CGATTGATAAAATCCAACTGCGATAGATAAGTCCCAAAGTCATAAGATCCGATACCAGACCCTAGCAAACTGACTGGAGTXXXXXXXXXXCGAGGTAAAAGAAAATTCGAGGTCGACGCTTCGACCTGAGATGACCCGTCGGAGTTTAAGCTTCAACTGGTTTAACGAGG
CGATTGATCAAATCCAACTGCGATAGATAAGTCCCAAAGTCATAAGATCCGATACCAGACCCTAGCAAACTGACTGGAGCXXXXXXXXXXCGAGGTAAAAGAAAATTCGAGGTCGACGCTTCGACCTGAGATGACCCGTCGGAGTTTAAGCTTCAACTGGTTTAACGAGG
>Marker2897
CTAATCTTTTCATTGGAAACCTTGAGCCTGTATGATATCTGGTGGTAATTGTATTGTGAAATATTGGTATTTCACTACAAXXXXXXXXXXAAAATCTTTATTGTTGTTGATAATATATTATCTGTAATCTATGATTAATATGTCATTGTGGTGGGGAAAAAGAATGGCTG
CTAATCTTTTCATTGGAAACCTTGACCCTGTATGATATCTGGTGGTAATTGTATTGTGAAATATTGGTATTTCACTACAAXXXXXXXXXXAAAATCTTTATTGTTGTTGATAATATATTATCTGTAATCTATGATTAATATGTCATTGTGGTGGGGAAAAAGAATGGCTG
>Marker3051
CCATGAAAGAGAGTTTAATATACATTAATAAAAATTTAGAATGTGTTTAAAATTTTTAAGACAACAATAAAGATCATAGGXXXXXXXXXXGAGAATAACGATTTTATAGTGGAACTTCTGTTATGAAGTTTTACTAAATTAATTGATAAAAAATGAAAACGATGTCCATG
CCATGAAAGAGAGTTTAATATACATTAATAAAAATTTAGAATGTGTTTAAAAATTTTAAGACAAAAATAAAGATCATAGGXXXXXXXXXXGAGAATAACGATTTTATAGTGGAACTTCTGTTATGAAGTTTTACTAAATTAATTGATAAAAAATGAAAACGATGTCCATG
>Marker3185
CGTATCTCTTATCTTTCCTTTTGATGATAATAATAAGTTAATAACTATAAGAGTTGGAACAAGTCGGATTCATGGCCCATXXXXXXXXXXCTCACAATCCAACGTCGATAGTTTCAAGAAGAGAGTTTATAGACCACACGATTTATGTTCAGACGTGACAACCACATCTG
CCTATATCTTATCTTTCCTTTTGATGATAATAATAAGTTAATAACTATAAGAGTTGGAACAAGTCGGATCCATGGCCCATXXXXXXXXXXCTAGCAATCCAACGTCGATAGTTTCAAGAAGAGAGTTTATAGACCACACGATTTATGTTCAGACGTGACAACCACATCTG
>Marker3205
CTAAAGCAGCAAGTTATGGTTAAGCAAATGCATGAGTATCAACTTCAACAACAGCTTCATAAGAAACAGCTGGAAGCCAGXXXXXXXXXXACCCCGGCATTTCACCAGTTTCATCCAGTGGGCTTGGCGCTGAGCACGGACAGTCGAACTTACAGTTTGAACCTTCCTTG
CTAAAGCAGCAAGTTATGGCTAAGCAAATGCATGAGTATCAACTTCAACAACAGCTTCATAAGAAACAGCTGGAAGCCAGXXXXXXXXXXACCCCGGCATTTCACCAGTTTCATCCAGTGGGCTTGGCGCTGAGCACGGACAGGCGAACTTACAGTTTGAACCTTCCTTG
>Marker3352
CGTGGAGGGGAGCCCTAGGGAGGACAAACAGATGAACAAGAAGTCCCAGCTCAGTGTATCGAACGCTTTAGCAATGTCTAXXXXXXXXXXTTGATTGGGGAGGATCAGCTTAGGAAGTATCTGCTTTAGCTTGGAGACTAGGATATTTGAGATTGCCTTGTAGAGAGTTG
CGTGGAGGGGAGCCCTAGGGAGGACAAACATATGAACAAGAAGTCCCAGCTCAGTGTATCGAACGCTTTAGCAATGTCTAXXXXXXXXXXTTGATTGGGGAGGATCAGCTTAGGAAGTATCTGCTTTAGCTTGGAGACTAGGATTTTTGAGATTGCCTTGTAGAGAGTTG
CGTGGAGGGGAGCCCTAGGGAGGACAAACAGATGAACAAGAAGTCCCAGCTCAGTGTATCGAAGGCTTTAGCAATGTCTAXXXXXXXXXXTTGATTGGGGAGGATCAGCTTAGGAAATATCTGCTTTAGCTTGTAGACTAGGATTTTTGAGATTGCCTTGTAGAGAGTTG
>Marker3363
CTCTCCAAAATAAAATAATAAATAATAATCGTGAAATCTCTATTCATTAATCCTCATAAATCGCCTGCACATATCATAAAXXXXXXXXXXAAGGGGGAGAAAAGAGGGGTGAGCAACAGGAGAGTCACTCAGTGAGGTATGGGATGCTAAACCGCAAACCACTGACTCAG
CTCTCCAAAATAAAATAATAAATAATAATCGTGAAATCTCTATTTATTAATCCTCATAAATCGTCTGCACATATCATAAAXXXXXXXXXXAAGGGGGAGAAAAGAGGGGTGAGCAACAGGGGAGTCACTCAGTGAGGTATGGGATGCTAAACCGCAAACCACTAACTCAG
>Marker3484
CCATGAAAGAAAGTTTAATATACATTAATACATATGTAGAATGTGTTTAGAAATTTTAAAACAACAGTAAAAATCATAGGXXXXXXXXXXATAGTGGTTAGTCAACCAATTTAGGGAGTATTATGAAGTTTTACTAAATTAATTGACAAAAAAATTAAACGATATCCCTG
CCATGAAAGAAAGTTTAATATACATTAATACATATGAAGAATGTGTTTAGAAATTTTAAAACAACAGTAAAAATCATAGGXXXXXXXXXXATAGTGGTTAGTCAACCAATTTAGGGAGTATTATGAAGTTTTACTAAATTAATTGACAAAAAAATTAAACGATACCCCTG
>Marker3601
CGGAGGAGGATAGTGTTGTTGAGGGTAGAGATGAAACTGGTCGTGACTGGTTGGACATAGGGTGGAACCGTCAGGTGTAGXXXXXXXXXXATAACAACATACACTTTGGCATGTAATTTTCCAAAAGGAACTGGAAACACGACTTTTTTGGGAAAGTTTTCCCATTTTGG
CGGAGGAGGATAGTGTTGTTGAGGGTAGAGATGAAACTGGTCGTGACTGGTTGGACATAGGGTGGAACCGTCAGGTGTAGXXXXXXXXXXATAACAACATACACTTTGGCATGTAATTTTCCAAAAGGAACTGGAAACACGACTTTTTTGGGAAAGTTTTCCCATTATGG
>Marker3610
CAACAAAATGATTCGATCCATCTCTACCGTAGGATAAAACGATTTATAAATCGAAAACTATTTCGATCTTCATAGATCTAXXXXXXXXXXGTAGTAAAAATAGCTTACCCAAGTGAAGCTGTCGAATCTTAAGATGCTACTTTAAATCGAGTTTTTTTTCTCGCAGATGG
CAACAAAATGATTCGATCCATCTCTACCGTAGGGTAAAACGATTTATAAATCGAAAACTATTTCGATCTTCGTAGATCAAXXXXXXXXXXGTAGTAAAAATAGCTTACCCAAGTGAAGCTGTCGAATCTTAAGATGCTACTTTAAATCGAGTTTTTTTTCTCGCAGATGG
>Marker3782
CATCATACGGTTGATCCATGCGCTGATCCCGTTCCCGGATCGGTTGAACCTAATAAAAAGAACAAACGGTTAATAATGAAXXXXXXXXXXAGCAGAGGGAGATGTATGGTAGGAGCTGTGGGACGAAGGGGAATCATGAAAATGGCTGAAATCCCGAGACTGGCTCCCCG
CATCATACGGTTGATCCATGCGCTGATCCCGTTCCCAAATCGGTTGAACCTAATAAAAAGAACAAACGCATAATAATGAAXXXXXXXXXXAGCAGAGGGAGATGTATGGTAGGAGCTGTGGGACGAAGGGGAATCCTGAAAATGGCTGGAATCCCGAGACTTGCTTCCCG
>Marker3797
CGGATTGGGTATTTGAAATTTTGGTTCAAACTTATATCACATCCTATATCTCATTCTGGTAAATTTATAAGTACGGATCGXXXXXXXXXXTCCGAATCCGAAGTTAATTCCAAAATTTTAAAGCAAAACATAAGAAATAAACTTATTTATATAGAATTGGATATTTAAGG
CGGGTTGGGTATTTGAAATTTTGGTTCAAACTTATATCACATCCTATGTCTCATTCTGGTAAATTTATAAGTACGGATCGXXXXXXXXXXTCCGAATCCGAAGTTAATTCCAAAATTTTAAAGCAAAACATAAGAAATAAACTTATTTATATAGAATTGGATATTTAAGG
>Marker3798
CACCAGATTGTAAGGAGTGGTCCCGATTGGTGTTTTGTAAGCTGTTATGTAAGCCCAGAGAGCGTTGTCTAGCTTGAGCGXXXXXXXXXXTGCACGCCGTTCTTCTTCAATAGACCTGCAAAGATCTTGTTGATGAAATGACTACCCCCATCGCTGATGACCACGCGTGG
CACCAGATTGTAAGGAGTGGTCCCGATTGGTGTTTTGTAAGCTGTTATGTAAGCTCAGAGAGCGTTGTCTAGCTTGACAAXXXXXXXXXXTGCACGCCGTTCTTCTTCAATAGACCTGCAAAGATCTTGTTGATGAAATGACTACCCCCATCGCTGATGACCACGCGTGG
CACCAGATTGTAAGGAGTGGTCCCGATTGGTGTTTTGTAAGCTGTTCTGTAAGCCCAGAGAGCGTTGTCTAGCTTGAGCGXXXXXXXXXXTGCACGCCGTTCTTCTTCAATAGTCCTGCAAAGATTTTGTTGATGAAATGACTACCCCCATCGCTGATGACCACGCGTGG
>Marker3804
CAAGCATCACAAGCCCTATCAAGGCTTAGTGGACTGTGTGCAGATGAGGGTTTGACACCTTACAATGCAACTGCGGCTGAXXXXXXXXXXTTATCGTTTTCTGAATTTTTAGTCTGACCAGCTTAAAAATATTGAAATGAGTGGTTCATAAGCATTTTCAAATTTCCATG
CAAGCATCACAAGCCCTATCAAGGCTTAGTGGACTGTGTGCAGATGAGGGTTTGACACCTTACAATGCAACTGCGGCTGAXXXXXXXXXXTTATCGTTTTCTGAATTTTTAGTCTGACCAGCTTAAAAATATTGAAATGAGTGGTTCATAGGCATTTTCAAATTTCCATG
>Marker3835
CCATGAAAGAAAGTTTAGCATACATTAATACAATCTATAGTATGGTTATAAATTTGTAAACAACACTAAAGAGTGTAAACXXXXXXXXXXATAGTGGTAAGACCACTCGTTTGGGCAATTTATGAAGTTTTATTAAATTAATTGTTAAAAAACTAAAGACAATACTCACG
CCATGAAAGAAAGTTTAGCATACATTAATACAATGTATAGTATGGTTATAAATTTGTAAACAACACTAAAGAGTGTAAACXXXXXXXXXXATAGTGGTAAGACCACTCGTTTGGGCGATTTATGAAGTTTTATTAAATTAATTGTTAAAAAACTAAAGACAATACTCACG
>Marker3868
CCTATTTTGTAACCAAAACATAAGTAAAATCGATTCAGAAATAAGAAAAAAACATCAAACATGATCATTCAAAGTCAAACXXXXXXXXXXAGTAGTAGATAGTTATTGTAGATGTTTAATAATATCTTAGTGTATTTTGGTTACATATCAGGAATTAAGATCATGTTTGG
CCTATTTTGTAACCAAAACATAAGTAAAATCGATTCAGAAATAAGAAAAAAACATCAAACATGATCATTCAAAGTCAAACXXXXXXXXXXAGTAGTAGATAGTTATTGTAGATGTTTAATAATATCTTAGTGTATTTTGGCTACATATCAGGAATTAAGATCACGTTTGG
>Marker3931
CAAGCTCTTTTACACTTTCCTTTATCCTTTAATTGTTTTGTCTTTTGTTACTTTTTGGCTCCTTTAAATTTTTGTTAAGAXXXXXXXXXXTTCCTTACGGACTATTCATGCTGGATAAAAGATGCGCTTACGACCTGGTCCGAAAGTTCGAAAAAGGAAAAAATACGGAG
CAAGCTCTTTTACACTTTCCTTTATCCTTTAATTGTTTTGTCTTTTGTTACTTTTTAGCTCCTTTAAATTTTTGTTAAGAXXXXXXXXXXTTCCTTACGGACTATTCATGCTGGATAAAAGATGCGCTTACGACCTGGTCCGAAAGTTCGAAAAAGGAAAAAATACGGAG
>Marker3960
CCTAATTAAACTTAGTTTCATAGGTATGTAGTGCAAATTCTCTATAGTAAAAATTCAAAATAGTAATAAAAATCTGAGGAXXXXXXXXXXTGTCAGCAATATACACTGACTCAACTATGATTATGAAAACCAAACTGGTAATCTCATCATCTTATATTGACTAAACTTTG
CCTAATTAAACTTAGTTTCATAGGTATGTAGTGCAAATTCTCTATAGTAAAAATTCAATATAGTAATAAAAATCTGAGGAXXXXXXXXXXTGTCAGCAATATACACTGACTCAACTATGATTATGAAAACCAAACTGGTAATCTCATCATCTTATATTGACTAAACTTTG
>Marker3977
CCATAAAATAGAGTTTAATATACATTAATACAATTGTAGAATGTGTTTAGAAATTTTAAAACAACACTAAAAATCATAGGXXXXXXXXXXATAGTGGTTAGTCAACCAATTTAGTGAGTATTATGAAGTTTTACTAAATTAATTGACAAAAAAATTAAACGATGCACATG
CCATAAAATAGAGTTTAATATACATTAATACAATTGTAGAATGTGTTTAGAAATTTTAAAACAACACTAAAAATCATAGGXXXXXXXXXXATAGTGGTTAGTCAACCAATTTAGTGAGTATTATAAAGTTTTACTAAATTAATTGACAAAAAAATTAAACGATGCACATG
>Marker3988
CCTGATGTTAATATAATCAAAGTCCATAATAAATTAAGGAATATAAGAGTTTTGTTAAAAGTAAAATTTAATATTATATAXXXXXXXXXXGCTTTCCCACAACAGCCTTTGCACCCAACATAGAACCAAGGAATTCCCTTTTGAAGTGGGTTTTACCATTTAAGTAACCG
CCTGATGTTAATATAATCAAAGTCCATAATAAATTAAGGAATATAAGAGTTTTGTTAAAAGTAAAATTTAATATTATATAXXXXXXXXXXGCTTTCCCACAACAGCCTTTGCATCCAACATAGAACCAAGGAATTCCCTTTTGAAGTGGGTTTTACCATTTAAGTAACCG
>Marker4013
CGTGGGATATTTAATGGTCATTGGCGAAAATAAGCGTGTGAAAGTCCAAATTTTCATTTTCACTAAATGTCTTGCGCTCCXXXXXXXXXXCAATCTGGTGGAAGCATAAGCATTTAAATGGACGACTAGACGCCTTTGATATGATTCAATTCGTTTTGGTGTATGGAGCG
CGTGGGATATTTAATGGTCATTGGTGAAAATAAGCGTGTGAAAGTCCAAATTTTCATTTTCACTAAATGTCTTGCGCTCCXXXXXXXXXXCAATCTGGTGGAAGCATAAGCATTTAAATGGACGACTAGACGCCTTTGATATGATTCAATTCGTTTTGGTGTATGGAGCG
>Marker4085
CTCTTTAATTTTCACATGCCTTGCAACATTATTGTTTGCTAACGTTTGGACTCATGTGTAGGCCGATGTCCTTTCAGACAXXXXXXXXXXTAGCCCACCTCGACGGGAAATAAAATGCACCTACTTGATTTGATTTGCTAGGATGTATGTTAGTTTGATAAAAATATTAG
CTCTTTAATTTTCGCATGCCCTGCAACATTATTGTTTGCTAACGTTTGGACTCATGTGTAGGCTGATGTCCTTTCAGACAXXXXXXXXXXTAGCCCACCTCGACGGGAAATAGAATGCACCTACTTGATTTGATTTGCTAGGATGTATGTTAGTTTGATAAAAATATTAG
>Marker4099
CACAAGCCCCCATGGCCTTCCAGCACTCACCGGGATGATTCTTACCACACTTGGAACATTCAGGTCGGCCCCCAGAGGTCXXXXXXXXXXGGATGAACCTACGAACCTGGACTACCTCGTCCTCCAACTCCCTTCCAACGAACCGTCTGAGTCGGTTGAACTCCTCTTCG
CACAAGCCCCCATGGCCTTCCAGCACTCACCGGGATGATTCTTACCACACTTGGAACATTCAGGTCGGGCCCCAGAGGTCXXXXXXXXXXGGATGAACCTACGAACCTGGACTACCTCGTCCTCCAACTCCCTTCCAACGAACCGTCGGAGTCGGTTGAACTCCTCTTCG
>Marker4129
CATTAGTTGATGAATCCACTGTCTAGTTAATTTCTTTTTTCTTTCAAAGCATTAATCAGTTATATCTCTGTGTTTTCCTTXXXXXXXXXXAGCATGACCAAATTGTTTCTGGGATTGATTGGAGCTCAAAGTCCAACAAAATCGTCACTGTTTCCCATGACAGGAACTCG
CATTAGTTGATGAATCCACTGTCTAGTTAATTTCTTTTTTCTTTTAAAGCATTAATCAGTTATGTCTCTGTGTTTTCCTTXXXXXXXXXXAGCATGACCAAATTGTTTCTGGGATTGATTGGAGCTCAAAGTCCAACAAAATCGTCACTGTTTCCCATGACAGGAACTCG
>Marker4240
CATTTTTTTTGTTTTCTTGATTAATAAATTCAACTCTTATTATACTTTTCCATTTTGTTTTCATTTATTAGTTTAAAATAXXXXXXXXXXTAAACATATCATCATATCTATAATTATGTAAATGTTAGCTTCGTCCATTTATTCACTATTTTCTAGAACGAAAAAACACG
CACTTTTTTTGTTTTCTTGATTAATAAATTCAACTCTTATTATACTTTTCCATTCTGTTTTCATTTATTAGTTTAAAATAXXXXXXXXXXTAAACATATCATCATATCTATAATTATGTAAATGTTAGCTTCGTCCATTTATTCACTATTTTCTAGAACGAAAAAACACG
>Marker4279
CCACAAATTGGGTTGTTGTTGATGTCCGAAGTCTCCAAGAATCAGAAAGCTTAGCCTGTCGGAGTTGGTCATGTTGATATXXXXXXXXXXAGAAAACAGTAAAAGCTCGAGGAAGAGACACCAGCAAAGAAATATTACAAGTTTATTAAACTAACCAATTTCACTCTCAG
CCACGAATTGGGTTGTTGTTGATGTCCGAAGTCTCCAAGAATCAGAAAGCTTAGCCTGTCGGAGTTGGTCATGTTGATATXXXXXXXXXXAGAAAACAGTAAAAGCTCGAGGAAGAGACACCAGCAAAGAAATATCACAAGTTTATTAAACTAACCAATCTCACTCTCAG
>Marker4302
CTAGTATCTAATCACCAAAAACATTAAAGGAACCACTTTGTTTTGATTTAATAAGAACCCTCTAATATTAGATTGGAATAXXXXXXXXXXTGTCAATACAGCTTTTAAGTAGTTATAAATTAGCATTGCAATGAATCATACGTCATTACAGTGCAATAGCAAATTACATG
CTAGTATCTAATCACCAACAACATTAAAGGAACCACTTTGTTTTGATTTAATAAGAACCCTCTAATATTAGATTGGAATAXXXXXXXXXXTGTCAATACAGCTTTTAAGTAGTTATAAATCAGCATTGCAATGAATCATACGTCATTACAGTGCAATAGCAAATTACATG
>Marker4350
CAGCCACCGACTTTATCCTACTTCCGGCGCCTGTAACCATCACTCTCTTCTCATAAGAAACTCCCCGGAGAAGAAACGGAXXXXXXXXXXGAATCTCTGGCGCCTTCTCATCCAATAAATGACACAAAAGCTCTTCCGAGTCCTGGAACGGCCACGGAGACTGTCCTGTG
CAGCCACCGACTTTATCCTACTTCCGGCGGCTGTAACCATCACTCTCTTCTCATCAGAAACTCCCCGGAGAAGAAACGGAXXXXXXXXXXGAATCTCTGGCGCCTTCTCATCCAATAAATGACACAAAAGCTCTTCCGAGTCCTGGAACGGCCACGGAGGCTGTCGTGTG
>Marker4457
CAATCATACCCCGTTTACCATTGCTAAGAGCAGCATTAGCTGTCACAGCTTCCGGGGCTGCAGGTATATGTCTTTCAACCXXXXXXXXXXAACCGAAGGAAAAAATTATTACAAAAATTGTTCAAACACGCTTAATAAACGATGAGACGTTAAAGATAATAAAACAAAGG
CAATCATACCTCGTTTACCATTGCTAAGAGCAGCATTAGCTGTCACAGCTTCCGGGGCTGCAGGTATATGTCTTTCAACCXXXXXXXXXXAACCGAAGGAAAAAATTATTACAAAAATTGTTCAAACACGCTTAATAAACGATGAGACGTTAAAGATAATAAAACAAGGG
>Marker4484
CCTAGCGTGGTCACTCAAGGATTGATGCCAGACAAGTTTGATGGCAAAGGCTTCAAAACGTGGCAGAAGAAGATGTTGTTXXXXXXXXXXGTCGCCTCATTGACCCATTGTGCCGAGTCTACCGTGAGATTCCCACTGCAAAAGAGATGTGGAGATCCCTATACAAGAAG
CCTAGCGTGGTCACTCAAGGATTGATGCCAGACAAGTTTGATGGCAAAGGCTTCAAAACGTGGCAGAAGAAGATGTTGTTXXXXXXXXXXGTCGCCTCATTGACCCATTGTGCCGAGTCTACCGTGAGATTCCCACTGCAAAAGAGATGTGGAGATCCCTAGACAAGAAG
>Marker4587
CAATCTCGATGGCACCGAACGCAGACCCAAGGGACGGCTCGTAGCAAAATGATACAATCAGCGCCAAGGCTTGGACTATGXXXXXXXXXXTCGTTGATGCAGACAGACCTCACCATGTTTGCAGACTTCGGGAAGCAATCTATGGCCTCAAACAGGCGCCTAGGGCGTGG
CAATCTCGATGGCACCGAACGCAGACCCAAGGGACGGCTCGTAGCAAAAGGATACAATCAGCGCCAAGGCTTGGACTATAXXXXXXXXXXTCGTTGATGCAGACAGACCTCACCATGTTTGCAGACTTCGGGAAGCAATCTATGGCCTCAAACAGGCGCCTAGGGCGTGG
>Marker4687
CTTATCGCTTCCACTAAAGTTCACTTTGATTGGCGTTCAAGAATTATTTTGGGTGTTTGTGTTAACTGCTATTGGTTTGTXXXXXXXXXXACAATATGAACCTTTGTGCCCCGTATGTGAAAATAATTACTGTCCAAACCCTTTTTTGTTTAGTCATGTTTTGGCCAAAG
CTTATCGCTTCCACTAAAGTTCACTTTGATTGGCGTTCAAGAATTATTTTGGGTGTTTGTGTTAACTGCTATTGGTTTGTXXXXXXXXXXACAATATGAACCTTTGTGCCCCGTATGTGAAAATAATTACTGTCCAAACCCTTTTTTGTTTCGTCATGTTTTGGCCAAAG
>Marker4728
CGCACTTACCGAATAGAGAACAAGCTCAACCGATATGGGGTGATCCAGTTATAAAGCAGAAGGTTTGGAAATGCAACACAXXXXXXXXXXGAGACTCACCTCTTCTTCGACTGCCCTTATGCACAAAGAATCTGGAGAGCCTCCGGAATTTCAAATCTTACGATACTAAG
CGCACTTACCGAATAGAGAACAAGCTCAACCGATATGGGGTGATCCGGTTATAAAGCAGAAGGTTTGGAAATGCAACACAXXXXXXXXXXGAGACTCACCTCTTCTTCGACTGCCCTTATGCACAAAGAATCTGGAGAGCCTCCGGAATTTCAAATCTTACGATACTAAG
>Marker4773
CAAGCTTGAAGTCTTCTTGAACACCTGCATCCTAAACGGATGGAGAGACTCCATCGTCACACTTCACACCACTAAGGCTTXXXXXXXXXXATGGTGGGCTGAAGACATCGCAGAGTTGGGGATAGATCTTTACTGGAGGACAATGATTGCTATCAAATCCGGTGGCAAAG
CAAGCTTGAAGTCTTCTTGAACACCTGCATCCTTAACGGATGGAGAGACTCCATCGTCACACTTCACACCACTAAGGCTTXXXXXXXXXXATGGTGGGCTGAAGACATCGCAGAGTTGGGGATAGATCTTTACTGGAGGACAATGATTGCTATCAAATCCGGTGGCAAAG
>Marker4850
CTTGGATTCTGGAGCAACGTTACACTTCTCAAACTCCGCAGGTAATCTTAAGTCTGTTTTTAATTTAGGCACCAAAAAGGXXXXXXXXXXGCATGTTCTATTGAGTTTGATCCTTTCGGTTTTACTGTGAAGGATCTCAAGATACAGATGACTTTACTCCGCAGTGACAG
CTTGGATTCTGGAGCAACGTTACACTTCTCAAACTCCGCAGGTAGTCTTAAGTCTGTTTTTAATTTAGGCACCAAAAAGGXXXXXXXXXXGCATGTTCTATTGAGTTTGATCCTTTCGGTTTTACTGTGAAGGATCTCAAGACACAGATGACTTTACTCCGCAGTGACAG
>Marker4881
CGTTACTATGATGCGGCCTGAGACCTGGAGTTAGAACTTCGAAGCCTGGCTCGGGCATCGGTGATGGGTGATCCTGGAATXXXXXXXXXXCTGTCTCCACCGGTGACTGCTTTTTAACGTTCACGTTCGGCTTCACAAGTAACACAAAAGGGTCAGACATTATCAAGTAG
CGTTACTATGATGCGGCCTCAGACCTGGAGTTAGAACGTCGAAGCCTGGCTCGGGCATCGGTGATGGGTGATCCTGGAATXXXXXXXXXXCTGTCTCCACCGGTGACTGCGTTTTAACGTTCACGTTCGGCTTCACAAGTAACACAAAAGGGTCAGACATTATCAAGTAG
>Marker4898
CTGAACCCGGTTCCAAAGCATACATAATGTTTGATCCAACCTACAGAAGAGTAGTAGTGAGTAGAGACGTCATATTTGACXXXXXXXXXXAAGTCCCAATGCTGATGCAGTTACTACAAACAGCGACGAAGCAGTAGAAGAAGAAGCAACTGAAGATGTCACCAAAGAAG
CTGAACCCGGTTCCAAAGCATACATAATGTTTGATCCAACCTACAGAAGAGTAGTAGTGAGTAGAGACGTCATATTCGACXXXXXXXXXXAAGTCCCAATGCTGATGCAGTTACTACAAACAGCGACGAAGCAGTAGAAGAAGAAGCAACTGAAGATGTCACCAAAGAAG
CTGAACCCGGTTCCAAGGCATACAGAATGTTTGATCCAACCTACAGAAGAGTAGTAGTGAGTAGAGACGTCATATTCGACXXXXXXXXXXAAGTCCCGATGCTGATGCAGTTACTACAAATAGCGACAAAGCAGTAGAAGAAGAAGCAACTGAAGATGTCACCGAAGAAG
>Marker4950
CCAAAACAAAAGTGCAAAATCTTATATATGCGCGCGGCTTGTATGTATTTATGTGATTTTTTCAAATGTAAACGTGTTTAXXXXXXXXXXGGCTTACTTGAGCTTTGTTTGTTTACAAGTTACCAATAGGGCCTTAAAGCAATAAAAATGTTTCAAAATGGATCGATTAG
CCAAAACAAAAGTGCAAAATCTTATATATGCACGCGGCTTGTATGTATTTATGTGATTTTTTCAAATGTAAACGTGTTTAXXXXXXXXXXGGCTTACTTGAGCTTTGTTTGTTTACAAGTTACCAATAGGGCCTTAAAGCAATAAAAATGTTTCAAAATGGATCGATTAG
>Marker4990
CTCGCGAAAAACATCATTCATAAGTTTCATGAACGCTGCAGGTGCATTCGTCAACCCAAATGGCATCACCACAAACTTGTXXXXXXXXXXTTATTCTTGATGGTCACCTTGTTTAGACCTCTGTAATCAATGCAAAGCCTGAAACTCCCATCTTTCTTCTTCACAAACAG
CTCGCGAAAAACATCATTCATAAGTTTCATGAACGCTACAGGTGCATTCGTCAACCCAAATGGCATCACCACAAACTTGTXXXXXXXXXXTTATTCTTGATGGTCACCTTGTTTAGACCTCTGTAATCAATGCAAAGCCTGAAACTCCCATCTTTCTTCTTCACAAACAG
>Marker5081
CTCGATATCGTACTCGCTCAATTCGACCGCCCATTTGGCCAACCGGCCCGATTGACTCGGGCTATGCAGAATCGTCCGTAXXXXXXXXXXTTATATTGAAAATAGGTTTCTGTTCGCCGCGTTCTTTCCTGATCAGCACGCCGCTCACACCTGTTGCCGATACAGCGATG
CTCGATATCGTACTCGCTCAATTCGACCGCCCATTTGGCCAACCGGCCCGATTGACTCGGGCTATGCAGAATCGTCCGTAXXXXXXXXXXTTATATAGAAAATATGTTTCTGTTCGCCGCGTTCTTCCCTGATCAGCACGCCGCTCACACCTGTTGCCGATACAGCGATG
>Marker5139
CTAGCCCAGGCTGTCTACTACGCTTTGATTTTCTTTGACTGCATAAGTAACATATACATTACACACAACATTTGTCAACCXXXXXXXXXXTACTTATTATCATACTGTTCTTCCAGGCCAAGTGTGTTGGGATTGTGAAATTCCATGCCAACTCTATATTATCCGATTAG
CTAGCCCAGGCTGTCTACTACGCTTTGATTTTCTTTGACTGCATAAGTAACATATACATTACACACAACATTTGTCAACCXXXXXXXXXXTACTTATTATCATACTGTTCTTCCAGGCCAAGTGTGTTGGGATTGTGAAATCCCATGCCAACTCTATATTATCCGATTAG
>Marker5141
CTCTTGAAGTCCAACCAGTGTGAACCCCTCTGCAACGCCAAGAACTATGAACTGAGGAGCAAGCCAAAACACACTCATGGXXXXXXXXXXTTTGGAGAATATTGATGCCTCTTTGGTTCTGTGTGTTGCGTCTTAGGAAAGGAACAAGGAGTTTATCATAGACGGTGACG
CTCTTGAAGTCCAACCAGTGTGAACCCCTCTGCAACGCCAAGGACTATGAACTGAGGAGCAAGCCAAAACACACTCATGGXXXXXXXXXXTTTGGAGAATATTGATGCCTCTTTGGTTCTGCGTGTTGCGTCTTAGGAAAGGAACAAGGAGTTTATCATAGACGGTGACG
>Marker5144
CACATGGCTCAAAACAGATAATATACATATATTTATGAAAAAAATCATTTGTTACTCACTTAAAATACATATCAAGCGATXXXXXXXXXXTTTCTTGAAAATCTAAATATCCGAACCTGATCCGAAATATCTGATCCCGAACATAAAATATCCGAACTGGACCCGAAGTG
CACATGGCTCAAAACAGATGATATACATATATTTATGGAAAAAATTATTTGTTATTCACTTAAAATACATATCAAGCGATXXXXXXXXXXTTTCTTGAAAATCTAAATATCCGAACCTGATCCGAAATATCTGATCCCGAACATAAAATATCCGAACCGGATCCGAAGTG
>Marker5156
CCTTGGAGATGATAGTGCTTTATTTTGACCTGACTCATATTGCAAAGTAGCTTCTAGTGTTGTTTCTGCTGTAACTACTCXXXXXXXXXXTTGTCATTTTTTAGGTAACAGCCGCAAAATAGTCATGTAATGTAATGAGTTTGCAGTAACCAAATCACCTGAAGGACGTG
CCTTGGAGATGATAGTGCTTTATTTTGACCTGACTCATATTGCAAAGTAGCTTCTAGTGTTGTTTCTGCTGTAACTACTCXXXXXXXXXXTTGTCATTTTTTAGGTAAAAGCCGCAAAATAGTCATGTAATGTAATGAGTTTGCAGTAACCAAATCACCTGAAGGACGTG
>Marker5170
CGCCTTCTCTCTATCTTTCTTCTTTTCAAGCCGACACCATCTCCTTCTTCGATGTCTTCTCTGTTTCTCTATTATGGTTGXXXXXXXXXXACTCAAATTTTAATCATTTAAAAAAAATTAGTCTCAAATACTTAAACTCTATTTTAAATCTTAATCTAACTTCTAAATTG
CGCCTTCTCTCTATCTTTCTTCTTTTCAAGCCGACACGATCTCCTTCTTCGATGTCTTCTCTGTTTCTCTATTATGGTTGXXXXXXXXXXACTCAAATTTTAATCATTTTAAAAAAATTAGTCTCAAATACTTAAACTCTATTTTAAATCTTAATCTAACTTCTAAATTG
>Marker5275
CCGCCATGAGCGAACCATCATAATCAAATCATCACGGGTGGATGTTTCTTCGCGGTATCACGTCATGCTCGAGACTTGTGXXXXXXXXXXGAGCGACTGCAAGAGAATGATATGCGCCGAGTAACTGCAAGGGAGGTATCCATGACGAGTAACTGCAAGAGAGCTATCCG
CCGCCATGAGCGAACCATCACAATCAAATCATCACGGGTGGATGTTTCTTCGCGGTATCACGTCATGCTCGAGACTTGTGXXXXXXXXXXGAGCGACTGCAAGAGAATGATATGCGCCGAGTAACTGCAAGGGAGGTATCCATGACGAGTAACTGCAAGAGAGCTATCCG
>Marker5401
CGGGTTTGGTCAGTCATTTTGAGGACCGCAGCCCGCGCGGACCTGACCCGCCGTGACCCGCTCGAAGACGAGCCCGCTGCXXXXXXXXXXAGGCCCATTAACATACCAATTGGCTTAAAAAATGGGGCTCAAGTGAACAAACTTTAAAAATAAGATGTCACAAATTTGTG
CGGGTTTGGTCAGTCATTTTGAGGACTGCAGCCCGCGCGGACCTGACCCGCCGTGACCCGCTCGAAGACGAGCCCGCTGCXXXXXXXXXXAGGCCCATTAACATACCAATTGGCTTAAAAAATGGGGCTCAAGTGAACAAACTTTAAAAATAAGATGTCACAAATTTGTG
>Marker5428
CTTTGTAACGTAGTTCAAAATCTAGTTATTTCTTATTTTTGTTTTGATACGTTAGCTTTTTTATTTTGATTTCCCTTTAGXXXXXXXXXXGTTGGTGGAAATTAAGAAAAATTCTTATAATTTGTGAATTCAACTTTGTTATTATTATTAGTTGTTTAAATTCCTGTGTG
CTTTGTAACGTAGTTCAAAATGTAGTTATTTCTTATTTTTGTTTTGATACGTTAGCTTTTTTATTTTGATTTCCCTTTAGXXXXXXXXXXGTTGGTGGAAATTAAGAAAAATTCTTATAATTTGTGAATTCAACTTTGTTATTATTATTAGTTGTTTAAATTCCTGTGTG
>Marker5448
CTTTGTATGTGCTCGTTTTTCAACACTTGTTCCAAAACCTAAGCACAAAGTTAACCACAAATGTGGTCAAGTGCTAAGGCXXXXXXXXXXACAATGGATTAATGCAGAAGATAAATTAAGGAGACAAACCAATTACAAGCAACACTTAAGCTTTATTAAAAATCGCCTTG
CTTTGTATGTGCTCGTTTTTCAACACTTGTTCCAAAACCTAAGCACAAAGTTAACCACAAATGTGGTCAAGTGCTAAGGCXXXXXXXXXXACAATTGATTAATGCAGAAGATAAATTAAGGAGACAAACCAATTACAAGCAACACTTAAGCTTTATTAAAAATCGCCTTG
>Marker5459
CTCCGCGAAACCCAGAATACACCTTTTACAACTCGTCTCCTCAGTATTCCTGTCCGACATCAGAAGAACAAAATCAAACTXXXXXXXXXXACTCGCTGTTCATCCAACAGAGTGCAATGAATGCCGACTTATGGACTCTAGCTCAAGAACCTACAGAGACACTACGCTCG
CTCCGCGAAACCCATAATACACCTTTTACAACTCGTCTCCTCAGTATTCCTGTCCGACATCAGAAGAACAAAATCAAACTXXXXXXXXXXACTCGCTGTTTATCCAACATAGTGCAACTAATGCCGACTTATGGACTCTAGCTCAAGAACCTACGGAGACACTACGCTCG
>Marker5563
CTCGCTCAAAATGGCAAGAATGGTGTTTAGCTCTTCATCTGTATGTTTGTAGTAGAACATATTATCGTCGGTGTAGAGGAXXXXXXXXXXAGGGGGAGAGGGGGTCTCCTTGTCTTATCCCTTGGGTTGGTCTAATGTCTCCATGTGGGTTTCCATTGATCAGGACCTGG
CTCGCTCAAAATGGCAAGAATGGTGTTTAGCTCTTCATCTGTATGTTTGTAGTAGAACATACTATCGTCGGCGTAGAGGAXXXXXXXXXXAGGGGGAGAGGGGGTCTCCTTGTCTTATCCCTCGGGTTGGTCTAATGTCTCCATGTGGGTTTCCATTGATCAGGACCTGG
>Marker5578
CTATCAAAGCCAGAAGCCGGCGACACATTGTCTCTCTACATAGCCGTCACATCCTCCGCTGTCAGCAGCGTGCTCATTCGXXXXXXXXXXTCCGAACGGTTATGCAGAATACCAACCAGTCAGGACGATTGACTAAATGGGCGATGGAGCTGAGCGAACACGACATCGTG
CTATCAAAGCCAGAAGCCGGCGACACATTGTCTCTCTACATAGCTGTCACATCCTCCGCTGTCAGCAGCGTGCTCATTCGXXXXXXXXXXTCCGAACGGTTATGCAGAATACCAACCAGTCAGGACGATTAACTAAATGGGCGATGGAGCTGAGCGAACACGACATCGTG
>Marker5590
CAATATTTATCAAATATAAAACTAATTGAACAAAATATAAAAAACATTTGAAGTTAGGCTTCGTTCAGGTATCCTTATTTXXXXXXXXXXTATATCTGAAGTTAAATCCAAAATTTAAAAGTAAAACATTAGAAATAAATACTTATTTATATAGAATTGGATATTTAAGG
CAATATTTATCAAATATAAAACTTATTGAACAAAACATAAACAACATTTTAAGTTAGGCTTCGTTCAGGTATCCTTATTTXXXXXXXXXXTATATCTGAAGTTAAATCCAAAATTTAAAAGTAAAACATTAGAAATAAATACTTATTTATATAAAATTGGATATTTAAGG
>Marker5676
CATGTTCTCCTGTCCATATTGACAGTGTGAGAAATGCCATTTTCTTCGACTTCTAAAACACCATTAGGACCAGGGGTCCTXXXXXXXXXXCTTCAAACCGCTGTTGTAAGACTCTGAGAAATTGTTGAGGCCATCTTCGCAACTAGGAGTGGTGCTGAAGAATGCACGAG
CATGTTCTCCTGTCCATATTGACAGTGTGAGAAATGCCATTTTCTTCGACTTCTGAAACACCATTAGGACCAGGGGTCCTXXXXXXXXXXCTTCAAACCGCTGTTGTAAGACTCTGAGAAATTGTTGAGGCCATCTTCGCAACTAGGAGTGGTGCTGAAGAATGCACGAG
>Marker5701
CATATTGTGCAAAGCCGGATATGAGCTCTAGGAGACGTAAACAATTTTAGGTTAATTTTAATAAGAAAAACTTTTTTGACXXXXXXXXXXAAGAGAAACAACAATCCTCAGGAACTTGGTGTGAGATACCTCCTTCAAGTTTTAAACTACGTGGAGAAACATATTTCAAG
CATATTGTGCAAAGCCGGATATGAGCTCTAGGAGACATAAACAATTTTAGGTTAATTTTAATAAGAAAAACTTTTTTGACXXXXXXXXXXAAGAGAAACAACAATCCTCAGGAACTTGGTGTGAGATACCTCCTTCAAGTTTTAAACTACGTGGAGAAACATATTTCAAG
>Marker5729
CAATCTCTGAAGCCGTCTCCTTCGGTATCTCCAAGCCACTTGAATCTGCATAGCTGCTCGTAGCCTCCAATAAGGAGACTXXXXXXXXXXTATATTCAGTTCCAAGATGCAGTTGTCATCTAAGGTTTTATGTCTGTCTGTTAATGAGCACATAGAGTCAACAAAGAATG
CAATCTCTGAAGCCGTCTCCTTCGGTATCTCCAAGCCACTTGAATCTGCATAGCTGCTCGTAGCCTCCAATAAGGAGACTXXXXXXXXXXTATTTTCAGTTCCAAGATGCAGTTGTCATCTAAGGTTTTATGTCTGTCTGTTAATGAGCACATAGAGTCAACAAAGAATG
>Marker5739
CACAGAATCTTGAAATATGGTTAGCAGCATTGAGAATAGTGCGTTCCACAGCTAGGAAAGAAGAAGGCTACTACACTAAGXXXXXXXXXXGTCAGTGTGGTAAAGGATATTCTTGAAGGAGCTGCTACTCCAAGATTTGGAGAATTAGATGACAAAGAATTCACGGATGG
CACAGAATCTTGAAATATGGTTAGCAGCATTGAGAATAGTGCGTTCCACAGCTAGGAAAGAAGAAAGCTACTACACTAAGXXXXXXXXXXGTCAGTGTGGTAAAGGATATTCTTGAAGGAGCTGCTACTCCAAGATTTGGAGAATTAGATGACAAAGAATTCACGGATGG
>Marker5740
CTAGTGGATTCCTCGAGGTCATGCGGTCGTTCTACCATATTTCGGACGCGGTAGAATTCAGGGTTCCTCGTCAAAGAGAAXXXXXXXXXXGCTACGAGCATGGTCTTTCTCTCACCGTTGATCACTTCAAAGCACTTCTTCGATTACAGATCATCAGGGAAACGGACACG
CTAGTGGATTCCTCGAGGTCATGCGGTCGTTCTACCATATTTCGGACGCGGTGGAATTCAAGGTTCCTCGTCAAGGAGAAXXXXXXXXXXGCTACGAGCATGGTCTTTCTCTCACCGCTGATCACTTCGAAGCGCTTCTTCGATTACAGATCATCAGGAAAACGGACACG
>Marker5750
CTTTTGATTGAAATAACAAAGCGCTAGCCACATTCAAAATATGTTGGTGCTTACGCTCAACAACAGAGTTTTGTTGAGGAXXXXXXXXXXATTAACATGCTTAAGAAAGTCAGGGAATACTGAAGCAACATCACTTTTATTCTTTAAAAAATATATCCAAGTTACACGGG
CTTTTGATTGAAATAACAAAGCGCTAGCCACATTCAAAATATGTTGGTTCTTACGCTCAACAACAGAGTTTTGTTGAGGAXXXXXXXXXXATTAACATGCTTAAGAAAGTCAGGGAATACTGAAGCAACATCACTTTTATTCTTTAAAAAATATATCCAAGTTACACGGG
CTTTTGATGGAAATAACAAAGCCCTAGCCACATTCAAAATATGTTGGTGCTTACGCTCAACAACAGAGTTTTGTTGAGGAXXXXXXXXXXATTAACAGGCTTAAGAAAGTCAGGGAATACTGAAGCAACATCACTTTTATTCTTTAAAAAATTTATCCAAGTTACACGGG
>Marker5757
CCATGAAAAAGAGTTTAATATATATTAATACAAATGTAGAATGTGTTTAGAAATTTTAAAACAACACTAAAGATCATAGGXXXXXXXXXXCTAACATATGATGAAGGTCAAAGAGGTTTGGAACTTCAGTATATAGAGCATTTACCGAAAAATTCAATATTTTCGTAGGG
CCATGAAAGAGAGTTTAATATATATTAATACAAATGTGGAATGTGTTTAGAAATTTTAAAACAACACTAAAGATCATAGGXXXXXXXXXXCTAACATATGATGAAGGTCAAAGAGGTTTGGAACTTCAGTATAAAGAGCATTTACCGAAAAATTCAATATTTTCGTAGGG
>Marker6269
CAGCCATCAAAATTGACCCAAAAACATGTTATCTTTAACGATCATTACATTAAGTTATAGATACTTCTATGTTAGATCTAXXXXXXXXXXTTCTGAGTTCTTCACACAACGTCCTATCCAATATGTAACCAGTATGAGTCCGTAAAGACTCATCAACCATTCATAAACGG
CAGCCATCAACATCGACCCAAAAACATGTTATCTTTAACAATCATTACATTAAGTTATAGATACTTCTATGTTAGATCTAXXXXXXXXXXTTTTGAGTTCTTCACACAACGTCCTATCCAAAATGTAACCATTATGAGTCCGTAAAGACTCATCAACCATTCATAAACGG
>Marker6287
CTTCATGACCAAGAATTATTTCCTTTATATGCTCAATATACTCGCGCGGTAATGTTCTCGAGAACTAGCACTTATTGTTTXXXXXXXXXXTGTGAAACTACTCTTTTTCATCATCTCATTGATTCTTTCACATAATGACTCATTTGTGTGCCACTGGTCACCATTAGTTG
CTTCATGACCAAGAATTATTTCCTTTATATGCTCAATATACTCGCGCGGTAATGTTCTCGAGAACTAGCACTTATTGTTTXXXXXXXXXXTGTGAAACTACTCTTTTTCATCATCTCATTGATTCTTTCACATAAAGACTCATTTGTGTGCCACTGGTCACCATTAGGTG
>Marker6305
CTACAATACATTGTGAAGTTTGAATTTCCATAGATTTTTTAATACTGTGTTGAATTTCCACAGATTAGAAAAAGAATAACXXXXXXXXXXGCTTTTTTCATGTGTGTGTTTTTCTTTTAAGCTTTCTATTGGTTTCTTCTGTCAAATAATTAACTTTAGTTTATAATCAG
CTACAATACATTGTGAAGTTTGAATTTCCATAGATTTTTTAATACTTTGTTGAATTTCCACAGATTAAAAAAAGAATAACXXXXXXXXXXGCTTTTTTCATGTGTGTGTTTTTCTTTTAAGCTTTCTATTGGTTTCTTTTGTCAAATAATTTAATTTAGTTTATAATCAG
>Marker6310
CCTTACACTGAGCAATTGGAATGTAGAGGAAGCCTTCTCCTTTCTATTGGAAGAATCATCGCAGGTTCTTGCTTCACATGXXXXXXXXXXGCAGTTCCAGTAAAGCTGACTCGACCGATACAGGAAACGCCACCGTGGCATCGTCGCAAGCGGATGTATGTAACTTTCTG
CCTTACACTGAGCAATTGGAATGTAGAGGAAGCCTTCTCCTTTCTATTGGAAGAATCATCGCAGGTTCTTGCTTCACATGXXXXXXXXXXGCAGTTCCAGTAAAGCTGACTCGACCGATACAGGAAACGCCACCGTGGCATCGTCTCAAGCGGATGTATGTAACTTTCTG
>Marker6369
CGTGGAAAGAGAAATCCGTCGTAACCGTTACATCGACATTACAACGAAACATGTCAACGTTATATTTAGGTGAAAACGTGXXXXXXXXXXTATTTGCACAAAGATTCCGACGGGAGGGTGACGAACGCATTTCTGAGCGGGCTAGAGACATTCATGCACCAGGCGGGCTG
CGTGGAAAGAGAAATCCGTCGTAACCGTTACATCGACATTACAACGAAACATGTCACCGTTATATTTAGGTGAAAACGTGXXXXXXXXXXTATTTGCACAAAGATTCCGACGGGAGGGTGACGAACGCATTTCTGAGCGGGCTAGAGACATTCATGCACCAGGCGGACTG
>Marker6393
CGAGCCACATTTAAATTTGAAGATCTAAACATTTATGATAAAACATGGTGGGCCAATTCTTTTCAAGTCTACTTATATGAXXXXXXXXXXGTTTTTCAAAACAAATATTAAAATATATAGTAAAATGTTTATATCTTAAACTCTCAGAAACAGCCTTGATTATAAATCAG
CGAGCCACATTTAAATTTGAAGATCTAAACATTTATGATAAAACATGGTGGGCCATTTCTTTTCAAGTCTACTTATATGAXXXXXXXXXXGTTTTTCAAAACAAATATTAAAATATATAGTAAAATGTTTATATCTTAAACTCTCAGAAACAGCCTTGATTATAAATCAG
>Marker6446
CTCTTCATCCCCTTCGATCGTCTGAACCTGTTGTTCGTCGATCAACCCCGCTTCCTTAACGCAACGTAGCTTCCGTCCTCXXXXXXXXXXGCAACGTTTTCCAGCGAATAATCCTCTACTTGAAGGAGATGGTGCAGAGGACAATCGCAATCCTTTTGCGAATCGTCAGG
CTCTTCATCCCCTTCGATCGTCTGAACCTGTTGTTCGTCGATCAACCCCGCTTCCTTAACGCAACGTAGCTTCCGCCCTCXXXXXXXXXXGCAACGTTTTCCAGCGAATAATCCTCTACTTGAAGGAGATGGTGCAGAGGACAATCGCAATCCTTTTGCGAATCGTCAGG
>Marker6498
CTGAGTGAATCCAAGCTTCTTTGCAACAGACAACGGCATCACACTGACACTAGCTCCCAAATCGCAGAGACATTTCTCAAXXXXXXXXXXATTGAGGAATCAACATGAAAGCATCGATGATGGGCATTGCAACCTGAGCTTCACTCATTTGCTTCTCAAACAAAGCCTTG
CTGAGTGAATCCAAGCTTCTTTGCAACAGACAAAGGCATCACACTGACACTAGCTCCCAAATCGCAGAGACATTTCTCAAXXXXXXXXXXATTGAGGAATCAACATGAAAGCATCGATGATGGGCATTGCAACCTGAGCTTCACTCATTTGCTTGTCAAACAAAGCCTTG
>Marker6631
CAATCCTTGAATCTGTTAGCAGTCTTCCTCAGCTGTTTGTTGAGATAGAGCCAACGATACTTCCAATAATGCAGAAAATGXXXXXXXXXXTGTTTTTGTGAGCCTTTTGCTACGTATGTAATATCAGATCTCAAGATCACTCATTTCCTTTTCCAGCTTTTTTTTATTGG
CAATCCTTGAATCTGTTAGCAGTCTTCCTCAGCTGTTTGTTGAGATAGAGCCAACGATACTTCCAATAATGCAGAAAATGXXXXXXXXXXTGTTTTTGTGAGCCTTTTGCTACGTATGTAATATCAGATCTCAAGATCACTCATTTCCTTTTCCAGCTATTTTTTATTGG
>Marker6811
CCATGAAAGAGAGTTTAATATACATTAATACAAATGTAGAACGTTTTTAGAAATTTGAAAACAACTGTAAAGATCATAGGXXXXXXXXXXATATTGGTTAGTCAACCAATTTAGGTAGTATTATGAAATTTTACTAAATTAATTGACAAAAAATTTAAACGATGCCCATG
CCATGAAAGAGAGTTTAATATACATTAATACAAATGTAGAACATTTTTAGAAATTTGAAAATAACTGTAAAGATCATGGGXXXXXXXXXXATATTGGTTAGTCAACCAATTTAGGTAGTATTATGAAATTTTACTAAATTAATTGACAAAAAATTTAAACGATGCCCATG
>Marker6892
CGAGTCCATCATTGCTTGCAGTGTAAACTAACAAAATTACAAAATTCTCTGAACTAGAAACTAACAAAATTCTTATCAGAXXXXXXXXXXTTTGTCTTTTTCAAAAATATCATTGCCCGCGACTTGACTATATCGTCTTAAGGATTCGAAGTTACCAAGTTGTAAGATTG
CGAGTCCATCATTGCTTGCAGTGTAAACTAACAAAATTACAAAATTCTCTGAACTAGAAACTAACAAAATTCTTATCAGAXXXXXXXXXXTTTGTCTTTTTCAAAAATATCATTGCCCGCGACTTGTCTATATCGTCTTAAGGATTCGAAGTTGCTAAGTTGTAAGATTG
>Marker6942
CTGCTTTCACCTCTCTCTTAAACTCTTAATTTTTTTGATTTGTCGATTTGAGTTTTCTTATGGTTCAATCTAGGAGTTGAXXXXXXXXXXCAAGAGCTGTTCGTCACATTTTCGAAACTCTCAAGTCCCAAAAAGCTGACTACAGTATGAAAGTCACGTTCTTGGAGTTG
CTGCTTTCACCTCTCTCTTAAACTCTTAATTTTTTTGATTTGTCGATTTGAGTTTTCTTATGGTTCAATCTAGGAGTTGAXXXXXXXXXXCAAGAGCTGTTCGTCACATTTTCGAAACTCTCGAGTCCCAAAAAGCTGACTACAGTATGAAAGTCACGTTCTTGGAGCTG
>Marker7017
CAAGTTTCAACGTTTTGAACTTTTGATATGTCATCCAAGATGTGATGATTCAAAGGCAACGAAACAAAAAGGCCAAGGGTXXXXXXXXXXCCATAAACTCAAAACTCAAATTTTCTTCAGAGGAGTTGCAAAAGTCTTGACCTTTTGTCTACTTTTTTCTTTTCTTGTTG
CAAGTTTCAACGTTTTGAACTTTTGATATGTCATCCAAGATGTGATGATTCAAAGGCAACGAAACAAAAAGGCCAAGGGTXXXXXXXXXXCTCAAAACTCAAAACTCAAATTTTCTTCAGAGGAGTTGCAAAAGTCTTGACCTTTTGTCTACTTTTTTCTTTTCTTGTTG
>Marker7066
CATAATTAAATATGAAACTGCAAACAAATACTACATTATTCCATAAAATTATTTCCGTAATGCTCTCATATATGATCAACXXXXXXXXXXGAAATTGGATATCCTCATAATATACCTGCTGATAGTTTGATATCATCAAACGAAAAAATCTTTGATCTTTTAAACGAAAG
CATAATTAAATATGAAAATGCAAACAAATACTACATTATTCCATAAAATTATTTCCGTAATGCTCTCATATATGATCAACXXXXXXXXXXGAAATTGGATATCCTCATAATATACCTGCTGATAGTTTGATATCATCAAACGAAAAAATCTTTGATCTTTTAAACGAAAG
>Marker7077
CGGATGATCTGAGCGATTGCACTTTCTCTTCCGGCAACAAGCTCAACGGCGGCGAGTCCTGACGGAACCTTGAAATGACGXXXXXXXXXXTGTGATATAGTAACATTAGACCCAAAACACACAAAAAGTGTATATTGTCCAAAATAAACCGGATCTAACCGCTAGCAATG
CGGATGATCTGAGCGATTGCACTTTCTCTTCCGGCAACAAGCTCAACGGCGGCGAGTCCTGACGGAACCTTGAAATGACGXXXXXXXXXXTGTGATATAGTAACATTAGACCCAAAACACACAAAAAGTGTATATTGTCCAAAATAAACCGGATCTAACCACTAGCAATG
>Marker7111
CTCCTAATTTAGAAGTCGAGTGCAAGAATCGTTTTAATACCCAATTCAGTGTCACCGAATGGCTTTTACAGTTTCCTTAAXXXXXXXXXXTAACTCAAGTTTATGAATCATTTAAGAATTCAACTGAGCTTAATTTCAGAAACGCATTCCCTTTATATTACGAGTGTGTG
CTCCTAATTTAGAAGTCGAGTGCAAGAATCGTTTTAATACCCAATTCAGTGTCACCGAATGGCTTTTCCAGTTTCCTTAAXXXXXXXXXXTAACTCAAGTTTATGAATCATTTAAGAATTCAACTGAGCTTAATTTCAGAAACGCATTCCCTTTATATTACGAGTGTGTG
>Marker7112
CAAAGCAAAGGCGTGGAAAAAATGAAGAGAACGTCTATTCCTTCTTTTTCCCTGCAAGAATAGGTTGAATCTGAAGCCTCXXXXXXXXXXGCTCTAGCTAGAACCTGTGTGAACTCCCGGACTGATTTCAAAGTTGTTTTTGTGATTCATTTGTTAGTAGTTAGTGATAG
CAAAGCAAAGGCGTGGAAAAAATGAAGAGAACGTCTATTCCTTCTTTTTCCCTGCAAGAATAGGTTGAATCTGAAGCCTCXXXXXXXXXXGCTCTAGCTAGAACCTGTGTGAACTCCCAGACTGATTTCAAAGTTGTTTTTGTGATTCATTTGTTAGTAGTTAGTGATAG
>Marker7191
CTCGGTAGCTCGTTACTCCTCATAATCTTTATCAAACTCCTCCGTATGCATGTTTTGTCTGGTGTATGCTGCCATAGTGGXXXXXXXXXXGTGGCTTCCTAACTGGAATAAAGTTGTAGTGGATATGAGGATCTATGAGTGTTAGGCACAACTGGTTGGTTTGCAAGTTG
CTCGGTAGCTCGTTCCTCCTCATAATCTTTATCAAACTCCTCCGTATGCATGTTTTGTCTGGTGTATGCTGCCATAGTGGXXXXXXXXXXGTGGCTTCCTGACTGGAATAAAGTTGTAGTGGACATGAGGATCTATGAGTGTTAGGCACAACTGGTTGGTTTGCAAGTTG
>Marker7200
CTTTTCAAAAAAAATAATTGTGTTTAATAAAATTTCATTGGTTAAAAGTTATTGTAAATAATTAATTAAGAAAAACAATGXXXXXXXXXXATTTATTATGAAATAGAAGTAATTACTTTTGAAAATGAGTAACAGTCTTAGGAATGTCTATGTTTTTGAATTTCAAAAAG
CTTTTCAAAAAAAATAATTGTGTATAATAAAATTTCATTGGTTAAAAGTTATTGTAAATAATTAATTAAGAAAAACAATGXXXXXXXXXXATTTATTATGAAATAGAAGTAATTACTTTTGAAAATGAGTAACAGTCTTAGGAATGTCTATGTTTTTGAATTTCAAAAAG
>Marker7253
CCTTCTCATGTGTATTTATGTTCACATGTAGGGGTTTCGTAGAGGCCAGTATATTCATCTTCTAGGATGGGAAAAGATGGXXXXXXXXXXTCAACTGTCAAGATAAGGATGAAAAACTAGATGGACATGCAGGTATATATGAACAAGTTTTCCAGTGATATATTCCAGAG
CCTTCTCATGTGTATTTATGTTCACATGTAGGGGTTTCGTAGAGGCCAGTATATTCATCTTCTAGGATGGGAAAATATGGXXXXXXXXXXTCAACTGTCAAGATAAGGATGAAAAACTAGATGGACATGCAGGTATATATGAACAAGTTTTCCAGTGATATATTCCAGAG
CCTTCTCATGTGTATTTATGTTCACATGTAGGGGTTTCGTAGAGGCCAGTATATTCATCTTCTAGGATGGGAAAAGATGGXXXXXXXXXXTCAACTGTCAAGATAAGGATGAAAAACTAGATGGACATGCAGGTATATATGAACAAGTTTTCCAGTGATATGTTCCAGAG
>Marker7310
CCCTCTCTCCGCCTCCTCTTCAACTCCATTTACTTCCTCCGCCTTGAAACCTCAACAGAAAAATATTTCTCCTTGTAAGTXXXXXXXXXXAAACCGGTCCAGATGATCTACTCGGGGATCTCCGTTTACTTAGTCTCAAATCCGGCCAGTGAAAAATCAAATCTGTTATG
CCCTCTCTCCGCCTCCTCTTCAACTCCATTTACTTCCTCCGCCTTGAAACCTCAACAGAAAAATATTTCTCCTTGTAAGTXXXXXXXXXXAAACCGGTCCAGATGATCTACTCGGCGATCTCTGTTTACTTAGTCTCAAATCCGGCCAGTGAAAAATCAAATCTATTATG
>Marker7362
CGTTCACTTCAAATCCAACCCTAGCTTGTCTGAAAAACAACAAGTTCGACTTTTCTTGCATGCCAAGCAAGGTCCAGATCXXXXXXXXXXCTCAAATCTTCCTCAAGGAGAAGCCAACGACGGTCTTTACTGGTTAGACCTACCGGTTGCTTCTGACGCAAGAAAACGAG
CGTTCACTTCAAATCCAACCCTAGCTTGTCTGAAAAACAACAAGTTCGACTTTTCTTGCATGCCAAGCAAGGTCCAAATCXXXXXXXXXXCTCAAATCTTCCTCAAGGCGAGGCCAACGACGGTCTTTACTGGTTAGACCTACCGGTTGCTTCTGACGCAAGAAAACGAG
>Marker7370
CTCAGAGAAAGTCTCAACAACCATAGGCTTGGTGGGAGTCATCTTCACCATACCAGCATCACCATTCTTCAAAAACTTGGXXXXXXXXXXCAGGGTGGTTCATGATGATGACCTGGGAGGTGAAGTTAGCAGCGCCTTTAGCAGGATCATCCTTGGAGTTGGACGCAACG
CTCAGAGAAAGTCTCAACAACCATGGGCTTGGTGGGAGTCATCTTAACCATACCAGCATCCCCATTCTTCAAAAACTTAGXXXXXXXXXXCAGGGTGGTTCATGATGATGACCTGGGAGGTGAAGTTAGCAGCGCCTTTAGCAGGATCATCCTTGGAGTTGGACGCAACG
>Marker7452
CCATCTGGAGCACGATAGGGTGTGTGCCCTTTCTATTTGCAGAAAAGTTATATTTTTAGGGTCCAAAGATAAAAGCGAGAXXXXXXXXXXGAAACAAATCACGTATATAATTCAAGTGCATGCATACTATATTTTCTTTTGTTATTTTTGAATATTAAATAAAGCGGACG
CCATCTGGAGCACGATAGGGTGTGTGCCCTTTCTATTTGCAGAAAAGTTATATTTTTAGGGTCCAAAGATAAAAGCGAGAXXXXXXXXXXGAAACAAATCACGTATATAATTCAAGTTCATGCATACTATATTTTCTTTTGTTATTTTTGAATATTAAATAAAGCGGACG
>Marker7521
CTCGCGAAAAACATCATTCATAAGTTTCATGAACGCTGCAGGTGCATTCGTCAACCCAAATGGCATCACCACAAACTTGTXXXXXXXXXXTAGACCTCTGTAATCAATGCAAAGCCTGAAACTCCCATCTTTCTTCTTCACAAACAGTACTGGTGCTCCCCACGGTGAAG
CTCGCGAAAAACATCATTCATAAGTTTCATGAACGCTACAGGTGCATTCGTCAACCCAAATGGCATCACCACAAACTTGTXXXXXXXXXXTAGACCTCTGTAATCAATGCAAAGCCTGAAACTCCCATCTTTCTTCTTCACAAACAGTACTGGTGCTCCCCACGGTGAAG
>Marker7577
CCCACTAGTCTCGATTGCTTGAGCTAATGTGTTTCCATAAACCCTTAAAGTTAAAATGCTACTACTGTTAAAGAACGGTAXXXXXXXXXXAGGTAGATTGTATGATTAAGGGTCGGTTTCACACGAATCTTATAAGCTTTTGACTTCACTAACGTATACATCACCCCACG
CCCACTAGTCTCGATTGCTTGAGCTAATGTGTTTCCATAAACCCTTAAAGTTAAAATGCTACTACTGTTAAAGAACGGTAXXXXXXXXXXTAGAATATTGTATGATTAAGGGTCGGTTTCACACGAATCTTATAAGCTTTTGACTTCACTAACGTATACATCACCCCACG
>Marker7629
CTGTCTTGGAACATACTTATGACGCATCAAAGCCCTTAATTTAAGCCAGGTTGCAACAGGTTCTTTTCCATAGTGTCTCCXXXXXXXXXXTGCCATGAAAAGAAGGAATTTGATATTTCAATCCAGCATGCTTCCGGTTTCTGTCCATCTGATCAAACTCCTTTTTCTTG
CTGTCTTGGAACATACTTATGACGCATCAAAGCCCTTAATTTAAGCCAGGTTACAACAGGTTCTTTTCCATAGTGTCTCCXXXXXXXXXXTGCCATGAAAAAAAGGAATTTGATATTTCAATCCAGCATGCTTCCGGTTTCTGTCCATCTGATCAAACTCCTTTTTCTTG
>Marker7678
CCCGACGGTGATCAAATCCTGAAGCCAAGCAGACGTGAATTTCAAATCCTGCTCCGTCCAAAACCCTTCTTCAGCCATAGXXXXXXXXXXCGATTCTATCGAACCGGTGAGCGGTAGGTGGATAAACAGCAACGTAACCACCAAGCTCCCACAGTAACCTCTGTCCCCAG
CCCGACGGTGATCAAATCCTGAAGCCAAGCAGACGTGAATTTCAAATCCTGCTCCGTCCAAAACCCTTCTTCAGCCATAGXXXXXXXXXXCGACTCTATCGAACCGGTGAGCGGTAGGTGGATAAACAGCAACGTAACCACCAAGCTCCCACAGTAACCTCTGTCCCCAG
>Marker7707
CTTGTGTGCATCAAGACCTGATGTGATGTATGCAAGCGCCTATCTCTCAAGATACATGTCATCACCTCGCATGAAACACTXXXXXXXXXXTGTTTACTCTTGGATCAGCCATGTTCTGTTGGCTGTCAAGCAAGCAACAAACAGTGGCTCAATCAGCGGCTGAGGAGGAG
CTTGTGTGCATCAAGACCTGATGTGATGTATGCAAGTGCCTATCTCTCAAGATACATGTCATCACCTCGCATGAAACACTXXXXXXXXXXTGTTTACTCTTGGATCAGCCATGTTCTGTTGGCTGTCAAGCAAGCAACAAACAGTGGCTCAATCAGCGGCTGAGGAGGAG
>Marker7723
CTAATATATATATGATGACGGTCAAATAGGTTTGGAACCTTTGAGTTCTTCAATTCTTTAGAAAATAGCGATTTTATATTXXXXXXXXXXATGTGGTTAAAAATTTTAAAACAACACTAAAGATTATAGGCTTCAATATATAAAGCATTTACCAAAATTCAATATTTTTG
CTAATATATATATGATGACGGTCAAATAGGTTTGGAACCTTTGAGTTCTTCAATTCTTTAGAGAATAGCGATTTTATATTXXXXXXXXXXATGTGGTTAAAAATTTTAAAACAACACTAAAGATTATAGGCTTCAATATATAAAGCTTTTACCAAAATTCAATATTTTTG
>Marker7785
CATGTTTAAAATAGATAAACGATACTTATAATACCTAAAATACTTAAAATATCTATTGATTTCCTATCAAAATATTTAAGXXXXXXXXXXTGAAAAAATTTATTCCGAACCTAAATCCGCAAAGATTTGAACCGAACCAAACTCTCAAGGATCCGAATCGAACCAAATGG
CATGTTTAAAATAGATAAACGATACTTATAATACCTAAAATACTTAAAATATCTATTGATTTCCTATCAAAATATTTAAGXXXXXXXXXXTGAAAAAAATTATTCCGAACCTAAATCCGCAAAGATTTGAACCGAACCAAACTCTCAAGGATCCGAATCGAACCAAATGG
>Marker7809
CTTGGGGCATATCAGTTCTGGAAAAGGGGTGGCGGTTGATCAAGAGAAGGTTCGTGCGATGTTGGAATGGCCTATACCCAXXXXXXXXXXGCAGAAAGACCAGTTCGCTTGGAATACGACTGCGACTACGGCCTTTCAAGCGCTTCAAAAGGCAATGACTACGGTGCCAG
CTTGGGGCATATCATTTCTGGAAAAGGGGTGGCGGTTGATCAAGAGAAGGTTCGTGCGATGTTGGAATGGCCTATACCCAXXXXXXXXXXGCAGAAAGACCAGTTCGCTTGGAATACGACTGCGACTACGGCCTTTCAAGCGCTTCAAAAGGCAATGACTACGGTGCCAG
>Marker7825
CTGTCACAGTAATATTTGGCCAGTCTCATTTTGGTTAGTATTGTGTAGATTGGTTTCACCATAGCGTATTGCCTTTGATAXXXXXXXXXXGAAATTATGATATTTCATTCCATTGTTCAGTTTGTTAGAATCTGGAAGACTTGAGCTTTCTCGGTGTTGGTCCATTTACG
CTGTCACAGTAATATTTGGCCAGTCTCATTTTGGTTAGTATTGTGTAGATTGGTTTCACCATAGCGTATTGCCTTTGATAXXXXXXXXXXGAAATTATGATATTTAATTCCATTGTTCAGTTTGTTAGAATCTGGAAGACTTGAGCTTTCTCGGTGTTGGTCCATTTACG
>Marker7834
CTTTACGAATTAATAATTATTAAATTTTAACTACTTTCTTAACATTTCGAATGATTTAGAAATATATGTTTCAAAAAAATXXXXXXXXXXTGGAACACAAAGAATTTTTTGAACTATATACGAAATTATAGATAATTTAGTTCCTGATAAAATGAAGTGTTATTTAGTTG
CTTTACGAATTAATAATTATTAAATTTTAACTACTTTCGTAACATTTCGAATGATTTAGAAATATATGTTTCAAAAAAATXXXXXXXXXXTGGAACACAAAGAATTTTTTGAACTATATACGAAATTATAGATAATTTAGTTCCTGATAAAATGAAGTGTTATTTAGTTG
>Marker7839
CTATTTTATTTTATTTAAAAATTAGAAATTAGTTTTTGATAATTTTTCAAAAATTTTCACAAATTCTCAGTATAATTTATXXXXXXXXXXTCGGGTTGTTTCCTCTTTTTTCTTGTATCTTTCTTTTATGTTCTTTCAATTTTTTTTTCCTTTTTTTTATGTTGTAAAGG
CTATTTTATTTTATTTAAAAATTAGAAATTAGTTTTTGATAATTTTTCAAAAAATTTCACAAATTCTCAGTATAATTTATXXXXXXXXXXTCGGGTTGTTTGCTCTTTTTTCTTGTATCTTTCTTTTATGTTCTTTCAATTATTTTTTCCTTTTTTTTATGTTGTAAAGG
>Marker7852
CCTTAGTCCTGTTAATTTCTCTGCCTCAAACTGGTTAGGAGTCAACATAGAAGCCAGGGGAACTACCTAACAACAAAAGAXXXXXXXXXXCAAATCGAAAGAACCCGATCACTTTGTTTCTTGAGGTTTTGATTTACCTTCTCACGATAAACATGCACCAATTCTTCAGG
CCTTAGTCCTGTTAATTTTTCTGCCTCAAACTGGTTAGGAGTCAACATAGAAGCCAGGGGAACTACCTAACAACAAAAGAXXXXXXXXXXCAAATCGAAAGAACCCGATCACTTTGTTTCTTGAGGTTTTGTTTTACCTTCTCACGATAAACATGCACCAATTCTTCAGG
>Marker7876
CATTCCGCTGTAAACAAGCGCGAGGGATCTGCTTCTCTCTTGCACAGGCACCCACTTGGATAGTATATTGTTCATAGCAGXXXXXXXXXXAGATTACGCCGAATCCAAGAACCATTTTGCCACCTACTGTGTCTGCCCATATCCCTCCAGCTATCTGTTATATCAACAAG
CATTCCGCTGTAAACAAGCGCGAGGGATCTGCTTCTCTCTTGCACAGGCACCCACTTGGATAGTATATTGTTCATAGCAGXXXXXXXXXXAGATTACGCCGAATCCAAGAACCATTTTGCCACCTACTGTGTCTGCCCATATCCCTCCAGCTATCTGTCATATCAACAAG
>Marker7890
CTTGGGACTCCTCCTGATGTGAATTTCTTCACACTATCTTTGGCCTCTGCGACAAAAGAAGCGTCTGAGTTGTGTTTATCXXXXXXXXXXTGAACGATTTCTATAACGTATATTATTACAAATCTAAAACAGGGAAACCGGCTTATGAGAGAGATACATTATGGCAACAG
CTTGGGACTCCTCCTGATGTGAATTTCTTCACACTATCTTTGGCCTCTGCGACAAAAGAAGTGTCTCAGTTGTGTTTATCXXXXXXXXXXTGAACGATTTCTATAACGTATATTATTACAAATCTAAAGCAGGGAAACCGGCTTATGAGAGAGATACATTATGGCAACAG
>Marker7990
CTTGCGGAGATGAACAACTCAGGAAAATCAACACTTAAAAACAGTGTGTGCCATTTGATATCTTTGATGCTTGGCATGGGXXXXXXXXXXAATATCCATTTCAGTTTGTATAACTAGCGTTATTACAGACCTTGGCATGCACATAAATATTATGGCTTGTGCTAGTATGG
CTTGCGGAGATGAACAACTCAGGAAAATCAACACTTAGAAACAGTGTGTGCCATTTGATATCTTTGATGCTTGGCATGGGXXXXXXXXXXAATATCCATTTCAGTTTGTATAACTAGCGTTATTACAGACCTTGGCATGCACATAAATATTATGGCTTGTGCTAGTATGG
>Marker8004
CAAGTCTTGTTCAAGATGGGGAAGAAAAACTTTCGCTCGTTAAGGAATCTGCTGAGGGGACGCTGTCAAGTGTGAGTTCAXXXXXXXXXXTGCCATTGCTTGCCTCAGTCATTGCAAGTGGAATCAAGAAGACGCCATCAGTTATTTCTTTGGAGATTACACAGAAGCTG
CAAGTCTTGTTCAAGATGGGGAAGAAAAACTTTCGCTCGTTAAGGAATCTGCTGAGGGGACGCTGTCAAGTGTGAGTTCAXXXXXXXXXXTGCCATTGCTTGCCTCAGTCATTGCAAGTGGAATCAAGAAGACGCCATCTGTTATTTCTTTGGAGATTACACAGAAGCTG
>Marker8043
CAGCTGCTTAAACCTAAGTGTGATCCAAAATCTACACAGCAGACAGAACACAAAAATCCATGAAGAAAAATCAGCATATAXXXXXXXXXXTGGAACATATTTCTTTCGCAACCCCATGTTACTTAAGTGGTCAGTAGTCAATTAGAATTCAGAAAATTACAGAATTAGCG
CAGCTGCATAAACCTAAGTGTGATCCAAAATCTACACAGCAGACAGAACACAAAAATCCATGAATACAAATCAGCATAAAXXXXXXXXXXTGGAACATATTTCTTTCGCAACCCCATGTTACTTAAGTGGTCCGTAGTCAACTAGAATTCAGAAAATTACAGAATTAGCG
>Marker8072
CTTCTCTTGATATGAGCTCGGCGTACCATCCGCAGATGGACGGTCAAACGAAGGTCACTAATAGGTCGCTGGGCAATCTGXXXXXXXXXXGTGACGCAGTGGAGTTTGTCAACGACCTTCAGCAGCTTCATCAGCAAGCGCAAAACAACTTGGAGACTTCAGCAGCAAAG
CTTCTCTTGATATGAGCTCGGCGTACTATCCGCAGACGGACGGTCAAACGGAGGTCACTAATAGGTCGCTGGGCAATCTGXXXXXXXXXXGTGACGCAGTGGAGTTTGTCAACGACCTTCAGCAGCTTCATCAGCAAGCGCAAAACAACTTGGAGACTTCAGCAGCAAAG
>Marker8110
CCATGAAAGATAGTTTTGAATACATTAATAAAAATGTAGAATATGGTTAGAAATTTTAAAATAACACTATAGATTATAAGXXXXXXXXXXTTATTGTGGTATGTCAACTGATTTAGGGAGCATATGAAGTTTTACTAAATTAATTGTTAAAAAATTGAACGATGCCTATG
CCATGAAAGATAGTTTTGAATAAATTAATACAAATGTAGAATATGGTTAGAAATTTTAAAATAACACTATAGATTATAAGXXXXXXXXXXTTATTGTGGTATGTCAACTGATTTAGGGAGCATATGAAGTTTTACTAAATTAATTGTTAAAAAATTGAACGATGCCTATG
>Marker8132
CATAAAATATAACATGGTATAGTGGTAACAATGTTCTCACTCTTCTTGTCCTACCTAGATTTGCTTGGGGTTGATGAAAAXXXXXXXXXXCTAAGTAACACACTAGGGCAAACACTATTCACAAGCATTTTTTTACCGTTCCGGAGAGCAAGTCACTGAAACGCGTTAAG
CATAAAATATAACATGGTATAGTGGTAACAATGTTCTCACTCTTCTTGTCCTACCTGGATTTGCTTGGGGTTGATGAAAAXXXXXXXXXXCTAAGTAACACACTAGGGCAAACACTATTCACAAGCATTTTTTTACCGTTCCGGAGAGCAAGTCACTGAAACGCGTTAAG
>Marker8155
CGTTTATGGAATGATTATTTCAGTGAGACTCTAACATATCTCGCAAATCTATTCAGACGACGATTTTGAATGAGTAAGCTXXXXXXXXXXACCTCCGACTCGGTGAAACCACGACTCGATCATGTGTGGAACATTTTGTGGAAGGAATAATATATTTATTCGGCGATGAG
CGTTTATTGAATGATTATTTCAGTGAGACTCTAACATATCTCGCAAATCTATTCAGACGACGATTTTGAATGAGTAAGCTXXXXXXXXXXACCTCCGACTCGGTGAAACCACGACTCGATCATGCGTGGAACATTTTGTGGAAGGAATAATATATTTATTCGGCGATGAG
>Marker8163
CTTTCACGGCTTATAAAAATTGGCCGATTGATAAAAGTGTGTATTTTGTCTACGTTCTAATGAGCTTACTTGCTTGTTCAXXXXXXXXXXTCTCGTTTACTTGACCCACAAGAAACACTGTTTTTATCAAAACTACCATATTTAAAACTTTTCTTAATGCAGGGTGGGAG
CTTTCACGGCTTATAAAAATTGGCCGATTGATAAAAGTGTGTATTTTGTCTATGTTCTAATGAGCTTACTTGCTTGTTCAXXXXXXXXXXTCTCGTTTACTTGACCCACAAGAAACACTGTTTTTATCAAAACTACCATATTTAAAACTTTTCTTAATGCAGGGTGGGAG
>Marker8358
CCATGAAAGAGAGTTTAATATACATTAATACAAATGTAGAATGTGTTATTTAAAACAACACTAAAGATCATAGGCTTTAGXXXXXXXXXXATAGTGGTTAGTCTACCAATTTAGGGAGTATTATGAAGTTTTACTAAATTAATTGATAAGAAATTAAATTTATGCCCATG
CCATGAAAGAGAGTTTAATATACAGTAATACAAATGTAGAATGTGTTTTTTAAAACAACACTAAAGATCATAGGCTTTAGXXXXXXXXXXATAGTGGTTAGTCTACCAATTTAGGGAGTATTATGAAGTTTTACTAAATTAATTGATAAGAAATTAAATTTATGCCCATG
>Marker8392
CGTTTAGCTTTTCCATTTAGAATGTTAATTGCCTGAACCCTTGTAAAAATATTGTCATGTGTAAAAGACTATTACTTCAGXXXXXXXXXXCTTCATTCAGGTGGAAGAAACTGTAAAGCATGATGAGAATGGCAATCCTGTAAAAAGATTGAGGAGAAAGGCGGTTCTTG
CGTTTAGCTTTTCCATTTAGAATGTTAATTGCCTGAACCCTTGTAAAAATATTGTCATGTGTTAAAGACTATTACTTCAGXXXXXXXXXXCTTCATTCAGGTGGAAGAAACTGTAAAGCATGATGAGAATGGCAATCCTGTAAAAAGATTGAGGAGAAAGGCGGTTCTTG
>Marker8496
CAAGGCACTATGGGCAATAAAGCTGCTGAACTTTGACATCAAGAGTGCCAAGGAGAAAAGGTTTTTTCAGCTACATGAGCXXXXXXXXXXCCAGGAAAGCTTAAGTCAAGGTGGTCAGGTCCTTTCAAAGTCAAAGAGGTTAGGCCATATGGAGCAATAGTTTTTTGGAG
CAAGGCTTTATGGGCAATAAAGCTGCTGAACTTTGACATCAAGAGTGCCAAGGAGAAAAGGTTTTTTCAGCTACATGAGCXXXXXXXXXXCCAGGAAAGCTTAAGTCAAGGTGGTCAGGTCCTTTCAAAGTCAAAGAGGTTAGGCCATATGGAGCAATAGTTTTGTGGAG
>Marker8603
CTGTTGGTCAGAAGCCTAGCAAGGCTAAGTATTACCTGGATGACACTACTGAGATTGTCAGGTTAATGCATGGCTTAGCTXXXXXXXXXXCAGCCTAGTTACTGCTGCAATATTCTCATTCTCTGTTTATAGAAGCTACACTTATTGTATTTAACCTAGACCTAAGACTG
CTGTTGGTCAGAAGCCTAGCAAGGCTAAGTATTACCTGGATGACACTACTGAGATTGTCAGGTTAATGCATGGCTTAGCTXXXXXXXXXXCGGCCTAGTTACTGCTGCAATATTCTCATTCTCTGTTTATAGAAACTACACTTATTGTATTTAACCTAGACCTAAGACTG
>Marker8625
CGATAAAAACATAATAATAATAAAAAACTTGTGTTAGCGTCATAAGATGTAAAAATGATGATAAAAAAATTGAGTTGGTTXXXXXXXXXXTTTATTTTGGTTTATATTTTTGTAGCATACATTTATCGGTTAAAAAGGAAAGTTAGTTATTTATATGAAAATAATAAGAG
CGATAAAAACATAATAATAATAAAAAACTTGTGTTAGCGTCATAAGATGTAAAAAGGATGATAAAAAAATTGTGTTGTTTXXXXXXXXXXTTTATTTTGGTTTATATTTTTGTAGCATATATTTATCGGTTAAAAAGGAAATTTAGTTATTTATATGAAAATAATAAGAG
>Marker8651
CCTTGTTGAATCGTCTGCTCGGGACCATTTGTTCCAGGCTTATCTCGGTGGTCTCTGCACGTCACTGACATGGAAGCTCAXXXXXXXXXXTAAACAAGTTTGATCTGTGAAGCGCGTCTTCGAGCGTTTGTGTTTTGTTTATCTTGAGGTCTTCGCACAGCTTTTATTCG
CCTTGTTGAATCGTCTGCTCGGGACCATTTGTTCCAGGCTTATCTCGGTGGTCTCTGCACGTCACTGACATGGAAGCTCAXXXXXXXXXXTAAACAAGTTTGATCTGTGAAGCGCGTCTTCGAGCGTTTGTGTTTTGTTTATCTTGAGGTCTTCGCGCAGCTTTTATTCG
>Marker8678
CAACTTACTTAATGTTGAGCAGCGTGCGATTTATGAATCAGTCTTAGACTCTGTTGATAAAAAGGATGGAAAACTATTTTXXXXXXXXXXCCTAACGGGAGAACAGCTCATTCTCGCTTTAATATTCCTTTGAAACTCTCCGAAGAAAAGCTCTGCAACATCAAACCTGG
CAACTTACTTAATGTTGAGCAGCGTGCGATTTACGAATCAGTCTTAGACTCTGTTGATAAAGAGGATGGAAAACTATTTTXXXXXXXXXXCCTAACGGGAGAACAGCTCATTCTCGCTTTAATATTCCTTTGAAACTCTCCGAAGAAAATATCTGCAACATCAAACCTGG
>Marker8802
CACCTCTAACGGTAAAATGCCTTTAAACTGGCATCATTTCTTTGTTGCTGATCACAACAAACGAACCTTAACGTCCTAAAXXXXXXXXXXCCAAACGGCCTTTGGAGGTAGCTCGATTCGTATCAAGACAAGTTGTATAAGCCGATAACAATTCGCGGACTTTATATCGG
CACCTCTAACGGTAAAATGCCTTTAAACTGGCATCATTTCTTTGTTTCTGATCACAACAAACGAACCCTAACGTCCTAAAXXXXXXXXXXCCAAACGGCCTTTGGAGGTAGCTCGATTCGTATCAAGACAAGTTGTATAAGCCGATAACAATTCGCGGACTTTATTTTGG
>Marker8815
CAGAAGAAGTTGGACTTGTTTTCCCATACTTTTTAAAACAAGGAGAAAAAAACTTTGTCACTAATAACGTATAAGAACATXXXXXXXXXXTAATTGAAGTTGATGAAAAAAGTAAGTAACTAATTATTGAATAACCTTGGGTGGGGATTTTGTGTGTGATGATTTTCCAG
CAGAAGAAGTTGGAGTTGTTTTCCCATACTTTTTAAAACAAGGAGAAAAAAACTTTGTCACTAATAACGTATAAGAACATXXXXXXXXXXTAATTGAATTTGATGAAAAAAGTAAGTAACTAATTATTGAATAACCTTGGGTGGGGATTTTGTGTGTGATGATTTTCCAG
>Marker9033
CGTGTTAAACGCTTTCGTGGTGATATGGGTTCTAATAGTTGGTTTCGGGTTCGGTGGATGGGCTAGTGTAACCAACTTTGXXXXXXXXXXTTTGAGAAATCTAGCCTGCAGGGTTTGATGCTTTTGTGAAGTTTTATTATAAATTATTTGTTCTTCTTTTGTGTTTTGTG
CGTGTTAAACGCTTTCGTGGTGATATGGGTTCTAATAGTTGGTTTCGGGTTCGGTGGATGGGCTAGTGTAACCAACTTTGXXXXXXXXXXTTTGAGAAATCTAGCCTGCAGGGTTTGATGCTTTTGTGGAGTTTTATTATAAATTATTTGTTCTTCTTTTGTGTTTTGTG
>Marker9070
CTGTTTTTCCAAGACTGCTGAATGATATTCGGTCGAACTTTGCATCAAGGTTCCAAGCCCAAGTAACTGCGTCAAATCCTXXXXXXXXXXTACAATAACTGCAACCCTAATCACAGTCAGAGGAGTCTAATACCGAACGGCATGTCTTATTTGAACTTATCCCTTTTAAG
CTGTTTTTCCAATACTGCTGAATGATATTCGGTCGAACTTTGCATCAAGGTTCCAAGCCCAAGTAACTGCATCAAATCCTXXXXXXXXXXTACAATAACTGCAACCCTAATCACAGTCAGAGGAGTCTAATACAGAAAGGCATGTCTTATTTGAACTTATCCCTTTTAAG
>Marker9120
CAATGTTTTGGGATAACATTCCTAATTCTACCCACTTGATTGTAGTAGAAATAGGTTGAATGTCTTAATCTGCATTCTTAXXXXXXXXXXTTATATCTACAGATATTAAAGATTTATTTTATTCAAAATATTTATTTTATCCTTAAATATAAGTTTTCTTTCTTACTCCG
CAATGTTTTGGGATAACATTCCTAATTCTACCCACTTGATTGTAGTAGAAATAGGTTGAATGTCTTAATCTGCATTCTTAXXXXXXXXXXTTATATCCACAGATATTAAAGATTTATTTTATTCAAAATATTTATTTTATCCTTAAATATAAGTTTTCTTTCTTACTCCG
>Marker9157
CGCTAGGTGCTAGTCGGGCAGTTGGTGTAGTGGTCTAGCAAGTTAACAAAAAAACGGGATATAATCGGTGAGTAATTTTTXXXXXXXXXXCTTTATTTGACATTGGGACCAGGGTTCAACATCAACAGCTTGTGTAATTGTGTGTGTTTTGTCATTTTTTAAAGGAAGGG
CGCTAGGTGCTAGTCGGGCAGTTGGTGTAGTGGCCTAGCAAGTTAACAAAAAAGCGGGATATAATCGGGGAGTAATTTTTXXXXXXXXXXCTTTATTTGACATTGGGACCAGGGTTCAACATCAACAGCTTGTGTAATTGTGTGTGTTTTGTCATTTTTTAAAGGAAGGG
>Marker9212
CTTTCAATGTTTTTAAACTGAATGTTTGTGTATCTCTGTTGAATCACATTATAAAAAACCATCTCATTCTCTTCTCTCACXXXXXXXXXXTTTCTTGGTGTTGGTGCAGAGAAAGTAGACAGTGGTAGAGGTTCCTCAAGTGGCACTGCTGATATAAAACCAAATCCTAG
CTTTCAATGTTTTTAAACTGAATGTTTGTGTATCTCTGTTGAATCACATTATAAAAAACCATCTCATTCTCTTCTCTCACXXXXXXXXXXTTTCTTGGTGTTGGTGCAGAGAAAGTAGACAGTGGTAGAGGTTCCTCAAGTGGCACTGCTGATATAAAACCAGATCCTAG
>Marker9317
CCAAGTATTTGATCATATTTGCTTTGATGAATTTGCATTGAGTCTTGCACACATACCTTTTTGCATAAAAAAAAAAAAGAXXXXXXXXXXTTGAAACTCAATCTTTGAAGCCAACTACAACCTTGTTTGAACTGAACGAACTTAATGCTTCTTGCTTATGGTCCCTTGTG
CCAAGTATTTGATCATGTTTGCTTTGATGAATTTGCATTGAGTCTTGCACACATACCTTTTTGCATAAAAAAAACATATAXXXXXXXXXXCTGAAACTCAATCTTTGAAGCCAACTACAACCTTATTTTAACTGAACAAACTTAATGCTTCTTGCTTATGGTCCCTTGTG
CCAAGTATTTGATCATGTTTGCTTTGATGAATTTGCATTGAGTCTTGCACACATACCTTTTTGCATAAAAAAAACATATAXXXXXXXXXXCTGAAACTGAATCTTTGAAGCCAACTACAACCTTATTTGAACTGAACAAACTTAATGCTTCTTGCTTATGGTCCCTTGTG
>Marker9365
CTATGTGGTCTTTTGTATTAGTTTTTTCGTCATACAAACTCTTCTTCACGTTTTAGCTCTATGATATTGTGCTTGCTATAXXXXXXXXXXTTATGATTAATTCCGCTAGTAGAACCTGTGAAAACATTCCTGAATCTGCTTTTTGTTCTGTTTAAGAATTAATGAAAGGG
CTATGTGGTCTTTTGTATTAGTTTTTTCGTCATACAAACTCTTCTTCACGTTTTAGCTCTATGATATTGTGCTTGCTATAXXXXXXXXXXTTATGATTAATTCCGCTAGTAGAACCTGTGAAAACATTACTGAATCTGCTTTTTGTTCTGTTTAAGAATTAATGAAAGGG
>Marker9387
CTGTGAATTTTGGTTGAAGTTACTCCTATTTTCATAGGAGTTTCTGTTTCCACCCTGGTTTCCAGAATCTTGGAATCCAGXXXXXXXXXXGGTTTTCAATAACCTTGACTGCCTCCTCTGGATTCCTGGTGTCGAAATTTCCATTGCTGGAAGCATCAAGAGCCATCTGG
CTGTGAATTTTGGTTGAAGTTACTTCTATTTTCATAGGAGTTTCTGTTTCCACCCTTGTTTCCAGAACCTTGGAATCCAGXXXXXXXXXXGGTTTTCAATAACCTTGACTGCCTCCTCTGGATTCCTGGTATTGAAGTTTTCATTGCTGGAAGCATCAAGAGCCATCTGG
>Marker9388
CTCAACATCACGGCGATGCTTGTCCGCGTTATTCTTCATCAACTGTTGAGCTTTGACCAAATGTTCCTTAGCATCTGCTAXXXXXXXXXXGAGACGTATTATACCATAGCTCGGCCCAACTCAAAAACTTAAACCATCTCCTCGAGTGACTAGACGTGAAGCAACGCAGG
CTCAACATCACGGTGATGCTTGTCCGCGTTATTCTTCATCACCTGTTGAGCTTTGACCAAATGTCCCTTAGCATCTGCTAXXXXXXXXXXGAGACATATTATACCATAGCTCGGCCCAACTCAAAAACTTAAACCATCTCCTCGGGTGACTAGACGTGAAGCAACGCAGG
>Marker9541
CCATGAAAGAGAGTTTAGAATATATTAATACAAATATAGAATGTGGTTAAAATTTTTAAAATAACACTAATGATTATAGGXXXXXXXXXXTTGTGGTTTGTCAACTGATTTAGGGAAAATATGAAGTTTTACTAAATTAATTGATAAAAACAAATAAAATGATGCCAATG
CCATGAAAGAGAGTTTAGAATATATTAATACAAATGTAGAATGTGGTTAAAATTTTTAAAATAACACTAATGATTATAGGXXXXXXXXXXTTGTGGTTTGTCAACTGATTTAGGGAAAATATGAAGTTTTACTAAATTAATTGATAAAAACAAATAAAATGATGCCAATG
>Marker9743
CTTTTTTGACAATTTTCCTTTTTATACTTCAGCGTCGGTGGAATTTATAGCAATATGTGTTCCATTTTTTGGAGCGCTACXXXXXXXXXXCTTTTTTTTGCACTTGTCATCGTTGTATGATTGGTCAAGCTAGCTGCCCACCATGAATTTTATAAATTGGTGCATTTATG
CTTTTTTGACAATTTTCCTTTTTATACTTCAGCGTCGGTAGAATTTATAGCAATATGTGTTCCATTTTTTGGAGCGCTACXXXXXXXXXXCTTTTTTTTGCACTTGTCATCGTTGTATGATTGGTCAAGCTAGCTGCCCACCATGAATTTTATAAATTGGTGCATTTATG
>Marker9845
CTGAATCTGTTCATCTCTTGTTGCTGTTGTGTTAGATCTATTGTTTCTATCAGTTTACCATCCGATCTGTTGATTAACTTXXXXXXXXXXTGTTTCATCTCTTGTTTGTTTTCCTTATTTGATTTTGATTTCGAACTCCTTAATGGTTGAGTGTTATCTTTGGTTTCAGG
CTGAATCTGTTCATCTCTTGTTGTTGTTGTGTTAGATCTATTGTTTCTATCAGTTTATCATCCGATCTGTTGATTAACTTXXXXXXXXXXTGTTTCATCTCTTGTTTGTTTTCCTTATTTGATTTTGATTTAGAACTCCTTACTGGTTGAGTGTTATCTCTGGTTTCAGG
>Marker10000
CTCAGTTTCTGGTTTGACTCATGGCTACCAACTGGTCCGCTGGTAGAACTGTTTGGAGAAGGTGGCCCAGCGAACTCGGAXXXXXXXXXXTCACATCTGTCTCTCCCCCGAGAAGCACAGACACAGACGACTCCTACAACTGGAAAGTAAATGGTTCGATCTGCAATGGG
CTCAGTTTCTGGTTTGACTCATGGCTACCAACTGGTCCGCTGGTAGAACTGTTTGGAGAAGGTGGCCCAGCGAACTCGGAXXXXXXXXXXTCACATCTGTCTCTCCCCCGAGGAGCACAGACACAGACGACTCCTACAACTGGAAAGTAAATGGTTCGATCTGCAATGGG
>Marker10074
CAAAGGTAGAATGGTCATGAGTTAATCCTGTATTGTCGTCATTTATTGTGGACATGAGTTTATCACTTTGAATACCTTTTXXXXXXXXXXGAGCCAGAACCTTAACCTTAGTTTAATTATAGATTCCATAATTTTAGGTTTTTATATGATAGATTTAAGGAGAAAAGAAG
CAAAGGTAGAATGGTCATGAGTTAATCCTGTATTGTCGTCATTAATTGTGGACATGAGTTTATCACTTTGAATACCTTTTXXXXXXXXXXGAGCCAGAACCTTAACCTTAGTTTAATTATAGATTCCATAATTTTAGGTTTTTATATGATAGATTTAAGGAGAAAAGAAG
>Marker10221
CACGAATTCAAAAATCCTTCTATATATGAAACTGAAATATTTAGAATTTAAACATTAGATGTCAAATTGAATTTCAGCAGXXXXXXXXXXTGCCATGTTGATCTAGGCCATGAATCGACTTTTCTCTAGTGCGAAATTATTAGTTACACATGTGGTCACGCGGATATGGG
CACGAATTCAAAAATCCTTCTATATATGAAACTGAAATATTTCGAATTTAAACATTAGATGTCAAATTGAATTTCAGCAGXXXXXXXXXXTGCCATGTTGATCTAGGCCATGAATCGACTTTTCTCTAGTGCGAAATTATTAGTTACACATGTGGTCACGCGGATATGGG
>Marker10515
CGCTCTAAAAGATTATGCAATCCGTAGGTGAAGATATTTTAAGATTTGTGTATCCTTCCATATCCTAGTGTCAGATGATGXXXXXXXXXXGCAAATGACTTTTTGGTTACCCCCTTTTATACACTCTAAGACAACGAAGCTTAACCCTCTCTCCTGCTTATAATTTTTTG
CGCTCTAAAAGATTATGCAATCCGTAGGTGAAGATATTTTAAGATTTGCGTATCCTTCCATATCCTCGTGTCAGATGATGXXXXXXXXXXGCAAATGACTTTCTGGTTACCCCCTTTTATACACTCTTAGACAACGAAGCTTAATCCTCTCTCCTGCTTATAATTTTTTG
>Marker10552
CAATCAACTTCTGGCTTCTATTCCTGGCGATGATATGTGGAATGGGATCAGGGCTCGCTACGATAAACAACATCAGACAGXXXXXXXXXXTAATGGCTTTAGGTCACATTGTCATGGCCTCTGGTTTACTAGGAAGCCTATATATCGGTTCCTTGTTGGTTGGGTTAGCG
CAATCAACTTCTGGCTTCTATTCCTGGCGATGATATGTGGAATGGGATCAGGGCTCGCCACGATAAACAACATCAGACAGXXXXXXXXXXTAATGGCTTTAGGTCACATTGTCATGGCCTCTGCTTTACTAGGAAGCCTATATATCGGTTCCTTGTTGGTTGGGTTAGCG
>Marker10581
CAATCATCAGCCGCCACGTCATCATCACATTGGTTACGGTTATCCACAGATTCCGAGAGAATTTGGATACGGGTATTTCGXXXXXXXXXXGAGGTTGTTGGAACGGCCGGGAAGAGGCTGAGGCTTTTTGGAGTCGATATGGAATGTGGCGAGAGTGGAGTAACCAACAG
CAATCATCAGCCGCCACGTCATCATCACATTGGTTACGGTTATCCACAGATTCCGAGAGAATTTGGATACGGGTATTTCGXXXXXXXXXXGAGGTTGTTGGAACGGCCGGGAAGAGGCTGAGGCTTTTTGGAGTCGATATGGAATGTGGCGAGAGTGGAGTAACAAACAG
>Marker10605
CTATACCACCTGACATGATAGTATAGTGTGATTTATATACATATGCGCTTCCATGATTGTCTTGGATGGTGTGAAAACTCXXXXXXXXXXCTTTGATACTAATATCCCCCATATTTACTATGGCGAGCATCTCAATTTGTGTATTATTTCAGAAGTTATGTATGGTTAAG
CTATACCACCTGACATGATAGTATAGTGTGATTTATATACATATGCGCTTCCATGATTGTCTTGGATGGTGTGAAAACTCXXXXXXXXXXCTTTGATACTAATATCCCCCATATTTACTGTGACGAGCATCTCAATTTGTGTATTATTTCGGAAGTTATGTATGGTTAAG
CTATACCACCTGACATGATAGTATAGTGTGATTTATATACATATGCGCTTCCATGATTGTCTTGGATGGTGTGAAAACTCXXXXXXXXXXCTTTGATACTAATATCCCCCATATTTACTGTGGCGAGCATCTCAATTTGTGTATTATTTCGGAAGTTATGTATGGTTAAG
>Marker10655
CCCAACACGTGTAAGGTGAACCCGGGACGGCCTGACTCAGCGGGGGCGGGCTTGGTCAGAGATTGGAGAGTCTCAAGTCTXXXXXXXXXXTCCTGCTACTTTAAGCTTCATCAAATCACTTGGGATGATCATGCTTCCTTGCTTGAGAAAACTGTTGCTTATGAGGTAAG
CCCAACACGTGTAAGGTGAACCCGGGACGGCCTGACTCAGCAGGGGCGGGCTTGGTCAGAGATTGGAGAGTCTCAAGTCTXXXXXXXXXXTCCTGCTACTTTAAGCTTCATCAAATCACTTGGGATGATCATGCTTCCTTGCTTGAGAAAACTGTTGCTTATGAGGTAAG
>Marker10695
CTTACCAGCATAAGTCTCCCAAGGGTAGACAATACCGTCGCCGTTTTGGTCGAAGAAAGCAACATGCTGTTGCATAACACXXXXXXXXXXGATTTTTTACCATCTAAACATACATTTTGGATAAGCATATACTTACATGGCTTTGGTAGTTTTTCCTCCAAGTCGCTACG
CTTACCAGCATAAGTCTCCCAAGGGTAGACAATACCGTCGCCGTTTTGGTCGAAGAAAGCAACATGCTGTTGCATAACACXXXXXXXXXXGATCTTTTACCATCTAAACATACATTTTGGATAAGCATATACTTACATGGCTTTGGTAGTTTTTCCTCCAAGTCGCTACG
>Marker10725
CATGGCCAGACTGGATACAGCTAGCAATGGGTTCTTCTTGGGGAGAACTGAGGAAGATGGAGAAGAGCTGGTTGACAACAXXXXXXXXXXTTGAGGGTTTGGAAGGTCAAGAAGGGTTGTGTTTCATCAACAATAATGGTAGCTGGTACAAAAAAGAGCCCAACTTTCAG
CAGGGCCAGACTGGATACAGCTAGCAATGGGTTCTTCTTGGGGAGAACTGAGGAAGATGCAGAAGATCTGGTTGACAACAXXXXXXXXXXTTGAGGGTTTGGAAGGTCAGGAAGAGCTGTGTTTCATCAACAACAATGGTAGCTGGTACAAAAAAGAGCCCAACTTTCAG
>Marker10827
CACCACTGACCCGGACTCGGTCCATCGGCCCGAAATCCGAACAGTCTGTCTAGCTGAGATGAGCTGACTCCCAGCTGCTTXXXXXXXXXXGTTAAGTCTAAGTTTCCTTATGTTCTTAACCTTCTTTCTTGGCCATGGAACGCCTGCCTACATGTCTCAAGACTGGCTAG
CACCACTGACCCGGACTCGGTCCATCGGCCCGAAATCCGAACAGTCTGTCTAGCTGAGATGAGCTGACTCCCAGCTGCTTXXXXXXXXXXGTTAAGTCTAAGTTTCCTTATGTTCTTAACCTTCTTTCTTGGCCATGGAACACCTGCCTACATGTCTCAAGACTGGCTAG
>Marker10830
CAATGTTTATGTTAGTGTTACTTGCAAAGCTAATTATCTGAAGTTTCACACTCCAATGCAGGTTTTGTTGTCACAGGAACXXXXXXXXXXGGCCTGACTTTTAGTAACGTCGTCATCAAAAAGAGATGTTTTCCCTCCGGCGTCTGACGGTGTAAGTGGGACTGTGGGAG
CAATGTTTATGTTAGTGTTACTTGCAAAGCTAACTATCTGAAGTTTCACACTCCAATGCAGGTTTTGTTGTCACAGGAACXXXXXXXXXXGGCCTGACTTTTAGTAACGTCGTCATCAAAAAGAGATGTTTTCCCTCCGGCGTCTGACGGTGTAAGTGGGACTGTGGGAG
>Marker10860
CCTTTTCTCCCATAGCGTCTTGGATTAGCACAGTGTCACCGGACATTCTTCCAACGACTTCACCGGTGTTTGTATCGACGXXXXXXXXXXAAAAACTCTGTTCTACTTAAGATGTGTTAATTAAATCTTTGACAGATCCAAGAACTTACGGAGAAAAGCAGCCGCAAAAG
CCTTTTCTCCCATAGCGTCTTGGATTAGCACAGTGTCACCGGACATTCTTCCAACGACTTCACCGGTGTTTGTATCGACGXXXXXXXXXXAAAAACTCTGTTCTACTTAAGATGTGTTAGTTAAATCTTTGACAGATCCAAGAACTTACGGAGAAAAGCAGCCGCAAAAG
>Marker10921
CATAATAATTTTAGAAGATGATGCAGTGCGAGATACGCCAGAAGATCAAATTTAGGATCCACAACAAATTAGCCATTACAXXXXXXXXXXTTACTCGTTCGTCGTAACACATATTTCCTCGCCAATTCGTCGTAACTTAGCGAGGAAAACGTTTCGTCGTAAAGACGAAG
CATAATAATTTTAGAAGATGATGCAGTGCGAGATACGCGAGAAGATCAAATCTAGTATCTACAGCAAATCAGCCATTACAXXXXXXXXXXTTACTCGTTCGTCGTAACGCATATTTCCTCGCCAATTCGTCGTAACTTAGCGAGGAAAACGTTTCGTCGTAAAGACGAAG
>Marker10931
CTATCACTGGGAAGGAATGAAGAGAGATGTTACCATGTGGATAGCCCGGTGTCAGACCTGTCAACTGGTTAAGGCGGAGCXXXXXXXXXXCTTCCTACCTATACGAACTACTGATAAGACCGAAGACTTAGCTCAAGAATACCTGAGCACCATGGTGAAGTTGCATGGGG
CTATCACTGGGAAGGAATGAAGAGAGATGTTACCATGTGGATAGCCTTGTGTCAGACCTGTCAACTGGTTAAGGCGGAGCXXXXXXXXXXTTTCCTACCTATACGAACTACTGATAAGACCGAAGACTTAGCTCAAGAATACCTGAGCACCATAGTGAAGTTGCATGGGG
>Marker10976
CCTTTTTATGAGGAAGAACAAATCTCTGAGGTTATTTGCAACTACTACTCTACCCTCATCACTGCCACAAATCTTGACAGXXXXXXXXXXCAGGCATCCTCGCACAGTCAATCAACAAAACAGTGGGCAGACTGATTCCCAAAATAACAACAGCAAAGAGAGTAGAGGAG
CCTTTTTATGAGGAAGAACAAATCTCTGAGGTTATTTGTAACTACTACTCTACCCTCTTCACGGCCACAAATCTTGACAGXXXXXXXXXXCAGGGATCCTCGCACAGTCAATCAACAAAACAGTGGTCAGACTGATTCCCAAAATAACAACAGCAAAGAGAGTAGAGGAG
>Marker10981
CATAAAGATGATGAGTTTGGTGACATTGATGATAACCATGTTGGTGTCAACATAAACGGCATGTAGTCCATCATATCTGCXXXXXXXXXXCACCAGATGAGACATATCATCCCAAGCAGCCACTTCTTTCATTGAACCAAGACCTGTCCCCTTATCTTAAGGAGGATATG
CATAAAGATGATGAGTTTGGTGACATTGATGATAACCATGTTGGTGTCAACATAAACGGCATGTAGTCCATCATATCTGCXXXXXXXXXXCACCAGATGAGACATATCATCCCAAGCAGCCACTTCTTTCATTGAACCAAGACCTGTCCCCTTATCTTATGGAGGATATG
>Marker11013
CTGATAAGGATTTCCGGTGGGTTCACCGGAGCCTTACTTTTGCGTATAATGACATATTATCTTGTTAAGAAGAGTTTAATXXXXXXXXXXGAAGAAGATGATTTCTCGGCTTCGCTGCCGAACTTCGGCTTCAGCTTTATCACCGGTTTGTTATCTTGCGTAGCGGTCTG
CTGATAAGGATTTCCGGTGGGTTCACCGGAGCCTTACTTTTGCGTATAATGGCATATTATCTTGTTAAGAATAGTTTAATXXXXXXXXXXGAAGAAGATGATTTCTCGGCTTCGCTGCCGAACTTCGGCTTCAGCTTTATCACCGGTTTGTTATCTTGTGTAGCGGTCTG
>Marker11046
CAGTTGCAAATTCTGTTTCAGTCTGCTAATTTGATCGATTGTAAAGTTCATTGTAATGGAAGCTGGTTTTATTATTCATTXXXXXXXXXXGGTGAGACATTGTGATTTTACAGATCTTCCTACCGTTGGTAATAGATTCTCATGGGCAGGGAAAAGAGGAAATGATCTAG
CAATTGCAAATTCTGTTTCAGTCTGCTAATTTGATCGATTGTAAAGTTCATTGTAATGGAAGCTGGTTTTATTATTCATTXXXXXXXXXXGGTGAGACATTGTGATTTTACAGATCTTCCTACCGTTGGTAATAGATTCTCATGGGCAGGGAAAAGAGGAAATGATCTAG
>Marker11056
CTTAGGCTCAAGTAATTAATATGGTCCACCTCTTAATAATAGTCAGAAGGTATTCAAATTCGGTCATACACTTCCAGGCTXXXXXXXXXXTAACTTGTTTTCACTTGGAAAGAGAGCTCTTCATATATTTGATAACATGAGTCACACTATAGGGACAAAATACAATATGG
CTTCGGCTCAAGTAATTAATATGGCCCACCTCTTAATAATAGTCAGAAGGTATTCAAATTCGGTCATACACTTCCAGGCTXXXXXXXXXXTAACTTGTTTTCACTTGGAAAGAGAGCTCTTCATATATTTGATAACATGAGTCACACTATAGGGACAAAATACAATATGG
>Marker11063
CTAATCAAAGACAACAAAACAAACCTCCTCTAGGAAGAAGAGTGTGTGTGTTTTCACTACAATGTTTGAGGTGAAGCAGCXXXXXXXXXXCTTTTTTTACTATTGAAAGAGCGAGAATCATACATTAAGAGCATCATTAGTGGTTGTGAGTCTTTCACCATTGGAAACAG
CTAATCAAAGACAACAAAACAAACCTCCTCTAGGAAGAAGAGTGTGTGTGTTTTCACTACAATGTTTGAGGTGAAGCAGCXXXXXXXXXXCTCTTCTTACTATTGAAAGAGCGAAAATCATACATTAAGAGTATCATTAGTGGTTGTGAGTCTCTCACCATTGGAAACAG
>Marker11106
CATTTCTTAAAAACAACCAAGATTTTAGTTAATTATCTATACATCATTCATCGCCAAGTGATATGCCTCTGGTTACATATXXXXXXXXXXAATAACCTTTTTAAGTGTGAGAAATACTTTAGAACATAGATTTTGGTCTAAGCGAATGTCATACAATTTTGGATATCAGG
CATTTCTTAAAAACAACCAAGATTTTAGTTAATTATCTATACATAATTCATCGCCAAGTGATATGCCTCTGGTTACATATXXXXXXXXXXAATAACCTTTTTAAGTGTGAGAAATACTTTAGAACATAGATTTTGGTCTAAGCGAATGTCATACAATTTTGGATATCAGG
>Marker11112
CTTTCACTCGCTTACAAGCTTATAAAACCCACTCTTATGCTAAAAATACAATTCATGTGACAACCCTAATACATAGGTCGXXXXXXXXXXTTTTCAAGTCTTTGTGTTTACTCCATTTTGATCATCTGCATGCATACTCTCTTTCACAGATTTTGTTCTACTCGATGCTG
CTTTCACTCGCTTACAAGCTTATAAAACCCACTCTTATGCTAAAAATACAATTCATGTGACAACCCTAATACATAGGTCGXXXXXXXXXXTTTTCAAGTCTTTGTGTTTACTCCATTTTGATCATCTGCATGCATACTCTCTTTCACAGATTTTGTTATACTCGATGATG
>Marker11127
CGTAGGAGAGAATGGAACGACGTGCATGAGGAAAAATGTTACTCCTTCATCAGTAATATATGACCCTCTAGCACCTGTTGXXXXXXXXXXGCAGCTGAGTTATATATTAATTTTATTATATTTCGGCTGAGTTATATATTTGATTACGGCTGACTTACATATTCTTTTAG
CGTAGGAGAGAATGGAACGACGTGCATGAGGAAAAATGTTACTCCTTCATCAGTAATATATGACCTTCTAGCACCTGTTGXXXXXXXXXXGCGGCTGAGTTATATATTACTTTTATTATGTTTCGGCTGAGTTATATATTTGATTACGGCTGACTTACATATTCTTTTAG
CGTAGGAGAGAATGGAACGACGTGCATGAGGAAAAATGTTACTCCTTCATCTGTAATATATGACCCTCTAGCACCTGTTGXXXXXXXXXXGCGGCTGAGTTATATATTAATTTTATTATATTTCGGCTGAGTTATATATTTGATTACAGCTAACTTACATATTCTTTTAG
>Marker11159
CTTTAGCCAGGGATAATCAGCTCTAGGGATCTTAAGCAAAGGTGAACTCCAATTAGCAAAGTAATTTCCCGGCAAACTCCXXXXXXXXXXAGACCTCGGAAGCTTCCCACTGATTTGATTGTGGCCAACATCAAGTATTTGTAACCCACTTTTTTCTATGTAGGGAAGTG
CTTAAGCCAGGGATAATCAGCTCTAGGGATCTTAAGCAAAGGTGAACTCCAATTAGCAAAGTAATTTCCTGGCAAACTCCXXXXXXXXXXAGACCTCGGAAGCTTCCCACTGATTTGATTGTGGCCAACATCAAGTATTTGTAACCCACTTTTTTCTATGTAGGGAAGTG
>Marker11169
CCATCATCTCGCATGCTTGATAGTCTTCAAGCTTAGATATAACATGCATGTTTGTATGTGTCTTTCTTTTATCCTTAGGTXXXXXXXXXXCACAACTTGGAGAGTCACTCAAGACAATCATATATGCTGACTACCCAGAACAATGGCCACGGCTTCTCGATTGGGTGAAG
CCATCATCTCGCATGCTTGATAGTCTTCAAGCTTATATATAACATGCATGTTTGTATGTGTCTTTCTTTTATCCTTAGGTXXXXXXXXXXCACAACTTGGAGAGTCACTCAAGACAATCATATATGCTGACTACCCAGAACAATGGCCACGGCTTCTCGATTGGGTGAAG
>Marker11170
CATTACAACAACATCGTTTTGGCAATGCAAAAGCAAACTTTATAAGTTATATACAACATTATACTTGATTCAATAATTAAXXXXXXXXXXGACATCTTTTATACAACTGTTTTCAACATTCTTGGGTAATCTGTTTAAATGAACTTTTTTGTTATTCTCTTCAGTTTTAG
CATTACAACAACATCGTTTTGGCAATGCAAAAGCAAACTTTATAAGTTATATACAACTTTATACTTGAGTCAATAATTAAXXXXXXXXXXGATATCTTTTATAAAACTGTTTTCAACATTCTTGGGTAATCTGTTTAAATGAACTTTTTTGTTATTCTCTTCAGTTTTAG
>Marker11185
CTCCTTTATCGAATAAGACACAGACCACTTCTTAAAATAGTATAATAGCCGTTCGGGCAAGAACTCTTTGGTCTCTTCCAXXXXXXXXXXAATCTATTGCCCTTTTCAACGGTTGGTAGTGACCTGAGAGAATCAAAGGAGCTTGTTCAGAGACTTTCAGTGCCTGAGAG
CTCCTTTATCGAATAAGACACAGACCACTTCTTAAAATAGTATACTAGCCGTTCTGGCAAGAACTCTTTGGTCTCTTTCAXXXXXXXXXXAATCTATTGCCCTTTTCAACGGTTGGTAGTGACCTGAGAGAATCAAAGGAGCTTGTTCAGAGACTTTCAGTCCCCGAGAG
>Marker11221
CCTTGCAGATCAAGGGTCCCAAGAAATGGGAAGAAGTTAGCTAGGTCTGGGCTCCCAGCAGCTTCCATGACTCCAATAATXXXXXXXXXXGTTGCGATGAAAGATGCTCGAGAAATATCAACAGCTTCTTCTCTCTTGCTGCCTTCATCCATGAACTTCACAAGCTCTTG
CCTTGCAGATCAAGGGCCCCAAGAAATGGGAAGAAGTTAGCTAGGTCTGGGCTCCCAGCAGCTTCCATGACTCCAATAATXXXXXXXXXXGTTGCGATGAAAGATGCTCGAGAAATATCAACAGCTTCTTCTCTCTTGCTGCTTTCATCCATGAACTTCACAAGCTCTTG
>Marker11248
CCATTTTACTATTATTTTGACTTTTGTAACGGGTCAAATTTCAATAAGAACTAAGGAAGAATCTAATAAAAAGAAATCTTXXXXXXXXXXCCTCTTCAGCAAACTTTTGACCATCACTGACTCGCGTTCCTCATTTCTTCCTCGCATCTCTGCATACCAATCTTGTATCG
CCATTTTACTATTATTTTGACTTTTGTAACGGGTCAAATTTCAATAAGAACTAAGGAAGAATCTAATAAAAAGAAATCTTXXXXXXXXXXCCTCTTCATCAAACTTTTGACCATCACTGACTCGCGTTCCTCATTTCTTCCTCGCATCTCTGCATACCAATCTTGTATCG
>Marker11250
CATACTCCATAACGAGGTTGAGGAAGAGCTCATCTCTACTCGTCGTAGAGAAGAAACAATGCTTCAGGGAAACAACGTTTXXXXXXXXXXAGAAGATATTGCTTTGGCGCGAAGCAAAGAAGATCTTCTGTTGGCGATATTTTAGGAAGTAGAATATTGTCTTTCACGGG
CATACTCCATAACGAGGTTGAGGAAGAGCTCATCTCTACTCGTTGTAGAGAAGAAACAATGCTTCAAGGAAACAACGTTTXXXXXXXXXXAGAAGATATTGCTTTGGCGCGAAGCAAAGAAGATCTTCTGTTGGCGATATTTTAGGAAGTAGAATATTGTCTTTCACGGG
>Marker11269
CTGGAATTTGTCATCACCTCACATCCCTTAGCGCCACTCTCCATGACGAATCTCAAGACACCATAGCAAGCCCTATACAAXXXXXXXXXXCTCTTCTAGTATGTGAACCAAATCAAGTATCAGTTGATGAATAATATTTCGCAGCAAGACATTACAGACAAACATGAGTG
CTGGAATTTGTCATCACCTCACATCCCTTAGCGCCACTCTCCATGACGAATCTCAAGACACCATAGCAAGCCCTATACAAXXXXXXXXXXCTCTTCTAGTATGTGAACCAAATCAAGTATCAGTTGATGAATAATATTTCGCAGCAAGCCATTACAGACAAACATGAGTG
>Marker11295
CCACTTTGCCACTGACTATGCTGTGGTCAAGAGAAGTAAAGAGTATAATATGAAGTGATAAAGAATCTTTTCTTATCAGTXXXXXXXXXXCAACGAGCAAGCTTGTCAAATCGTTTTCAAACGTATCCTTAACCCTAGTGCACTCATTTTTGATCATTTACTCTCTTTTG
CCACTTTGCCACTGACTATGTTGTGGTCAAGAGAAGTAAAGAGTATAATATGAAGTGATAAAGAATCTTTTCTTATTAGTXXXXXXXXXXCAACGAGCAAGCTTGTCAAATCGTTTTCAAACGTATCCTTAACCCTAGTGCACTCATTTTTGATCATTTACTCTCTTTTG
>Marker11479
CCCGGGTTACCGCGAAAGAACATATCTTCCAGTGTCTGCGCCAAATTCTCGTAAGAAGAATGAGCATTCAAATCCACTTTXXXXXXXXXXAACTGTTCATCCTGTGAGATCCAATAGGTGGCCATCCCACAACTTGACTGCTAACACACAAAGCAAACATTACTACTCAG
CCCGGGTTACCGCGAAAGAACATATCTTCCAGTGTCTGCGCCAAATTCTCGTAAGAAGAATGAGCATTCAAATCAACTTTXXXXXXXXXXAACTGTTCATCCTGTGAGATCCAATAGGTGGCCATCCCACAACTTGACTGCTAACACACAAAGCAAACATTACTACTCAG
>Marker11518
CCAGACGGATACTCTCTCTCTATCTCTATCTCTATCTTTCTTTCTAAGGCACACTTTTGTGTTTTCCCAGGTGCTTCAGAXXXXXXXXXXGGAGATAGTTTGAAAGCATCCGACTCCGAGGAAGAACCATCTGACTCCGAGGAAGAAGAACCAGATTCTGAGCAAAGCGG
CCAGACGGATACTCTCTCTCTATCTCTATCTCTATCTTTCTTTCTAAGGCACACTTTTGTGTTTTCCCAGGTGCTTCAGAXXXXXXXXXXGGAGATAGTTTGAAAGCATCCGACTCCAAGGAAGAACCATCTGACTCCGAGGAAGAAGAACCAGATTCTGAGCAAAGCGG
>Marker11537
CCAGGGATTTATAAAGTTCATTTAATTTTCTAAAGTTTTCTTTTTATAAAGGGGAGACATATGTTCAAGTGAATCTGTGAXXXXXXXXXXTATACTAATTAAAGTTTTAAACATCATTCTTTTAAAAACAACAAAAAATCAATAACATCAACTTTGAACTTTATAGTGAG
CCAGGGATTTATAAAGTTCATTTAATTTTGTAAAGTTTTCTTTTTATAAAGGGGAGACATATGTTCAAGTGAATCTGTGAXXXXXXXXXXTATACTAATTAAAGTTTTAAACATCAGTCTTTTAAAAACAACAAAAAATCAATAACATCAACTTTGAACTTTATAGTGAG
>Marker11570
CCTATACGGAGAAAAGGTCCAAATTTTCACGGATCACCAGAGTTTGAAATACGTGTTCACCCAAGGAGACTTGAATCTACXXXXXXXXXXCTGACCTACTGAGTCGAATCAGTAAGGCCCAGGAGACGGACTCCACTCTCCAAGGGATGGTCGACAAGGAGGTGAACGGG
CCTATACGGAGAAAAGGTCCAAATTTTCACGGATCACCAAAGTTTGAAATACGTGTTCACCCAAGGAGACTTGAATCTACXXXXXXXXXXCTGACCTACTGAGTCGAATCAGTAAGGCCCAGGAGACGGACTCCACTCTCCAAGGGATGGTCGACAAGGAGGTGAACGGG
>Marker11589
CTTTTTATTTTATTTTAATATACTTGCCCGCAACAAAATCATTTGAAACGTTTAATACGAAAACAAATTCTTGAAAAGAGXXXXXXXXXXATGACATCAAGTTGATCAAGGAAATGAATATGGATACTTTTAGATTTTCCATCTCTTGGTCAAGAATTTTACCAAGTGAG
CTTTTTATTTTATTTTAATATACTTGCCCGCAACAAAATCATTTGAAACGTTTTATACGAAAACAAATTCTTGAAAAGAGXXXXXXXXXXATGACATCAAGTTGATCAAGGAAATGAATATGGATACTTTTAGATTTTCCATCTCTTGGTCAAGAATTTTACCAAGTGAG
>Marker11590
CTGGATAAGGAATGGCGAGAAATACAAATTTGAAGAACAATTTTTACAAATCAGGGTCATCTGATATTGTTGTTTTAGGTXXXXXXXXXXATATCATATTTACAAATACATTCATGCACATGAAACATGTTTCACTTTGAATTTAGCAAAAGTCATGAAATTATGTAAGG
CTGGATAAGGAATGGCGAGAAATACAAATTTGAAGAACAATTTTTACAAATCAGGGTCATCTGATATTGTTGTTTTAGGTXXXXXXXXXXATATCATATTTATAAATACATTCATGCACATGAAACATGTTTCACTTTGAATTTAGCAAAAGTCATGAAATTATGTAAAG
>Marker11692
CACCGAATATCAGCTTAGACGTCGATGTTGTTCATGCAACTCCAGCAAAAGATATGAACCAACCAAACCACAGAGATAATXXXXXXXXXXTGTGCAATTCCACTCGTGCTAGTGATGAAACACATTCAGCCGATAGTGATGTTAATGTTCTTGTTTCACCACAAAAACAG
CACCGAATATCAGCTTAGACGTCGATGTTGTTCATGCAACTTCAGCAAAAGATATGAACCAACCAAACCACGGAGATAATXXXXXXXXXXTGTGCAATTCCACTCGTGCTAGTGATGAAACACATTCAGCCGATAGTGATGTTAATGTTCTTGTTTCACCACAAAAACAG
>Marker11703
CGATCACGTTAGATACTATTTTGTATTACAGTATTTTTAACTCTATGTTATGATATTATCCTCTATGTTCATCTCTGTTTXXXXXXXXXXTTCAAATATTAACATAATAATAACTATTCTTTTGAGAGTTCATATTACAATTCTTTCAATTTTCCATTCTCCTCAGTCTG
CGATCACGTTAGATACTATTTTGTATTACAGTTTTTTTAACTCTATGTTATGATATTATCCTCTATGTTCATCTCTGTTTXXXXXXXXXXTTCAAATATTAACATAATAATAACTATTCTTTTGAGAGTTCATATTACAATTCTTTCAATTTTCCATTCTCCTCAGTCTG
>Marker11796
CAAACGTCTCTGCACCACACGCCCGCACAAGTAGCATCGCAAGTCCAGACGTCTCTGAACCCGTGCCCGCACAATCAAGTXXXXXXXXXXTATCTAACAATCAAGACTCAATTCAAACAGACGGATCATGTTTCGAAATCTAAACTACGATAGAGAGAATTCTACACTGG
CAAACATCTCTGCACCACACGCCCGCACAAGTAGCATCGCAAGTCCAGACGTCTCTGAACCCCTGCCCGCACAATCAAGTXXXXXXXXXXTATCTAACAATCAAGACTCAATTCAAACTGACGGATCATGATTCGAAATCTAAACTACGATAGAGAGAATTCTACACTGG
>Marker11851
CATAAAAAGAAGATATTGGGAATTCTTCTGTATTGTGTTTTTGATGATGAATCACCCATTTTAGCGTAATCGGTATAGTTXXXXXXXXXXACTTGTTACTGGAGTTCAAACCACTTGCATAGTCTCCAAGCGAGTTTCCTATTTAGTAGGGTTTTACTCGCAACGTTATG
CATAAAAAGAAGATATTGGGAATTCTTCTGTATTGTGTTTTTGATGATGAATCACCCCTTTTAGCGTAATCGGTATAGTTXXXXXXXXXXACTTGTTACTGGAGTTCAAACCACTTGCATAGTCTCCAAGCGAGTTTCCTATTTCGTAGGGTTTTACTCGCAACGTTATG
>Marker11873
CACAGATCGCTGGATAAGCAGCTGTTGAGGTTCGAGAAGGTTCGGCTGGGGAAGAGTGAAGAGTCTTACAATATGGTTTTXXXXXXXXXXAAGGTGAAGTCGAGACTGTTCCAATAGTCTCCACAAGTGTTGCATATGGTGTTTACATGACAGTTTCTAGCATCCTAAGG
CACAGATCGCTGGATAAGCAGCTGTTGAGGTTCAAGAAGGTTCGGCTGGGGAAGAGTGAAGAGTCTTACAATATGGTTTTXXXXXXXXXXAAGGTGAAGTCGAGACTGTTCCAATAGTCTCCACAAGTGTTGCATATGGTGTTTACATGACAGTTTCTAGCAACCTAAGG
>Marker11969
CTATTAGCCTCAAACCATGCATGACATTCCGATTCCGCTTGTCTAATAGTTTCCAAATGATCCTTTTGATTCCTCGAAACXXXXXXXXXXAATAGCACGGTTAATGGTTTCATTCTCTGCACCACATCTGGGATAACGATTGTCACATCGCATATGACGATGTGTTAAGG
CTATTAGCCTCAAACCATGCATGGCATTCCGATTCCGCTTGTCTAATAGTTTCCAAATGATCCTTTTGATTCCTCGAAACXXXXXXXXXXAATAGCACGGTTAATGGTTTCATTCTCTGCACCACATCTGGGATAACGATTGTCACATCGCATATGACGATGTGTTAAGG
>Marker12008
CCGGTTGGGTTATCTTCTCCGTATCTTTGCACTCCTTCTCAAGGGCCTGCGCCACAAACCATTCCTCCGCATCTCTGAAAXXXXXXXXXXAACTCTACCTTCCTCGCTTTGTAAATTACGAGATTTGCGTATGTTGAAGAGGAAATCAAAGTTTGCAAAGACAGAGGAAG
CCGGTTGGGTTATCTTCTCCGTATCTTTCCACTCCTTCTCAAGGGTCTGCGCCACAAACCATTCCTCCGCATCTCTGAAAXXXXXXXXXXAACTCTACCTTCCTCGCTTTGTAAATTACGAGATTTGCGTATGTTGAAGAGGAATTCAAAGTTTGCAAAGACAGAGGAAG
>Marker12034
CACTGGAGGCAAGTCCGCGAAGACGTGCAAAGCCTTTAGAGGATCGTGACACGATATCTCGTAGATACATTCGCTGAGCTXXXXXXXXXXCTTGCATCCTCAAGCAAGAGATCACAAGTGGTTTGATCTCGTTGAGAGCGACGAGAGATAGTTCGAACCTGCGGTTCTTG
CACTGGAGGCAAGTCCGCGAAGACGTGCAAAGCCTTTAGAGGATCGTGACACGATATCTCGTAAATACATTCGCTGAGCTXXXXXXXXXXCTTGCATCCTCAAGCAAGAGATCACAAGTGGTTTGATCTCGTTGAGAGCGACGAGAGATAGTTCGAACCTGCGGTTCTTG
>Marker12035
CCATTTTGTTCCTAGAAATTTTGTATCTATAGCTGATCAACAGGCCAAAAAAGCTAGAGAAACAAATTAAAAGTATGTAAXXXXXXXXXXACAAATTGTTTAACTGACCATTGATTTAGTTGACTCAGAGACCGTCTGTTGGTGCTGAACTGAAGAAAATGTGCTCTGAG
CCATTTTGTTTCTAGAAATTTTGTATCTATAGCTGATCAACAGGCCAAAAAAGCTAGAGAAACAAATTAAAAGTATGTAAXXXXXXXXXXACAAATTGTTTAACTGACCATTGATTTAGTTGACTCAGAGACCGTCTGTTGGTGCTGAACTGAAGAAAATTTGCTCTGAG
>Marker12037
CTGAACAACAATGAGCTATTTATATGCTTTGTTAATTGATATGTTAGTTTGTTATAATTATGATAGAGTTTAGATTCATGXXXXXXXXXXTAGGTTGTATGCAATGTGTTGGAGTCTAGGTTATTGAAAATATAGAAAGACAAATGTAAGATTGTGTAGATCAGAGAAGG
CTGAACAACAATGAGATATTTATATGCTTTGTTAATTGATACGTTAGTTTGTTATAATTATGATAGAGTTTAGATTCATGXXXXXXXXXXTAGGTTGTATGCAATATGTTGGAATCTAGGTTATTGAAAATATAGAAAGACAAATGTAAGATTGTGTAGATCAGAGAAGG
CTGAACAACAATGAGATATTTATATGCTTTGTTAATTGATATGTTAGTTTGTTATAATTATGATAGAGTTTAGATTCATGXXXXXXXXXXTAGGTTGTATGCAATATGTTGGAGTCTAGGTTATTGAAAATATAGAAAGACAAATGTATGATTGTGTAGATCAGAGAAGG
>Marker12145
CAAAGACAAAAACTTGTATCTTAGAACCCCCGAGACTCTCCGGTAATCCTAGATAAGTTCCCATGCCTCCCAAGTTTTGTXXXXXXXXXXAGGGCATGCTCTGGCCACTTTTATTCCTATTAATTGTTTCTCCCGTTCCGCCTTCTTAATATTCGCTATCAGAGCCTCGG
CAAAGACAAAAACTTGTATCTTAGAACCCCCGAGACTCTCCGGTAATCCTAGATAAGTTCCCATGCCTCCCAAATTTTGTXXXXXXXXXXAGGGCATGCTCTGGCCACTTTTATTCCTATTAATTGTTTCTCCCGTTCCGCCTTCTTAATATTCGCTATCAGAGCCTCGG
>Marker12175
CATGCATTTGCCCCAATAAAATGAAATTATCAATTTTGTTAAAATACATTTCATGCATGTTTTCTAAAAATTATGTGAACXXXXXXXXXXACCAATTTGGCCAGCTAATTGCTTTTTTTTTCATATAGAATATCCAATGGAATATATCAATTTCAGAACTTGAATAGTTG
CATGCATTTGCCCCAATAAAATGAAATTATCAATTTTGTTAAAATACATTTCATGCATGTTTTCTAAAAATTATGTGAACXXXXXXXXXXACCAATTTGGCCAGCTAATTGCTTTTTTTTTCATATAGAATATCCAATGGAATATATCAATTTCAGAACCTGAATAGTTG
>Marker12259
CCATTAAATAGTGTTTAATATACATTATTACAAATGTAGAATGTGTTTAGGAATTTTAAAACAACACTAAAGATCATAGGXXXXXXXXXXTATAGTGGTTAGTCAACCAATTTAAAGAGTATTATGAAGTTTTATTAAATTAATTGACAAAAACTTTAAAAGATGCCATG
CCATTAAATAGTGTTTAATATACATTATTACAAATGTAGAATGTGTTTAGGAATTTTAAAACAACACTAAAGATCATAGGXXXXXXXXXXTATAGTGGTTAGTCAACCAATTTAAAGAGTATTATGAAGTTTTACTAAATTAATTGACAAAAACTTTAAAAGATGCCATG
>Marker12272
CTTTCTTAGTAAACTTTGTCTTCAACCTACCAGAAACAATAGCCACCTTTGCATTACTAACCACTAGGTAATAACCCGCGXXXXXXXXXXACGGGTTCGAATCCCGCTGGCCACCGTCGATTAAAATGGGGTGAAAAAGGCGGCCCTCCAGGATGCCTTCTGCAGAGGTG
CTTTCTTAGTAAACTTTGTCTTCAACCTACCAGAAACAATAGCCACCTTTGCATTACTAACCACTAGGTAATAACCCGCGXXXXXXXXXXACGGGTTCGAATCCCGCTGGCCACCGTCGATTAAAATGGGGTGAAAAAGGCGGCCCTCCAGGATGCCTTCTGCGGAGGTG
>Marker12300
CGTGTAGACTTGTTCACGGTCAACGATTTTGAGTAAATCTTTCTCGCAGAAGCGAGATGGGTGAAGCTCACCGTTGACTCXXXXXXXXXXATGAGATTAGTCCTAAAGAGTTCACGTCTTGGTTGTGTTGCTCTGCTGACTGAACATGGGTTGTAACTGGATTGGCCAAG
CGTGTAGACTTGTTCACGGTCAACGACTTTGAGTAAATCTTTCTCGCAGAAGCGAGATGGGTGAAGCTCACCGTTGTCTCXXXXXXXXXXATGAGATTAGTCCTAAAGAGTTCACGTCTTGGTTGTGTTGCTCTGCTGACTGAACATGGGTTGTAACTGGATTGGCCAAG
>Marker12340
CTTAAGAGTAGCATGGTCTGTGTGCACAATCACCTTCGATCCCACCAGGTAAGATCTAAACTTCTCGAATGCAAAAACAAXXXXXXXXXXCGCTGTCCAAGGACTACTCCAACTGCAAAGTCGCTAGCATCAGTCATGATCTCGAAGGGGAGATCCCAGTCTGGCGGTTG
CTTAAGAGTAGCATGGTCTGTGTGCACAATCACCTTCGATCCCACCAGGTAAGATCTAAACTTCTCGAATGCAAAAACAAXXXXXXXXXXCGCTGTCCAAGGACTACTCCCACTGCAAAGTCGCTAGCATCAGTCATGATCTCGAAGGGGAGATCCCAGTCTGGCGGTTG
>Marker12357
CAAGTAGAGCCACGCCTAGAACCCATGATGGAAAACTCAGAGGAACCATTACCAAGAAGAGCAATAGTCCAACCATATTAXXXXXXXXXXTATAGGCAGAGTGGCAGACAATATATGTTAGTGAACAATACTTAATATAATCTAAAAACATAAACATCAAGAATAAAAAG
CAAGTAGAGCCACGCCTAGAACCCATGATGGAAAACTCAGAGGAACCATTACCAAGAAGAGCAATAGTCCAACCATATTAXXXXXXXXXXTATAGGCAGAGTGACAGACAATATATGTTAGTGAACAATACTTAACATAATCTAAAAACATAAACATCAAGAATAAAAAG
>Marker12473
CCACGGCCTCGGTCATGTCCACGGCCTCCATAGGAGCCACGGCCATATGAGTTGCCTTGGCCTCGACCAAACGAGTTTCGXXXXXXXXXXTCATCAACAACTCATTGTTTTGCTCCGTAAGCAATAAACAAGAGATCAGATTAGCATAAGTTGTGAAGCCCTTCTCACGG
CCACGGCCTCGGCCATGTCCACGGCCTCCATAGGAGCCACGGCCATATGAGTTGCCTTGGCCTCGACCAAACGAGTTTCGXXXXXXXXXXTCATCAACAACTCATTGTTTTGCTCCGTAAGCAATAAACAAGAGATCAGATTAGCATAAGTTGTGAAGCCCTTCTCACGG
>Marker12483
CATAGCCTAATCTAAGTGATTTCTTTTACTCTTTTATTCGGTTGGAAGACTCCACATACATTAAACATACCATGTCATGAXXXXXXXXXXACAACGCAATGTTACATATTTATCTACTCCGTGGCTTTGCCTTTGCGTCGGTTGTTGGTGCTCCCACAGCTCGTCTCCAG
CATAGCCGAATCTAAGTGATTTCTTTTACTCTTTTATTCGGTTGGAAGACTCCACATACATTAAACATACCATGTCATGAXXXXXXXXXXACAACGCAATGTTACATATCTATCTACTCCGTGGCTTTGCCTTTGCGTCGGTTGTTGGTGCTCCCACAGCTCGTCTCCAG
>Marker12486
CGCAATATGATGCAGACAATTCATTTTATATGTCTAACTAGATTTTGATTCACTCTTTTAAAGTGAATGTTTTGTTTCCTXXXXXXXXXXTTTAGTCAACTATTATCGTCAGTTCATCAAGTTATATTCAAAGAAGGCAACACTGATTTTTAAATTAGATTTTGAGACAG
CGCAATATGATGCAGACAATTCATTTTATATGTCTAACTAGATTTTGATTCACTCTTTTAAAGTGAATGTTTTGTTTCCTXXXXXXXXXXTTTAGTCAACTATTATCGTCAGTTCATCAAATTATATTCAAAGAAGGCAACACTGATTTTTAAATTAGATTTTGAGACAG
>Marker12602
CCTCACTGAAGGTCTTTCAGTCGACGAATCCTAATCTGATGCGTAAGCTTTTTGAATGTAGAGGTCGGAAGTGACTTAGTXXXXXXXXXXACGTGTCTAGATCTTGGAAGATGGGAATATCTAGCAATATTTGGGATATCGGTCAAAATTGGGTATTCTGAGACAACTTG
CCTCACTGAAGGTCTTTCAGTCGACGAATCCTAATCTGATGCGTAAGCTTTTTGAATGTAGAGGTCGGAAGTGACTTAGTXXXXXXXXXXACACGTCTAGATCTTGGAAGATGGGAATATCTAGCAATATTTGGGATATCGGTCGAAATTGGGTATTCTGAGACAACTTG
>Marker12633
CCCGAAGCAAAAGCCTTGGGTAACCAAATAAAAAACTGTTAAAAATAAATTAATTCGTAAATTAAATTTAAAATGTTTAGXXXXXXXXXXTATACATGCAAACTTTGTATTATAAGTATATATTAAAAAGCACAACAAATTTCTTCCTGCTTACTTTTTTTTTGTTAAAG
CCCGAAGCAAAAGCTTTGGGTAACCAAATAAAAAACTGTTAAAAATAAATTAATTCGTAAATTACATTTAAAATGTTTAGXXXXXXXXXXTATACATGCAAACTTTGTATTATACGTATATATTAAATAGCACAACAAATTTCTTCCTACTTACTTTTTTTTTGTTAAAG
>Marker12718
CATTAGAAAACAACACCGGGAAAATTAAACCTGTCTAAAGACATAGAAAGGTTCACTTGGGTGATAAACAATCCTGACGGXXXXXXXXXXGATTTTAATAGCCTCTGCAGCTGAAAGAGTAAGAATTAAGATATAAGTAGCGGGAGAAAACATATAGCTGGTGTATCGTG
CATTAGGAAACAACACCGGGAAAATTAAACCTGTCTAAAGACATAGAAAGGTTCACTTGGGTGATAAACAATCCTGACGGXXXXXXXXXXGATTTTAATAGCCTCTGCAGCTGAAAGAGTAAGAATTAAGATATAAGTAGCGGGAGAAAACATATAGCTGGTGTATCGTG
>Marker12727
CCTTAAAAGATAGTTTAGAATATATTAATACAATTGTAGAATATGGTTAGAAATTTGAAAACAACGCTAATGATTATAAGXXXXXXXXXXTTATTGTGGTTTGTCCACTGATTTAGGGAGCATATGAAGTTTTACTAAATTAACTGATAAAAAATGGAACGATAACCATG
CCTTAAAAGATAGTTTAGAATATATTAATACAATTGTAGAATATGGTTAGAAATTTGAAAACAACGCTAACGATTATAAGXXXXXXXXXXTTATTGTGGTTTGTCCACTGATTTAGGGAGCATATGAAGTTTTACTAAATTAACTGATAAAAAATGGAACGATAACCATG
>Marker12762
CCTGAATTCGCAAGGAGATCGACGTTTTGGGGGCACATAACCACCGGCTTCTTCGACTGCGGTTCGGCTCTTCAGACAGAXXXXXXXXXXGATGAAGCCAATCCAGTCACAGGGGAAGAAGAAGGAGACGGTCGGGAGTCTACTTACACCGATGTTCATACACTGCAGAG
CCTGAATTCGCAAGGAGATCGACGTTTTGGGGGCACATAACCACCGGCTTCTTCGACTGCGGTTCGGCTCTTCAGACAGAXXXXXXXXXXGATGAAGCCGTTCCAGTCACAGGGGAAGAAGAAGGAGACGGTCGGGAGTCTACTTACACCGATGTTCATACACTGCAGAG
>Marker12775
CCTTCGTCTTTAGTCTTTGTATGGATGTGTGATGATCCAAGAAAGAGAGAGAGATAATGGTTGTAAATATTTGTGATGATXXXXXXXXXXCCAATACTTTAATACAAAAGTGGAACCTTAAAGTTCACGTTATCGTGGGTCGATCAGATACAATCGATGTTTGTTCATAG
CCTTCGTCTTTAGTCTTTGTGTGGATGTGTGATGATCCAAGAAAGAGAGAGAGATAATGGTTGTGAATATTTGTGATGATXXXXXXXXXXCCAATACTTTAATACAAAAGTGGAACCTTAAAGTTCACGTTGTCGTGGGTTGATCAGATACAATCGATGTTTGTTCATAG
>Marker12794
CATTGAATCCAACATATTGAGTAAGTTCTCTCCATTAGAAAGGTTGCTTTTATGAAGAACATGAGGCTTTACTGGCCATCXXXXXXXXXXAGCATGACCTTAACCTTGATTCCGAGCAAACCCTGAACATTTATGGGGTTTAATCACAATCGCTTCAGATATTTTTATTG
CATTGAATCCAACATATAGAGTAAGTTCTCTCCATTAGAAAGGTTGCTTTTATGAAGAACATGAGGCTTTCCTGGCCATCXXXXXXXXXXAGCATGACATTAACCTTGATTCCGAGCAAACCCTGCACATTTATGGGGTTTAATCACAATCGCTTCAGATATTTTTATTG
>Marker12939
CCCATACTCTTGTTAAAAATAGCCAAGAAGTAGAGATAACTCCAATTCCTCAAAATGTTTCCTTTTTGAAAAAATCCCAAXXXXXXXXXXTGATCACCGTTTGTCCCACTAACGGAACAAGCTCAAGAGTTGCTTTTACATAACTTAAAAACAAATTCGTATGCTTTTTG
CCCATACTCTTGTTAAAAATAGCCAAGAAGTAGAGATAACTCCAATTCCTCAAAATGTTTCCTTTTTGAAAAAATCCCAAXXXXXXXXXXTGATCACCGTTTGTCCCACTAACAGAACAAGCTCAAGAGTTGCTTTTACATAACTTAAAAACAAATTCGTATGCTTTTTG
>Marker12957
CAAAGTGGTTGTTGCAACCGATGTTCGAAATTACGCTAGGCGTAACGCGTGCGGTTGGATAGGACCTAGCGCCGAATCAAXXXXXXXXXXTGCATTGAAATATGTAAAATACTTATATTGTGAAATAAACTCTTTTTGCTAGAACTACTTACATTTGGAAACGGAGGAAG
CAAAGTGGTTGTTGCAACCGATGTTCGAAATTACGCTAGGCGTAACGCGTGCGGTTGGATAAGACCTAGCGCCGAATCAAXXXXXXXXXXTGCATTGAAATATGTAAAATACTTATATTGTGAAATAAACTCTTTTTGCTAGAACTACTTACATTTGGAAACGGAGGAAG
>Marker13001
CCTTGTTTTGTATAACATCTTTCAATATTTGAGTAATCCTTGAGAGAGTTTCGATTTTCTTCTGCATTTCACTCACATGAXXXXXXXXXXTCTGAACAGAAGATAACTCTCTCAAAACCCTTATCAAATCATCGCCTCTTTCGCCATTCGAAGACGCCAAGCTTTGTAAG
CCTTGTTTTGTATAACATCTTTCAATATTTGAGTAATCCTTGATAGAGTTTCGATTTTCTTCTGCATTTCACTCACATGAXXXXXXXXXXTCTGAACAGAAGATAACTCTCTCAAAACCCTTATCAAATCATCGCCTCTTTCGCCATTCGAAGACGCCAAGCTTTGTAAG
>Marker13037
CATGTGTGATTACGCTTCTCGAATATGACCATTGTGTCGCTTTCAAATCATTAATTTCATAATTTTTACAGAATCAAAATXXXXXXXXXXGGTTCTGTTATGGTCTTATCTATATTCAAATTGAGTTCGGTTAACAATAATAATTCGGTGAGTTTTAGTTTGATTTCATG
CATGTGTGATTACGCTTCTCGAATATGACCATTGTGTCGCTTTCAAATCATTAATTTCATAATTTTTACAGAATCAAAATXXXXXXXXXXGGTTCTGTTATGGTCTTATCTATATTCAAATTGAGTTCGGTTAACAATAATACTTCGGTGAGTTTTAGTTTGATTTCATG
>Marker13045
CAAAGCCCGACTTATGGGGCGTGGTTTCAATCAAAAGTATGGTCTTGATTATGCTGAGACTTTTAGTCCGGTGATTAAATXXXXXXXXXXTTGTTGATCAAGATAGGCCTCATCATGTTTGTCGTCTCAGAAAAGCTCTCTACGGACTCAAACAAGCGCCTCGAGCATGG
CAAAGCCCGACTTGTGGCGCGTGGTTTCAATCAAAAGTATGGTCTTGATTATGCTGAGACTTTTAGTCCGGTGATTAAATXXXXXXXXXXTTGTTGATCAAGATAGGCCTCATCATGTTTGTCATCTCAGAAAAGCTTTCTACGGACTCAAACAAGCGCCTCGAGCATGG
>Marker13052
CTAAAGCGTTTCAAGTCATTCTTACCAGAAATAACTTTTCGAGCTCTTCAAAATTTTGGGTTTTTGGTGCCTGACAAGTTXXXXXXXXXXAAATTGGCCCTGTAAGTTGTTAGAATGTTTACTGCCAATCTTAATAAAGTTATCAAATGTCAATGACAGCAAATTTTTGG
CTAAAGCGTTTCAAGTCATTCTTACCAGAAATAACTTTTTTAGCTCTTCAAAATTTTGGGTTTTTGGTGCCTGACAAGTTXXXXXXXXXXAAATTGGCCCTGTAAGTTGTTAGAATGTTTACTGCCAATCTTAATAAAGTTATCAAATGTCAACGACAGCAAATTTTTGG
>Marker13078
CACAGGACAGTCTCCGTGGCCGTTGCAAGACTCGGAGGAGATTTTGCGTCATTTGTTGGATGGGAAGGCGCCGGAGGTTCXXXXXXXXXXGAAGCATCAGTTTCTTCTTTCTGATGAGAAGAAAGTGATGGTTACCGTTGCCGGAAGTAGGAGAAAGTCGGTGGCTGTGG
CACAGGACAGTCTCCGTGGCCGTTACAAGACTCGGAGGAGATTTTGCGTCATTTGTTGGATGGGAAGGCGCCGGAGGTTCXXXXXXXXXXGAAGCATCAGTTTCTTCTTTCTGATGAGAAGAAAGTGATGGTTACCGTTGCCGGAAGTAGGAGAAAGTCGGTGGCTGTGG
>Marker13188
CGTATCTTTCTCAAGGTCATACAGACATGCATGATCAGAAGATATCTTTTAAAATATAAACATATACATACAAAGATATAXXXXXXXXXXCAGGGAATAATATGTGAAATGGGTGGATGATCTGTCGACATTTTATAATGTATTCATCTAAAATGAATTATGCATATACG
CGTATCTTTCTCAAGGTCATACAGACATGCATGATCAGAAGATATCTTTTAAAATATAAACATATACATACAAAGATATAXXXXXXXXXXCAGGGAATAATATGTGAAATGGGTGGATGATCTGTCGACATTTTATAATGTATTCATCTAAAATGCATTATGCATATACG
>Marker13243
CCTTCAAGGATAGTGAGTAGGGGCAGAGGCCCCAGCATCGTCGTCGTCCGGTGGGAACGTGGTGTAGTAACCCCCAGGTGXXXXXXXXXXGGTGGGTTCCTCCATGTTCGCTGGAGCTGTCTATCAGTGAGGGGGAAACCAAGATCAGTAGGCTGAGGTGGGGGCTGGGG
CCTTCAAGGATAGTGAGTAGGGGCAGAGGCCCCAACATCGTCGTCGTCCGGTGGGAACGTGGTGTAGTAACCCCCAGGTGXXXXXXXXXXGGTGGGTTCCTCCATGTTCGCTGGAGCTGTCTATCAGTGAGGGGGAAACCAAGATCAGTAGGCTGAGGTGGGGGCTGGGG
>Marker13298
CGGTCACCCAAGCTGGCACCGTGGAGATTTCAGGGATTTTTAAAGAACCTTCTGGATTCCAAGGAGCCACAAACATTAAGXXXXXXXXXXGTAAGACCACCCGAAGGAGCAGAACAGCGATGAAATTGCCCAATCACATATTCTCCTACATTCTCAGGGCCAAGCTGAAG
CGGTCACCCAAGCTGGCACCGTGGAGATTTCAGGGATTTTTAAAGAACCTTCTGGATTCCAAGGAGCCACAAACATTAAGXXXXXXXXXXGTAAGACCACCCGAAGGAGCAGAACAGCGATGAAATTGCCCAATCACATATTCTCCTACATTCCCAGGGCCAAGCTGAAG
>Marker13398
CTTGTGGATTGATCATATGCCTAAGTAAGGCCAGCCCATGTCTTTGGACCTGAAGCAAAAACAACTCTGTAATCAATTTTXXXXXXXXXXCATTAGATTGATACGGTGGACTATGTCTGCCAAATGGTTATCGATTCTACTGATAATAATAAAATTGTTGATTTTCTTTG
CTTGTGGATTGATCATATGCTTAAGTAAGGCCAGCCCATGTCTTTGGACCTGAAGCAAAACCAACTCTGTAATCAATTTTXXXXXXXXXXCATTAGATTGATATGGTGGACTATGTCTGCCAAATGGTTATCGATTCTACTGATAATAATAAAATTGTTGATTTTCTTTG
>Marker13610
CTTGTCTAAACGCAATCCAATGATGATCTTTGTATCTGTGTTGTGGTTATATAAATCAGTTCTTTGGATGAGGCATATTCXXXXXXXXXXTCGGTGGAATGTTTTCTTGAATGAGTGTAATTATTGTTGTCTCATTGGTATTGATTATGTAAGGTTGAACGGTAAGACTG
CCTGTCTAAACGCAATCCAATGATGATCTTTGTATTTGTGTTGTGGTTATATAAATCAGTTCCTTGGATGAGGCATATTCXXXXXXXXXXTCGGTGGAATGTTTTCTTGAATGAGTGTAATTATTGTTCTCTCATTGATATTGATTATGTAAGGTTGAACGGTAAGCATG
>Marker13628
CTGGTTTTCTTCTCTTCGTTTTATATATTACCAAAAAAAAAAGCTTTTAGTTCGTTACTGAAGTAACAAAACCAGGAGCCXXXXXXXXXXCTCCTAAAGAATAATAAAAAAAATTGTAGATTAATTTCCTATCTGTTTTTGTCGATTATATTTTTAAAAATTCTGTTACG
CTGGTTTTCTTCTCTTCGTTTTATATATTACCAAAAAAAAAAGCTTTTAGTTCGTTACTGAAGTAACAAAACCAGGAGCCXXXXXXXXXXCTCCTAAAGAATAATAAAAAAAATTGTAGATTAATTTCCTATCTGTTTTTGTCGATTATATTTTTAAAAATTCTGTTCCG
>Marker13661
CATAGGGGATATTGTTGAAGTGGTTGATTTATCTAACAAAGTTTAAATTTTATACTTATATATATATATAAATGAAAAAAXXXXXXXXXXTTCTAAAATCTCAAACCCAATTCCACACATAATAAGAGTATTATCATTAGTTAATTTGAAGCAACAACATCGATTAATAG
CATAGGGGATATTGTTGAAGTGGTTGATTTATCTAACAAAGTTTAAATTTTATACTTATATATATATATATAAATGAAAAXXXXXXXXXXTTCTAAAATCTCAAACCCAATTCCACACATAATAAGAGTATTATCATTAGTTAATTTGAAGCAACAACATCGATTAATAG
>Marker13665
CTGAACTAACTTAAAGCAAATAACTAGATCCTCAGATGTTTTAAGCTTCAACTAAACAAGATAGACATGACCACAAACACXXXXXXXXXXGATGAGCACATTAGTCTATGTTCATACTTCCAGTAAAGATCTGAAACAAAGTAACCAAAATACATATTAAAAACCAAAAG
CTGAACTAACTTAAAGCAAATAACTAGATCCTCAGATGTTTTAAGCTTCAACTAAACAAGATAGACATGACCACAAACACXXXXXXXXXXGATGAGCACATTAGTCTATGTTCATTCTTCCAGTAAAGATCTGAAACAAAGTAACCAAAATACATATTAAAAACCAAAAG
>Marker13850
CTGTCGCATTGATTAGATTGGAATAGGAAACCGTTGAGACACATTGTAGGATCCAGTTAGTCCATTTGTCGTGGAAGCCTXXXXXXXXXXATGTTGATTGATTCTCAGAAATGATCATATTTAGGACCGGTTTTAGTCGTAGCGACAATACTTTTGATATGATCTTGAAG
CTGTCGCATTGATTAGATTGGAATAGGAAACCGTTGAGACACATTGTAGGATCCAGTTAGTCCATTTGTTGTGGAAGCCTXXXXXXXXXXATGTTGATTGATTCTCAGAAATGATCATATTTAGGACCGGTTTTAGTCGTAGCGACAATACTTTTGATATGATCTTGAAG
>Marker13909
CATTCGTTGTTTGGTGACATGTTTGTCTCTTCCGGTGTCTTTGAATTTGCATTAAACTATGCATGGCATTCACTCTCAGTXXXXXXXXXXATCTAGCTTCAAATCTTCAATTTCGTTCTTTATCCAGAATAAATAATCCATGTTGGTATATACGCTCATTGTTGGGAAAG
CATTCGTTGTTTGGTGACATGTTTGTCTCTTCCGGTGTCTTTGAATTTGCATTAAACTATGCATGACATTCACTCTCAGTXXXXXXXXXXATCTAGCTTCAAATCTTCAATTTCGTTCTTTATCCAGAATAAATAATCCATGTTGGTATATACGCTCATTGTTGGGAAAG
>Marker13946
CGTGCCGGATTCGGATAATAACACTTTCGGTTCGGTTCAAAACTGTATTCAGTCCTAAAACCCATAAAGTAATCTTATATXXXXXXXXXXCATTTGTAAACAATATGTAAGAGAGTAGATTTTTTATTTCAATAAGCAAATTATAAAATACTTATTTATAACTAATTGTG
CGTGCCGGATTCGGATAATAACACTTCCGGTTCGGTTCAAAACTGTATTCAGTCCTAAAACCCATAAAGTAATCTTATATXXXXXXXXXXCATTTGTAAACAATATGTAAGAGAGTAGATTTTTTATTTCAATAAGCAAATTATAAAATACTTATTTATAACTAATTGTG
>Marker14037
CTACAACTGAACCTCTTATTTGATAGAATAAAGTTAGTTCTAGAGTAAATTGAGCTAGTATCAGAAGGACACACCACTATXXXXXXXXXXCTTCTTTGATACACATTGAGTTCATTCAAGATACCGGCTTCCTCACACGCCTTATGTATTTGGTCAGAAATTGAATCTTG
CTACAACTGAACCTCTTATTTGATAGAATAAAGTTAGTTCTAGAGTAAATTGAGCTAGTATCAAAAGGACACACCACTATXXXXXXXXXXCTTCTTTGATACACATTGAGTTCATTCAAGATACCGGCTTCCTCACACGCCTTATGTATTTGGTCAGAAATTGAATTTTG
>Marker14089
CTCTTATTATTTTCTTATAAGTAACAAACTTTCATTTTTTAATAGATAATTGTATGTTTAAAAATTACGACCAAAAATAGXXXXXXXXXXTTCTTGATAAAACCAATTTTTTATTATCCTTATTACATCTTATGACGCTAGCATAATTTTTAATTTTTATGTTGTTGTCG
CTCTTATTATTTTCTTATAAGTAACAAACTTTCATTTTTTAATAGATAATTGTATGTTTAAAAATTACGACCAAAAATAGXXXXXXXXXXTTCTTGATAAAACCAATTTTTTATTATCCTTATTACATCTTATGACGCTAGCATAATTTTTAATTTTGATGTTGTTGTCG
>Marker14100
CTCCCGAAGGTTCCACGAAGAGTGATTCGGAATCACTCGCCCAGACAACGGCTCCGGACAGCGACGTGATCTCGGAGTCCXXXXXXXXXXCAGAAACGGCCCTATCCAACGAGTAGGAACGCCCGCAACAACAAAGCAGAACTACGAGATGGCTTGATCCTCGAAAGAGG
CTCCCGAAGGTTCCACGAAGAGTGATTCGGAATCACTCGCCCAAGCAACGGCTCCGGACAGCGACGCGATCCCGAAGTCCXXXXXXXXXXCAGAAACAGCCCTATCCAACGAGTAGGAACGCCCGCAACAACAAAGCAGAACTACGAGATGGCTTGATCCTCGAAAGAGG
>Marker14103
CCTTAGTTTTGGGATACCACAGATATACGAAGAAGACCACTTTCATTTCTCCATATAACGGTAACCTGCAAAATAATAATXXXXXXXXXXTTTTTAAATTTATACTGAGTTGAAACTATAATGTGCATCCCATACATTGATGTCTCAGTAAAATTATTCTAATAGAAATG
CCTTAGTTTTGGGATACCACAGATATACGAAGAAGACCACTTTCATTTCTCCATATAATGGTAACCTGCAAAATAATAATXXXXXXXXXXTTTTTAAATTTATACTGAGTTGAAACTATAATGTGCATCCCATACATTGATGTCTCAGTAAAATTATTCTAATAGAAATG
>Marker14118
CGTTCGTACTATGGATGGGAGTTAGGAAGCGGGTTGGTTATCTGCAGAAAGCGGGTCTGCCGACAATGTTTGGGACAAATXXXXXXXXXXATGTAGATTGAGGTTGATGGTTTTAAATACGGTTATGAGACGTTTGACCTTGTCTTATGAGATGGGGCTGGGGAACAAGG
CGTTCGTACTATGGATGGGAGTTAGGAAGCGAGTTGGTTATCTGCAGAAAGCGGGTCTGCCGACAATGTTTGGGACAAATXXXXXXXXXXATGTAGATTGAGGTTGATGGTTTTAAATACGGTTATGAGACGTTTGACCTTGTCTTATGAGATGGGGCTGGGGAACAAGG
>Marker14224
CATGACTTGTTGAAAAATATAAAATAATTTATTTCAGTTTTTAATTTCAGTTATTTAATAAAAATATAACATATTTTTAAXXXXXXXXXXTCTCGTATATTATTTTAATATTTGAATTAAACAATTTACAATACTGGTCAATATTCTCCTCAAAACCTAATATCTTAATG
CATGACTTGCTGAAAAATATAAAATAATTTATTTCAGTTTTTAATTTCAGTTATTTAATAAAAATATAACATATTTTTAAXXXXXXXXXXTCTCGTATATTATTTTAATATTTGAATTAAACAATTTACAATACTGGTCAATATTCTCCTCAAAACCTAATATCTTAATG
>Marker14290
CAAAGGAATCGCCCATGTATCTCATGTTTCTTCGGCTGATTAACTTGCTAATGCGCTTACAAAGCCACTCTCACATTCAAXXXXXXXXXXTATGCATGCTACATGACTGCTCTAATCAAGCATGGTATATATTTCCCTTTTGATCTTGCATGTCTCTCCTCTTGTATAAG
CAAAGGAAGCGCCCATGTATCTCATGTTTCTTCGGCTGATTAACTTGCTAATGCGCTTACAAAGCCACTCTCACATTCAAXXXXXXXXXXTATGCATGCTACATGACTGCTCTAATCAAGCATGGTATATATTTCCCTTTTGATCTTGCATGTTTCTCCTCTTGTATAAG
>Marker14300
CCTCGATAAGTTATCCTGGAAAACTAATCAAGTGAGAACTGCACAATGTTTGACCATGATTAAGAATTCACTAAAAGAAAXXXXXXXXXXCATTAACTTTACTTAACCTTTTACGTTATACTATATTTACTTTTGTGCGGAACATTGACTTTAATTAATCTTTTACATTG
CCTCGATAAGTTATCCTGGAAAACTAATCAAGTCAGAACTGCGCAATGTTTGACCATGATTAAGAATTCACTAAAAGAAAXXXXXXXXXXCATTAACTTTACTTAACCTTTTACGTTATACTATATTTACTTTTGTGCGGAACATTGACTTTAATTAATCTTTTACATTG
CCTCGATAAGTTATCCTGGAAAACTAATCAAGTCAGAACTGCACAATGTTTGACCATGATTAAGAATTCACTAAAAGAAAXXXXXXXXXXCATTAACTTTACTTAACCTTTTACGTTATACTATATTTACTTTTGTGCGGAACATTGACTTTAATTAATCTTTTACATTG
>Marker14302
CTCACTAATTAGTAATCACTAAATCACTAATGACTAATCATATCGTTACAACTCAAATAATATGACAACACTTTAGTTCTXXXXXXXXXXCTTCCAATCATATTTTTATAGATTTCGTTGATGTATCAAAATAAACAAATAGATTTGGTAGTGTCTTAAGAAAACTGGAG
CTCACTAATTAGTAATCACTAAATCACTAATGACTAATCATATCGTTACAACTCAAATAATATGACAACACTTTAGTTCTXXXXXXXXXXCTTCCAGTCATATTTTTATAGATTTCGTTGATGTATCAAAATAAACAAATAGATTTGGTAGTGTCTTAAGAAAACTGGAG
>Marker14402
CTAGGTGCATTAGTGAGACCAAAGGGCATGACAAGCCACTCATACAAACCTAGTTTTGTTTTAAAGGCTGTTTTCCATTCXXXXXXXXXXATAGGATGTCGATACTTTACCGTGATGTTATTTATGGCCCGGCAGTCCACACACATCCTCCAGGAGCCATCCTTCTTTGG
CTAGGTGCATTAGTGAGACCAAAGGGCATGACAAGCCACTCATACAAACCTAGTTTTGTTTTGAAGGCTGTTTTCCATTCXXXXXXXXXXATAGGATGTCGATACTTTACCGTGATGTTATTTATGGCCCGACAGTCCACACACATCCTCCAGGAGCCATCCTTCATTGG
>Marker14418
CTATAATGAGCATTGCTCATTTGATCCTTCCCGTGATGGAGCTTCATGCAGAAATCATTTCAACTATATGAATAAAAAGTXXXXXXXXXXGGAAATACTGGCTCTACAAGTAGTGGATCTAAGATATCCCGAGAGAGTGATGTCAGTGATTCGTACTCTGTAGGATCAAG
CTATAATGAGCATTGCTCATTTGATCCTCCCCGTGATGGAGCTTCATGCAGAAATCATTTCAACTATATGAATAAAAAGTXXXXXXXXXXGGAAATACTGGCTCTACAAGTAGTGGATCTAAGAGATCCCGAGAGAGTGATGTCAGTGATTCGTACTCTGTAGGATCATG
>Marker14640
CACAATTTGACCTGCCATGTTGTTTCAACACAAACTCATCACACCACTGAACAGTCTGAGAGATAGAGGTGAGAGAGAGAXXXXXXXXXXAAAACAAGCGAGCACAACTGGAGAGACGACGAAGAAGAAGACGGAAGTGAGGAGCGAGGAACTGAGACAAACGGTGAATG
CACAATTTGACCTGCCATGTTGTTTCAACACAAACTCATCACACCACTGAACAGTCTGAGAGATAGAGGTGAGAGAGAGAXXXXXXXXXXAAAACAAGCGAGCACAATTGGAGAGACGACGAAGAAGAAGACGGAAGTGAGGAGCGAGGAACTGAGACAAACGGTGAATG
>Marker14658
CATATCAGTCTATCGCACATAAACCATTGATGATCGATAAAATATGTTATTATGGCTTATTATCTGATGCGCTATGCCACXXXXXXXXXXAAACGTCTTAAAACAAACATTTCACTCTTATGTTTTACAGTGTAGATTTTACTCCATTTATATCTTAAATATTGGTGGTG
CATGTCAGTCTATCGCACATAAACCATTGATGATCGATAAAATATGTTATTATGGCTTATTATCTGATGCGCTATGCCACXXXXXXXXXXAAACGTCTTAAAACAAACATTTCACTCTTATGTTTTACAGTGTAGATTTTACTCCATTTATATCTTAAATATTGGTGGTG
>Marker14707
CAAATATATCATTTACATTTACAATTATGACTACATTAACAAATATATCACAAAATACGAACACAAATTAAATACTCGCGXXXXXXXXXXTTTACATATATTATCTTTTTGTTTATTTTAAAAGAAAAGAAATATATTATCTAAAAATTATTATAAACAAAATATAATAG
CAAATATATCATTTACATTTACAAATATGACTACATTAACAAATATATCACAAAATACGAACACAAATTAAATACTCGCGXXXXXXXXXXTTTACATATATTATCTTTTTGTTTATTTTAAAAGAAAAGAAATATATTATCTAAAAATTATTATAAACAAAATATAATAG
>Marker14848
CTGACCATTTTTAGTGTAGCTCCAACAGAAAGTGTCCCGACGATGAGCTGAGCTTATGGCCAAGCTTCTTATAAAAGGTAXXXXXXXXXXGGGGCTGTAGGGCGAGCCGGTCTAACTGGTATTGTAGGGATCCAAGGATCCTCCCACACCTTGACCTCATATCCAGAATG
CTGACCATTTTTAGTGTAGCTCCAACAGAAAGTGTCCCGACGATGAGCTGAGCTTATGGCCAAGCTTCTTATAAAAGGTAXXXXXXXXXXGGAGCTGCAGAGCGAGCCGGTCTAGATGGTATTGTAGGGATCCAAGGATCCTCCCACACCTTGACCTCATATCCATAATG
>Marker14894
CCATCACCAACCTTTAAGATCCACTCAGAGAATTCCTTTAGATCCGCCAACTCTTCAGCTGACAAACCACCAGATGATAAXXXXXXXXXXACTCATCATGGGGGCTTCATCCCATATAATCAGTGATGCCTCTTTCACCAAATTGGCTTGATCGGATCCATGAGCCATAG
CCATCACCAACCTTTAAGATCCACTCAGAGAATTCCTTTAGATCCGTCAACTCTTCAGCTGAAAAACCACCAGATGATAAXXXXXXXXXXACTCATCATGGGGGCTTCATCCCATATAATCAGTGATGCCTCTTTCACCAAATTGGCTTGATCGGATCCATGAGCCATAG
>Marker14912
CAGTTAACAAAGCTAATTATCTGAAGTTTCACACTCCAATGCAGGTTTTGTTGTCACGGGATCGTTGATGAAAATTGTGGXXXXXXXXXXTTAAGGCCCGACTTTTAGTAACGTCGTCGTCATCAAGAAGACACGGGAAATCCTCCGGCGACTAACGGTATAAGTGGGAG
CAGTTAACAAAGGTAATTATCTGAAGTTTCACACTCCAATGCAGGTTTTGTTGTCACGGGATCGTTGATGAAAATTGTGGXXXXXXXXXXTTAAGGCCCGACTTTTAGTAACGTCGTCGTCATCAAGAAGACACGGGAAAACCTCCGGCGACTAACGGTATAAGTGGGAG
>Marker15030
CATCCCCATGCCTCCTTTTGAGTAGAACCCTAACACAACTTTAATGTCTTGCTTCCGAGAATGTTCCACTCGATTTCCAAXXXXXXXXXXTGGGCTTGCCCTAGCAACACGTAGACCCGTAATATTCTTCTTTGCTTCTGCTCCATTCAGCAGTGATATCAATGCCTCCG
CATCCCCATGCCTCCTTCTGAGTAGAACCCTAACACAACTTTAATGTCTTGCTTCCGAGAATGTTCCACTCGATTTCCAAXXXXXXXXXXTGGGCTTGCCCTAGCAACACGTAGACCCGTAATATTCTTCTTTGCTTCTGCTCCATTCAGCAGTGATATCAATGCCTCCG
>Marker15040
CGATGGTCCATCTGGTGACACTAAGAAGGTAAAGGACACCGATCACATGCAGAGGCATCTTCTCTCGCTTCAACGCCGTGXXXXXXXXXXAGTGCATATCTTTATCTTCTTCTTGGCTGTGTTTCATGTCATTTATAGTGCTATTACCATGATGCTTGGAAGAGCAAAGG
CGATGGTCCATCTGGTGACACTAAGAAGGTAAAGGACACCGATCACATGCAGAGGCATCTTCTCTCCCTTCAACGCCGTGXXXXXXXXXXAGTGCATATCTTTATCTTCTTCTTGGCTGTGTTTCATGTCATTTATAGTGCTATTACCATGATGCTTGGAAGAGCAAAGG
>Marker15234
CATGGAGTCTGAATCCAATAAGTTGTAGAGAAAAACATGCATGAGTTGTCGAAGCTAAAGTATATATTGCTGCTCTCATTXXXXXXXXXXTTAATAAATACAAGAACTGTTACATTTATTTGATAAATATAAATAAGTTGAAAACCGAAACGTAATACAAATTAGACGTG
CATGGAGTCTGAATCCAATAAGTTGTAGAGAAAAACATGCATGAGTTGTCGAAGCTAAAGTATATATTGCTGCTCTCATTXXXXXXXXXXTTAATAAATACAAGAACAGTTACATTTATTTGATAAATATAAATAAGTTGAAAACCGAAACGTAATACAAATTAGACGTG
>Marker15238
CGACAACACTCCAGGTCGAGGAGTGAAAACTGATGCCTTTGGTGTTACATCGATTCATTCGCGAAGGAAACTTCAATATTXXXXXXXXXXTTGCTACATCAGTTACCCACGGGTAACGTACAGAGACGATCCCTGGATCACTGTAACGTTAATCAAACCAAGAGGAAGAG
CGACAACACTCCAGGTCAAGGAGTGAAAACTGATGCATTTGGTGTTACATCGATTCATTCGCGAAGGAAACTTCAATATTXXXXXXXXXXTTGCTACATCAGTTACCCACGGGTAACGTACAGAGACGATTCCTGGATTACTGTAACGTTAATCAAACCAAGAGGAAGAG
CGACAACACTCCAGGTCAAGGAGTGAAAACTGATGCATTTGGTGTTACATCGATTCATTCGCGAAGGAAACTTCAATATTXXXXXXXXXXTTGCTACATCAGTTACCCACGGGTAACGTACAGAGACGATTCCTGGATCACTGTAACGTTAATCAAACCAAGAGGAAGAG
>Marker15278
CTTGGCTCAGTATTAGAGAAAGACATCAGCCTTGCTATTGGCATCAAGCGATTTGGTTCAAACACGCAACACCAAAGTTCXXXXXXXXXXCTTTATATCATCTCTTTTTTGAGTGTCCTTATTCAGCTCAAGTGTGGGAGGCGTTAACAAAAGGCATTCTTCATGATCAG
CTTGGCTCAGTATTAGAGAAAGACATCAGCCTTGCTATTGGCATCAAGCGATTTGGTTCAAACACGCAACACCAAAGTTCXXXXXXXXXXCATTATATCATCTCTTTTTTGAGTGTCCTTATTCAGCTCAAGTGTGGGAGGCGTTAACAAAAGGCATTCTTCATGATCAG
>Marker15369
CACGGCGGAGCTGCCGATCTCTCGTTCTCCATTTTAATGATTATGCATCACCAAAATTTTCTAGGGTTTTTGCTTTGCAAXXXXXXXXXXACAATTAGTTTACGTTAAAGGTCTATAGGGGTATGAAGGTCATAAACAAATGTGCACCGTCGTCAAACAGTGTGATTTGG
CACGGCGGAGCTGCCGATCTCTCATTCTCCATTTTAATGATTATGCATCACCAAAATTTTCTAGGGTTTTTGCTTTGCAAXXXXXXXXXXACAATTAGTTTACGTTAAAAGTCTATAGGGGTATGAAGGTCATAAACAAATGTGCACCGTCTTTAAACAGTGTGATTTGG
>Marker15469
CCTGTATCCATGGCTCTAAGCTCTGTAAGTGAAGTTCAGCACCATCTTGCAAGCTATCCAGAGAAAACTTATCAATCTGAXXXXXXXXXXACGTGCAAATCCGCGGATGGTTAGGAAACACACCCGCTTTCCAAAACGCTTCAGAGAAGACATGACCAATAGGATCTGGG
CCTGTATCCATGGCTCTAAGCTCTGTAAGTGAAGTTCAGCACCATCTTGCAAGCTATCCAGCGAAAACTTATCAATCTGCXXXXXXXXXXACGTGCAAATCCGCGGATGGTTAGGAAACACACCCGCTTTCCAAAACGCTTCAGAGAAGACATGACCAATAGGATCTGGG
>Marker15599
CTAGCTTCTCTGCCATGAGAGCTTCATTCTATACGATGATGATGCGGAAAAGACTAGTGAAACCTATCGGTGCCTTACCAXXXXXXXXXXTTCGATTGCAAAACTTGGTCGAGGGATTCAAAACTTACGTGAGGCGTCTCTGGAAGTGACAAGGAGAGGAAACAACAGGG
CTAGCTTCTCTGCCATGAGAGCTTCATTCTATACGATGATGATGCGGAAAAGACTAGTGAAACCTATCGGTGCCTTACCAXXXXXXXXXXTTCGATTGCAAAACTTGGTCGAGGGATTCAAAACTTACGTGAGGCGTCTCTGGAAGTGACAAGGAGGGGAAACAACAGGG
>Marker15655
CTTCAAAACTCCGACGTTTCCTGCGTTCCATCTCAGTATATATTGAAGCGCTGGTCAAAGAAGGGTAACAACAGAGAAGAXXXXXXXXXXTTGGGAAAAAACTTGAAGAGATGCGTTAGGCTGAATAATTCTTCCAAGTTTCCCTCAGAGCCAGGCTTAGAAAATGAAGG
CTTCAAAACTCCGACGTTTCCTGCGTTCCATCTCAGTATATATTGAAGCGCTGGTCAAAGAAGGGTAACAACAGAGAAGAXXXXXXXXXXTTGGAAAAAAACTTGAAGAGATGCGTTAGGCTGAGTAATTCTTCCAAGTTTCCCTCAGAGCCAGGCTTAGAAAATGAAGG
>Marker15738
CACGCCACTCCGGTTTAGGAGAGACCGGTGGATGCATTCCATGCTCGAGCGTAGCAGCCGTGAAACGCTGAAGAGTCCTAXXXXXXXXXXCAGTCCCACCTCTCCCGTGAAACATTGTCAGCTTAACTCCAAACTCCTTCGCAACCTTCACAAGCTCTTCTTGCGTCTTG
CACGCCACTCCGGTTTAGGAGAGACCGGTGGATGCATTCCATGCTCGAGCGTAGCAGCCGTGAAACGCTGAAGAGTCCTAXXXXXXXXXXCAGTCCCACCTCTCCCATGAAACATTGTCAGCTTAACTCCAAACTCCTTCGCAACCTTCACAAGATCTTCTTGCGTCTTG
>Marker15833
CTTGGAGCATTTGATAGACCAAACGGCATGACAAGCCATTCAAATAAACCCTCGCGTGTTTTAAAAGCTGTTTTCCACTCXXXXXXXXXXCGAACCGTAATTTTATTGATGGCTCGACTGTCCACACACATACGCCATGTTCCATCTTTCTTAGGGATGAGAAGTGCGTG
CTTGGAGCATTTGATAGACCAAACGGCATGACAAGCCATTCAAATAAACCCTCGTGTGTTTTAAAAGCTGTTTTCCACTCXXXXXXXXXXCGAACCGTAATTTTATTGATGGCTCGACTGTCCACACACATACGCCATGTTCCATCTTTCTTAGGGATGAGAAGTGCGGG
>Marker15837
CCACAAAGTTTAGGCAAAGAAGAAAGACAAGTTTAGTTCAACAACCCAACTTTATGCAAATCTCTGCAATTACCCCTTATXXXXXXXXXXGAAACATAATTGGGTGTGTATATGTATTTTATACCTGCATAGTAATTCTAGAGATCCTCCTCGGTCTCCAACTCGTTTGG
CCACAAAGTTTAGGCAAAGAAGAAAGACAAGTTTAGTTCAACAACCCAACTTTATGCAAATCTCTGCAATTACCCCTTATXXXXXXXXXXGAAACATAATTGGGTGTGTATATGTATTTTATACCTGCATAGTGATTCTAGAGATCCTCCTCGGTCTCCAACTCGTTTGG
>Marker15840
CTTCACCAACTACGTCAGCACCTAGCGCAGTGCAGTGACACCAAAGGCTTGATCACACAAGCACCAAACAATGATCTCTCXXXXXXXXXXCTTCTTCTCCAAGCTTAACAAGCCCACAGACATCACAACATACAAACTTCAACCAAGCCCATCTTCATGACACACGCATG
CTTCACCAACTACGTCAGCACCTAGCTCAGAGCAGTGACACCAAAGGCTTGATCACACAAGCACCAAACAATGATCTCTCXXXXXXXXXXCTTCTTCTCCGAACTTAACAAGCCCACGGACATCACAACATACAAACTTCAATCAAGCCCATCTTCATGACACACACATG
>Marker15950
CCCGAGCACACGATGGACCCAACCCAAAACCGCAACCCGGTTTACGATATCGTCATACTCGGAGCATCCGGATTCACCGGXXXXXXXXXXTCCCGCCCGAACCCGCCTCCTTCCTCCGTCGATATCCTCACTGCTGATACGTCAGACCCGGATTCACTTCGCCGCCTCTG
CCCGATCACGCGATGGACCCAACCCAAAACCGCAACCCGGTTTACGATATCGTCATACTCGGAGCATCCGGATTCACCGGXXXXXXXXXXTCCCGCCCGAACCCGCCTCCTTCCTCCGTCGATATCCTCACTGCTGATACGTCAGACCCGGATTCACTTCGCCGCCTCTG
>Marker16035
CCTAGAGCTTGGAACTCCAAACATCTCCGCCTCTTCCATCCTTAGTCAAGACGAACACGTTACCGAGTAAATGCGCCACTXXXXXXXXXXAGGAATCGATCTCCGAAGCAGACGATCACTTAAGCAATGCTGACACGAGCATGCCCCGGCTTCTCAAACAAGCGTATCGG
CCGAGAGCTTGGAACTCCAAACATCTCCGCCTCTTCCATCCTTAGTCAAGACGAACACGTTACCGAGTAAATGCGCCACTXXXXXXXXXXAGGAATCGATCTCCGAAGCAGACGATCACTTAAGCAATACCGACACGAGCATGCCCCGGCTTCTCAAACAAGCGTATCGG
>Marker16046
CTGATGTAAGCTTGCATTGCATTTAGAGAACTTAATAATCATAATAACCTAGGATGTCAATGTAGTGTCTAGAACTTGCAXXXXXXXXXXGGTGATCAAACAGGATGGATGATCTTGGTTTGATCCCAATGGGATGATCTGATCTTGCATTGAGTTGTGGTGGTGTTAGG
CTGATGTAAGCTTGCATTGCATTTAGAGAACTTAATAATCATAATAACCTAGGAGGTCAATGTAGTGTCTAGAACTTGCAXXXXXXXXXXGGTGATCAAACAGGATGGATGATCTTGGTTTGATCCCAATGGGATGATCTGATCTTGCATTGAGTTGTGGTGGTGTTAGG
>Marker16052
CATTTATGTTTTTTCTACTTCATTATTTTTTTTAATAATAACAAACCAAAAAGATAACTTAGCAGCACTAACCTAAAAATXXXXXXXXXXCAAATCTAGAAAGCAAAAAAACTAGCCATGGATCTACAATAGGAAAAGCACTAATTGTTAGGCTTCGAACGGTGACGAAG
CATTTATGTTTTTTCTACTTCATTATTTTTTTTAATAATAACAAACCAAAAAGATAACTTAGCAGCACTAACCTAAAAATXXXXXXXXXXCAAATCTAGAAAGCCAAAAAACTAGCCATGGATCTACAATAGGAAAAGCACTAATTGTTAGGCTTCGAACGGTGACGAAG
>Marker16097
CCCAAAACACAAAAAAGACTTGAAACACAAAAATACTTGAAATCCAAACAAATACTTGAAAAATATTCATATACTCAAAAXXXXXXXXXXTCTGAAACTTAAAAATATCTGTAATGCCGAAAACATATATGAAACACCAAACATACCTAATATACACAAATCATTCCAGG
CCCAAAACACAAAAAAGACTTGAAACACAAAAATACTTGAAATCCAAACAAATACTTGAAAAATATTCATATACTCAAAAXXXXXXXXXXTCAGAAACTTAAAAATATCTGTAATGCCGAAAACATATATGAAACACCAAACATACCTAATATACACAAATCATTCCAGG
>Marker16103
CCTCCGTATATGTCCTTTAAGTTGGCGCATCCCAACCTGATTATTGAACTTCATGTACGCCAATGACTAATGGTCTCAATXXXXXXXXXXGTAACATAGGATGTATTTTATCCAGTCTCAGTCCCTTATGTTCGGACATGACCTAAACCTAGACAATAGGTTTACATCAG
CCTCCGTATATGTCCTTTAAGTTGGCGCATCCCAACCTGATTATTGAGCTTCATGTACGCCAATGACTAATGGTCTCAATXXXXXXXXXXGTAACATAGGATGTATTTTATCCAGTCCCAGTCCCTTATGTTCGGACATGACCTAAACCTAGACAATAGGTTTACATCAG
>Marker16112
CCGTTTTTCTATGGCTCTTTCTTACAAGGGGTTTTTGTTGATCGTAGTAGACTTTTCATCCCTTTGTTTTCCACAATAAAXXXXXXXXXXACCATTTCTTAGTTTAGTCTCTGCTATTCACCCAAAAAGAGTATTTTAAACACCATTATAGGTTTTGGTCAATCTTGTGG
CCGTTTTTCTATGGCTCTTTCTTACAAGGGGTTTTTGTTGATCGTAGTGGACTTTTCATCCCTTTGTTTTCCACAATAAAXXXXXXXXXXACCATTTCTTAGTTTAGTCTCTGCTATTCACCCAAAAAGAGTATTTTAAACACCATTATAGGTTTTGGTCAATCTTGTGG
>Marker16119
CATAGTGAAGCCATAATCTTGATGGTTTGGGACAAAGTGCCACTGTTCATGTCCGTTCTTCTTCCAATCTCCACGCCAGAXXXXXXXXXXGACTTCTTTATAGACGCACACAGGTTTGCGAAGATCTTCTCTCACACGAATCAGAGGGAAATCTTTTCTTAGATTCGGTG
CATAGTGAAGCCGTAGTCTTGATGGTTTGGGACAAAGTGCCACTGTTAATGTCTGTTCTTCTTCCAATCTCCACGCCAGAXXXXXXXXXXGACTTCTTTATAGACGCCCACAGGTTTGCGAAGATCTTCTCTCACACGAATCAGAGGGAAATCTTTTCTTAGATTCGGTG
>Marker16184
CCTTTTCTGTTATTTCCTTTTTCTTTCGGATATTAACTTTTCTGTTCCCAAAAAAAAGGGAATCTTTATTTGTTTTTGTGXXXXXXXXXXCTATTGCAATGGCGGGGCCAGAGTTGTATTTCGAGAAGTTTCTAGGAGAAGGCTCTTTCGGTTCAGTGAGTCTCTACAAG
CCTTTTCTGTTATTTCCTTTTTCTTTCGGATATTAACTTTTCTGTTCCCAAAAAAAAGGAAATCTTTATTTGTTTTTGTGXXXXXXXXXXCTATTGCAATGGCGGGGCCAGAGTTGTATTTCGAGAAGTTTCTAGGAGAAGGCTCTTTCGGTTCAGTGAGTCTCTACAAG
>Marker16210
CCATGAAAAAGATTATATAATACATTAATACAAATTTATAATGTGGTTAGAAATTTTTAAACAACACCAAACAGAGAAGAXXXXXXXXXXATAGTGGTTAGTCCAATGATTTAAGCAGTATATAGATCTTTATTAAATTAATTGTTAAAAAAATTGGGGCGATGTCTATG
CCATGAAAAAGATTATATAATACATTAATACAAATTTATAATGTGGTTAGAAATTTTTAAACAACACTAAACAGAGAAAAXXXXXXXXXXATAGTGGTTAGTCCAATGATTTAAGCAGTATATAGATCTTTATTAAATTAATTGTTAAAAAAATTGGGGCGATGTCTATG
>Marker16232
CAAGTTGATCGAAATCTGTTTGTATTGTATAATTAAAATTAGATATATTAATATAAATCACGAATACGTTTTGGCACTTAXXXXXXXXXXCTGTGGATTTCAATGCACAGAACCAGCTAAAGGATTTCGCAACTTTCGCTTTTATTTATTTTTATTTGTTTCGATATAAG
CAAGTTGATCGAAATCTGTTTGCATTGTATAATTAAAATAAGATATATTCATATAAATCACGAATACGTTTTGGCACTTAXXXXXXXXXXCTGTGGATTTCAATGCACAGAACCAGCTAAAGGATTTCGCAACTTTCGCTTTTATTTATTTTTATTTGTTTCGATATAAG
>Marker16287
CCATCGTTCATTGTTGGTTCAGTGCCGATCCAGACTCATCCGACGCCTAAGTCTTAAGTCTCACGAATCTGGAATTTTTCXXXXXXXXXXCAGTTAGTCATTTGATATACGATCAAATTCAACCAACCTAACAAACGTTAGCAAGCAATAACACACATGAAATGTTTACG
CCATCGTTTATTGTTGGTTCAGTGCCGATCCAGACTCATCCGACGCCTAAGTCTTAAGTCTCACGAATCTAGAATTTTTCXXXXXXXXXXTGGTTAGTCATTTGATATACGATCAAATTCAACCAACCTAACAAACGTTAGCAAGCAATAACACACATGAAATGTTTACG
>Marker16393
CTAAAGCTGATATGACAAGATAACCTTAATTTTGAAGTTAAACCAGAAAAGTTTCAGCTCACAAACAAATAATTTTAATTXXXXXXXXXXAGAACGTTTATTCTATTAAATCTCTTAGAACATAGTCATTTAACTCTAATAAAATTCCTTTTTTTTTTCTTCGACCAAAG
CTAAAGCTGATATGACAAGATAACCTTAATTTTGAAGTTAAACCAGAAAAATTTCAGCTCACAAACAAATAATTTTAATTXXXXXXXXXXAGAACGTTTATTCTATTAAATCTCTTAGAACATAGTCATTTAACTCTAATAAAATTCCTTTTTTTTTTCTTCGACAAAAG
>Marker16453
CATCTCCAACACAACGCAACCTAGCGACCACAAGTCTAACGATGTGTCGGCAACGCCGTAGTTAACAGACTCGGGAGACAXXXXXXXXXXTCATACGAGTGAAGTCTTTGATCATCGTGTCGGTCAACGACCTTGTTTCCATGAACGAAGTTAAACTTCCGCCAGCTGCG
CATCTCCAACACAACGCAACCTAGCGACCACAAGTCTAACGATGTCTCGGCTACGCCGTAGTTAACAGACTCAGGAGACAXXXXXXXXXXTCATACGAGTGAAGTCTTTGATCATCGTGTCGGTCAACGACCTTGTTTCCATGAACGAAGTTAAACTTCCGCCAGCTGCG
>Marker16804
CTATTTTGTATCTGTAAACATACTTGTTTAATATATATGCCTAAACATCATATACAATCAATACTAACAAACATATAATCXXXXXXXXXXTTAAAAAGATCTTAGAGTATTGTCAGGATATGTAGTGGCTGCGATGAATCTCTTTATATACATATAAGCGCTTGTTGATG
CTATTTTGTATCTGTAAACATACTTGTTTAATATATATGCCTAAACATCATATACAATCAATACTAACAAACATATAATCXXXXXXXXXXTTAAAAAGATCTTAAAGTATTGTCAGGATATGTAGTGGTTGCGATGAATCTCTTTATATACATATAAGCGCTTGTTGATG
>Marker16887
CTTATCCTTAACTAGATAATGACTAGCAATACGTAAGATAAACACCAACTATAATGTAGATAAACACAAGAGTAGATAGGXXXXXXXXXXTGGATATTGCCTCATTAAAACCTCTCTTGACAAACCCAAAACCCAATGTGGTAAAAGAGAAAACAAGACAGGAAAAAGAG
CTTATCCTTAACTAGACAATGACTAGCAATACGTAAGATAAACACCAATTATAATGTAGATAAACACAAGAGTAGATAGGXXXXXXXXXXTGGATGTTGCCTCATTAAAACCTCTCTTGACAAACCCAAAACCCAATGTGGTAAAAGGGAAAACAAGACAGGAAAAAGAG
>Marker16898
CGATATCAAGACGACGTTTAAACGTGCGCCGATGGTCACCGTTATGTCTTTCGGAGGTCCACGTGTCGGAAACAGATGCTXXXXXXXXXXTACAGAAACGAGTGGAGGAGACGCCGTGGGTTTACGCTGAGGTCGGCAAAGAGCTTCGGCTGAGCAGCCGTGACTCTCCG
CGATATCAAGACGACGTTTAAACGTGCGCTGATGGTCACCGTTATGTCTTTCGGAGGTCCACGTGTCGGAAACAGATGCTXXXXXXXXXXTACAGAAACGAGTGGAGGAGACGCCGTGGGTTTACGCTGAGGTCGGGAAAGAGCTTCGGCTGAGCAGCCGTGACTCTCCG
>Marker16916
CTAGGATAGGTGACCTCCCGGGAAGTCCTCGTGTTGCACCCCTTTTTATTATTATTTTTATTTTATTTTTCGGCCTAAAAXXXXXXXXXXAGGGCGGTGAATAGGGGTGGCAATTTTTCGGGCCCAAATTCAGCCGTTTTGACCCTCAAACGGGCTGCAGAAAGTTAAGG
CTAGGATGGGTGACGTCCCGGGAAGTCCTCGTGTTGCACCCCTTTTTATTATTATTTTTATTTTATTTTTCGGCCTAAAAXXXXXXXXXXAGGGCGGTGAATAGGGGTGGCAATTTTTCGGGCCCAAATTCAGCCGTTTTGACCCTCAAACGGGCTGCAGAAAGTTAAGG
>Marker16933
CTCCTTAGAGAACAAGCTTCTAGAAAGTTCCCTCAAGAGGATTGCATGGAACAAGGGAAGGTTCTAGCCCAAGATATGCCXXXXXXXXXXCATGGACTGCAATGAGTCATTTTGCAGCTCAAATGAATCTCTTTACTACCCGGAATCCATGTTTCCATGGTCTGTTTGAG
CTCCTTAGAGAACAAGCTTCTAGAAAGTTCCCTCAAGAGGATTGCATGGAACAAGGGAAGGTTCTAGCCCAAGATATGCCXXXXXXXXXXCATGGACTGCAATGAGTCATTTTGCAGCTCAAATGAAACTCTTTACTACCCGGAATCCATGTTTCCATGGTCTGTTTGAG
>Marker16934
CTCGCTCAATTCGACCGCCCATTTGGCCAACCGGCCCGATTGACTCGGGCTATGCAGAATCGTCCGTAGGGAAAAAGTCGXXXXXXXXXXTTATATTGAAAATAGGTTTCTGTTCGCCGCGTTCTTTCCTGATCAGCACGCCGCTCACACCTGTTGCCGATACAGCGATG
CTCGCTCAATTCGACCGCCCATTTGGCCAACCGGCCCGATTGACTCGGGCTATGCAGAATCGTCCGTAGGGGAAAAGTCGXXXXXXXXXXTTATATAGAAAATATGTTTCTGTTCGCCGCGTTCTTCCCTGATCAGCACGCCGCTCACACCTGTTGCCGATACAGCGATG
>Marker16946
CCGTAATTCACTTGTCTCCATCTTTGAATTTTTTGACTACTTATCCGAATCTGTCGCGTATTTAAAATATATAAAAAAAAXXXXXXXXXXCCACAACATACATTACTAAAAAAACAGGAACAGATACAAAAGTAAAACCAGATTAGGTTCATTCCAGTATAAGAAGACAG
CCGTAATTCACTTGTCTCCATCTTTGAATTTTTTGACTACTTATCCGAATCTGTCGCGTATTTAAAATATAAAAAAAAGAXXXXXXXXXXCCACAACATACATTACTAAAAAAACAGGAACAGATACAAAAGTAAAACCAGATTAGGTTCATTCCAGTATAAGAAGACAG
>Marker17096
CCAATCTCGCTACTATATCACTCTACTAACACCATAACTAACATCTTACTGTTTTGTAGGACATGTATGATTTCATGGCGXXXXXXXXXXGCAGAGTCATCCCGGGGAACAACGGTAGTTACGATAAATGCCGGCGCAGGTTTGATCTTGGAGATGCAGAGTATCTTAGG
CCAATCTCGCTACTATATCACTCTGCTAACACCATAACTAACATCTTACTGTTTTGTAGGACATGTATGATTTCATGGCGXXXXXXXXXXGCAGAGTCATACCCGGGAACAACGGTAGTTACGATAAATGCCGGCGCAGGTTTGATCTTGGAGATGCAGAGTATCTTAGG
>Marker17157
CCACAAGATTGAATTTCTCTTCAATATCATAGTTAACTACCGTTTATTTTCCCATTATTTTTGCTGACTAATTATACTCTXXXXXXXXXXACTTTCTTTTTATTAAAATGATGTATTTTTCTTTATAAACGAAGCCCCCTCTTTTGCTCCTTCATTCACCTGGTTGTTGG
CCACAAGATTGAATTTCTCTTCAATATCATAGTTAACTACCGTTTATTTTCCCATTATTTTTGCTGACTAATTATACTCTXXXXXXXXXXACTTTCTTTTTATTAAAATGATATATTTTTCTTTATAAACGAAGCCCCCTCTTTTGCTCCTTCATTCACCTGGTTGTTGG
>Marker17181
CTATGAATGTGATATTTTTGACAATTTCTCATATTTCTGTTATTAGACATTTCTATTTTTCTATCAACATATGAATCTTAXXXXXXXXXXTTATTTTAAATTGTGATTTCAAATTTAAAACGTGTAATAGAAGTTAACGTAATATGGGCTATAATATTTTTAACAATTTG
CTATGAATGTGATATTTTTGACAATTTCTCATATTTCTGTTATTAGACATTTCTATTTTTCTATCAACATTTGAATCTTAXXXXXXXXXXTTATTTTAAATTGTGATTTCGAATTTAAAACGTGTAATAGAAGTTAACGTAATATGGGCTATAATATTTTTAACAATTTG
>Marker17217
CCGACTTTTATGAATGGTTGGTTGTCTATCAAGTCAACAGTAAATAAAAATCCAGAGTTGGATCACAAATGATTAGAGACXXXXXXXXXXACAGAGTAAACCAGAAAAACATGGGAGAAGAGAAGGCGAAACTGGCGCTTGTGTTAGCTGCAAAGTCAAGATCATTGTTG
CCGACTTTTATGAATGGTTGGTTGTCTATCAAGTCAACAGTAAATAAAAATCCAGAGTTGGATCACAAATGATTAGAGACXXXXXXXXXXACAGAGTAAACCAAAAAAACATGGGAGAAGAGAAGGCGAAACTGGCGCTTGTGTTAGCTGCAAAGTCAAGATCATTGTTG
>Marker17310
CCAGATCTGCAATCACACAAACATAAGAACAGATGTCATGACAGATCGTTTAAAGGAGAACAAGCGGTTTTGTTACTAAGXXXXXXXXXXTTGTCAAGGCAAGGGATGTAGTCTGGTCCAGCAGTGACATTGCACGTCTTCCATTCATAGCTACTTTGTTGGTCTTTAGG
CCAGATCTGCAATCACACAAACATAAGAACAGATGTCATGACAGATCGTTTAAAGGAGAACAAGCGGTTTTGTTACTAAGXXXXXXXXXXTTGTCAAGGCAAGGGATGTAGTCTGGTCCAGCAGTCACATTGCACGTCTTCCATTCATAGCTACTTTGTTGGTCTTTAGG
>Marker17324
CCTATTAGTTACAGAAAAATACAGCAAGAGGTTGAACATGCTTAAAGCTGATAGCACCCAATAATAATTATCCAACCGGCXXXXXXXXXXTCAACTCTTCAGGGACCGTTTCTTCTAGGTAAAGCGCAAAGCTGTTTTCATAGATCCCTGTTATTGAACCGAGAAGAACG
CCTATTAGTTACAGAGAAATACAACAAGAGGTTGAACATGCTCAAAGCTGATAGCACCCAATAATAATTATCCAACCGGCXXXXXXXXXXTCAACTCTTCAGGGACCGTTTCTTCTAGGTAAAGCGCAAAGCTGTTTTCATAGATCCCTGTAATTGAACCAAGAAGAACG
>Marker17451
CACGTAATTAGGTAACTTTTTAAAATAGAGAAACACATCAACTGTGTTATTTATTGTAGGTGGCAACTGAACTTATCTTAXXXXXXXXXXATCGTTCTAGACGGTCTAGTTCACATGGTCGATAAATTCAACTTAAACGAAATAACTTTGAAAAAAAATCTGTTTAGATG
CACGTAATTAGGTAATTTTTTAAAATAGAGAAACACATCAACTGTGTTATTTATTGTAGGTGGCAACTGAACTTATCTTAXXXXXXXXXXATCGTTCTAGACGGTCTAGTTCACATGGTCGATAAATTCAACTTAAACGAAATAACTTTGAAAAAAAATCTGTTTAGATG
>Marker17467
CAAGCTTCCAAAGCTGTGGATGCGGGAGGCGCGTTCTTTGCTTCCTCTTCACGTTTTTGTCGCTTTTCCTAAAAGAATAGXXXXXXXXXXTAAACATCACTACTGCAATGTTGGTCACCTTTCTAGATTTTGACACATATGCTTTAGAAGCTTCAACAAGATTTCTTGCG
CAAGCTTCCAAAGCTGTGGATGCGGGAGGCGCGTTCTTTGCTTCCTCTTCACGTTTTTGTCGCTTTTCCTAAAAGAATAGXXXXXXXXXXTAAACATCACTACTGCAATGTTGGTCACCTTTCTAGATTTTGACACAGATGCTTTAGAAGCTTCAACAAGATTTCTTGCG
>Marker17546
CAAAGTATCATTTATCTTAGTCGTATAAATGTTGGTGTTTATATCTCAATAACGTTCGAGCTATGGACTTGACACTTTTCXXXXXXXXXXCCCAGCTCGTAAACCAACAACTCCGATTCTATCATTCTTTACTAAAACATTAAACATTTATTATTATTATTATTATAAAG
CAAAGTATCATTTATCTTAGTCGTATAAATGTTGGTGTTTATATCTCAATAACGTTCGAGCCATGGACTTGACACTTTTCXXXXXXXXXXCCCAGCTCGTAAACCAACAACTCCGATTCTATCATTCTTTACTAAAACATTAAACATTTATTATTATTATTATTATAAAG
>Marker17547
CTTCTGGTGGGAAACAAATGGGAGATGGACAAATGTTTATATAGTGATTGTATTAAGTAATGATTGACTAGGAACAAATAXXXXXXXXXXTATGTGTAAAGTCTAATGAAGTGGGAATATCCATACGCAGACACGAGAGCTTGATTATGTTCGTTTTATTCCATGCATAG
CTTCTGGTGGGAAACAAATGGGAGATGGACAAATGTTTATATAGTGATTGTATTAAGTAATGATTAACTAGGAACAAATAXXXXXXXXXXTATGTGTAAAGTCTAATGAAGTGGGAATATCCATACGCAGACACGAGAGCTTGATTATGTTCGTTTTATTCCATGCATAG
>Marker17566
CATAGGATTTGGACTTTTCATGTGCTGCAGTGGCCTATCCTCGTGGCCAGATGGAGCACTCGACCCTGCCACTAATGATAXXXXXXXXXXAGTTCCAAATTTTCCAAGGACTTCAGCTCCTCCTCCACTAAGCCATTATTCAGAGGAATACTGGACTCAAATAGCATTAG
CATAGGATTTGGACTTTTCATGTGCTGCAGTGGCCTATCCTCGTGGCCAGATGGAGCACTCGACCCTGCCACTAATGATAXXXXXXXXXXAGTTCCAAATTTTCCAAGGACTTCAGCTCCTCCTCCACTAAGCCATTATTCAGAGGAATATTGGACTCAAATAGCATTAG
>Marker17793
CAATAGTGACTCTCTGCCTAACATTAATCTAAAGTGAGAGTCTGAGTATGACAAATCATATCTCTCTCTTTGTCATGGGTXXXXXXXXXXTTTTAATATTTGGATTTGGATTTTTCTTGTAGAATGCGGCGGAGAAGCCACCGTTCTTCTTACCTAGCTGGACGGCGATG
CAATAGTGACTCTCTGCCTAACATTAATCTAAAGTGAGAGTCTGAGTATGACAAATCATATCTCTGTCTTTGTCATGGGTXXXXXXXXXXTTTTAATATTTGGTTTTGGATTTTTCTTGTAGAATGCGGCGGAGAAGCCACCGTTCTTCTTACCTAGCTGGACGGCGATG
>Marker17794
CGTTCCACTCCACTGGATAATAACATAAGGCTCAAACGCGATGAAGGATCCTTGTTAGCCAATCCTCGACCTTATCGCTCXXXXXXXXXXAGGAACCAAGGAAGCCACATCTAGAAGCGGCAAAGAAGATACTGAAGTATGTGAAGACAACTCTTGGCATGGGACTGATG
CGTTCTACTCCACTAGATACTAACATAAGGCTCAAACGCGATGAAGGATCCTTGTTAGCCAATCCTCGACCTTATCGCTCXXXXXXXXXXAGGAACCAAGGAAGCCACATCTAGAAGCGGCAAAGAAGATACTGAAGTATGTGAAGACAACTCTTGGCATGGGACTGATG
>Marker17848
CCTAACATCAACGTATCCTGCCAAAAGAAAACATAAACACAAAACTCTGTTTGATCAGAACAATAATCTGATTGTTTTGTXXXXXXXXXXTGGTTCCTCAATTGTGTTATTTGAATATCTGACAGAGACTCCAACATCCAAATAATTGCTTTTGGAAATTGTTTGCGTTG
CCTAACATCAAGGTATCCTGCCAAAAGAAAACATAAACACAAAACTCCGTTTGATCAGAACAATAATCTGATTGTTTTGTXXXXXXXXXXTGGTTCCTCAATTGTGTTATTTGAATATTTGACACAGACTCCAGCATCCAAATAATTGCTTTTGGAAATTGTTTGTGTTG
>Marker17862
CTCTGCCCCCGTTAGATCCCAGAGGATCTCAGCGTTGAGTGAACCGGAGGAAGAAGTCAACTTTTTTGACCCTTTTGGTTXXXXXXXXXXAAGTGGTAGTTACTGTGTCGGGGATTGAAGGAGGTAATGTCGGAGAGATGTAATTAGAATGGTTCGAAGGACCTGAACAG
CTCTGCCTCCGTTAGATCCCAGAGGATCTCAGCTTTGAGTGAACCGGAGGAAGAAGTCAACTTTTTTGACCCTTTTGGTTXXXXXXXXXXAAGTTGTAGTTACTGTGTCGGGGATTGAAGGAGGTAATGTCGGAGAGATGTAATTAGAATGGTTCGAAGGACCTGAACAG
>Marker17887
CAATAAGAAGAGCAAATCTGAAAGAAAGGAAATTTTTTTTTTGAGAAGATAAATAAAGGGATCGTGTCACTCAAGGGGCTXXXXXXXXXXAGATGATTCTTTCATTTTTTCCTTTATAAGTTTCTATAAAACTCTATAGGTCTTTTTCTACACGAAGTAGCATTAAGTTG
CAATAAGAAGAGCAAATCTGAAAGAAAGGAAATTTTTTTTTTGAGAAGATAAATAAAAGGATCGTGTCACTCAAGGGGCTXXXXXXXXXXAGATGATTCTTTCATTTTTTCCTTTATAAGTTTCTATAAAATTCTATAGGTCTTTTTCTACACGAAGTAGCATTAAGTTG
>Marker17888
CATCATCTACATTTTGATCTTGTCTATGTTTGGTAGATTGTGAATTCTGCATCATGTGTTGACAAATCTCCTGCAAATCAXXXXXXXXXXAATCTTTTTCCCCTACAACGTTTTCTTATGCAACTTCTCTGTTACTTTGATTCTCTATTGTCATTGTCTCTTAATAAATG
CATCATCTACATTTTGATCTTGTCTATGTTTGGTAGATTGTGAATTCTGCATCATGTGTTGACAAATCTCCTGCAAATCAXXXXXXXXXXAATCTTTTTCCCCTACAACGTTTTCTTATGCAACTTCTCTGTTACTTTGATTCTCTATTGTCATTGTCTCTAAATAAATG
>Marker17961
CAGAACACAAGGGATGGTCTTACTCAAAGGCTGAGGAACTTGACGCTTACTATAAATTTCAAAACCAAATTTGGTTCGTAXXXXXXXXXXGTGAATATCTGAATAGTAGGAATCACACTGACTAAAATCATAGAAATTACAAGTAGAATAATCACCAGAAATTTTTTTGG
CAGAACACAAGGGATGGTATTCCTCAAAGGCTGAGGAACTTGACGCTTACTATAAATTTCAAAACCAAATTTGGTTCGTAXXXXXXXXXXGTGAATATCTGAATAGTAGGAATCACACTGACTAAAATCACAGAAATTACAAGTAGAATAATCACCAGAAATTTTTTTGG
>Marker17983
CTTTGTCGTTGATATCTCGTGTTCTGATTGCTTAGCGTGTTGTATTAACAGATCTCCGAGACCTCTAGGAAATTAGAGTTXXXXXXXXXXTGGGTGGTGAAAGACTCTTTGTGGGAGTTTATGGTCTATAATCGGAAAGGATGAAGAATGTTCCTTGTGCATGATGGCTG
CTTTGTCGTTGATATCTCGTGTTCTGATTGCTTAGCGTGTTGTATTAACAGATCTCCGAGACCTCTAGGAAATTAGGGTTXXXXXXXXXXTGGGTGGTGAAAGACTCTTTGTGGGAGTTTATGGTCAATAATCGGAAAGGATGAAGAATGTTCCTTGTGCATGATGGTTG
>Marker17995
CTATGATGCTCATAGACGGTCATGAGCAACTGGGATGGTTAGCAGAAACACTTTCCGAGTTTGAAGATAAGGGATTCAGAXXXXXXXXXXCTGTGAAGTATGCTTTGTTGCTGCCCCAAGCCTTGAAGATTTCACCACCCATCTCAAGTCTGTAAAACATGCATATGGTG
CTATGATGCTCATAGACGGTCATGAGCAACTGGGATGGTTAGCAGAAACACTTTCCGAGTTTGAAGATATGGGATTCAGAXXXXXXXXXXCTGTGAAGTATGCTTTGTTGCTGCCCCAAGCCTTGAAGATTTCACCACCCATCTCAAGTCTGTAAAACATGCATATGGTG
>Marker18027
CCATGCTCTTGGTGATTGCTTCAGCCCATAGATAGCCTTCTTTAACCTCAATACATTCCCTCTCTTCACTAGATGTTCAAXXXXXXXXXXTGTAATCCTCTCCATATGTCTGAGTAAACCCTCTTGCTACTAGTCTAGTTTTCTTTCTCTCAATCGACCCATCAGCCTTG
CCATGCTCTTGGTGATTGCTTCAGCCCATAGATAGCCTTCTTTAACCTCAGTACATTCCCTCTCTTCACTAGATGTTCAAXXXXXXXXXXTGTAATCCTCTCCATATGTCTGAGTAAACCCTCTTGCTACTAGTCTAGTTTTCTTCCTCTCAATCGACCCATCAGCCTTG
>Marker18040
CAGTAGCATGCACTGTTGGTGTGGCTGCAGATTGTGACACTGGAACCGGGACAATTACTGTATGTCCAACATCTTCATGTXXXXXXXXXXGAAGTCTTGTTTCATCAAATAGAACGTGTCTATTGATGTAAACACGACTAGTGGGTGGGTAATAGCAGCGGTAGCCTTTG
CATTAGCATGCACTGTTGGTGTGGCTGCAGATTGTGACACTGGAACCGGGACAATTACTGTCTGTCCAACATCTTCATGTXXXXXXXXXXGAAGTCTTGTTTCATCAAATAGAACGTGTCTATTGATGTAAACACGACTAGTGGGTGGGTAATAGCAGCGGTAGCCTTTG
>Marker18081
CACCACATATATATTAGTTCTATATCTATATAAATGTGATGCTGCTTAGCGGTGATGGATTTGCTTTTATATATTTGAAAXXXXXXXXXXTTTGTTAATCATTTTCTTAAAACTTATATAAACTATACGAAACATTCTTTTGGGTCATTAGGTGTAAGAATCGGAACTAG
CACCACATATATATTAGTTCTATATCTATATAAATGTGATGCTGCTTAGCGGTGATGGATTTGCTTTTATATATTTGAAAXXXXXXXXXXTTTGTTAATCATTTCCTTAAAACTTATATAAACTATACGAAACATTCTTTTGGGTCATTAGGTGTAAGAATCGGCACTAG
>Marker18151
CGAACACATACCGTTTCTGTCCCGGAGTCGCAGGGATTATTGGTCCACAAAGATCCCCGTGAACGAGCTCGAGTGGTTGAXXXXXXXXXXGACGAGAGTGCCAAACGATTGATTGTGTTGACGCCTTGAGTTGTAGGCATTGGACGTTGTCGGCTTGGAGCATGACTTTG
CGAACACATACCGTTTCTGTCCCGGAGTCGCAGGGGTTATTGGTCCACAAAGATCCCCGTGAATGAGCTCGAGTGGTTGAXXXXXXXXXXGACGAGAGTGCCAAACGGTTGAATGCGTTGACGCCTTGAGTTGTAGGCACTGAACGTTGTCGGCTTGGAGCATGACTTTG
>Marker18211
CCAAGTATTTGATCATGTTTGCTTTGATGATTTTGCATTGAGTCTTGCATACATACCTTTTTGCATAAAAAAATGATATAXXXXXXXXXXCTGAAACTCAATCTTTGAAGCCAACTACAACCTTATTTGAACTGAACGAACTTAATGCTTCTTGCTCATGGTCCCTTGTG
CCAAGTATTTGATCATGTTTGCTTTGATGATTTTTTATTGAGTCTTGCATACATACCTTTTTGTATAAAAAAATAAATCAXXXXXXXXXXCTGAAACTCAATCTTTGAAGCCAACTACAACCTTATTTGAAGTGAACGAACTTAATGCTTCTTGCTCATGGTCCCTTGTG
>Marker18276
CCAGAAGAAGGTAAAGTGATTTTACATTTTGGGTAAATATCTGTTTTGTAGATTGGTTACAAGTTTGAGTGTTATATGTGXXXXXXXXXXTGGCATCATCGCTGGAAGCCATGCCTCAACACTAGACAGACTCTACGCATGGGAGCGGAAGCTCTATGATGAAGTCAAGG
CCAGAAGAAGGTAAAGTGATTTTACATTTTGGGTAAATATCTGTTTTGTAGATTGGTTACAAGTTTGAGTGTTATATGTGXXXXXXXXXXTGGCATCATAGCTGGAAGCCATGCCTCAACACTAGACAGACTCTACGCATGGGAGCGGAAGCTCTATGATGAAGTCAAGG
>Marker18278
CTATAGGACATATCCACTTGTGAACTTCTTGATGTCTCTCCTTCTTCAAATTCAGTTGTATTGTACTGAGTGTATCCATCXXXXXXXXXXATTGGATAAATGTTGACCATTTTGGATATATACCGTCGGTGAGGTAGTATGCCAAATCATACTGGTTTCCGTTGACGACG
CTATAGGACATATCCACTTGTGAACTTCTTGATGTCTCTCCTTCTTCAAATTCAGTTGTATTGTACTGAGTGTATCCATCXXXXXXXXXXATTGGATAAATGTTGACCATTTTGGATATATACCGTCGATGAGGTAGTACGCCAAATCATACTGGTGTCCGTTGACGACG
>Marker18292
CGAGAAATATGACCCATTTATCTTATCTGGTAATTGTGATCAAGTTTGCTTCATTCCTTATCCGCAAGTTCGTCTTACATXXXXXXXXXXGATGATTCAGATTATGATTCAACGCCGGTTGTTCCTCCTAATGACGAATACATATCTGAAGATGAGTTAGAAGAATCATG
CGAGAAATATGACCCATTTATCTTATCTGGTAATTGTGATCAAGTTTGCTTCATTCCTTATCCGCAAGTTCGTCTTACATXXXXXXXXXXGATGATTCAGATTATGATTCAACGCCGGTTGTTCCTCCCAATGACGAATACATATCTGAAGATGAGTTAGAAGAATCATG
>Marker18343
CAGAGCCAGACTGGATACAACTAGCAATGGGTTCTTCTTGGGAAGAACTGAAGATGATGCAGAAGAGCTGGTTGACAACAXXXXXXXXXXTTGAGGGTTTGGAAGGGCAAGAAGAGTTGTGTTTCATCAACAACAATGGTAGCTGATACAAGAAAGAGCCCAACTTTCAG
CAGAGCCAGACTGGATACAGCTAGCAATGGGTTCTTCTTGGGAAGAACTGAAGATGATGCAGAAGAGCTGGTTGACAACAXXXXXXXXXXTTGAGGGTTTGGAAGGGCAAGAAGAGTTGTGTTTCATCAACAACAATGGTAGCTGGTACAAGAAAGAGCCCAACTTTCAG
>Marker18379
CAAAGGTTGATATGTCCCATTTAGTGTTGCTTGATTCACACATAAACCGGATTGAACCGGTCGGATTACCTTCGTTGATGXXXXXXXXXXTACCCTGATCCTCTGTTTCTGCAAGACAATGATTCGCTAATGAAACTGTTGCTTAACAGTCACGAAACCCAGTTCCCCGG
CAAAGGTTGATATGTCCCATTTAGTGTTGCTTGATTCACACATAAACCGGATTGAACCGGTCGGATTACCTTCGTTGATAXXXXXXXXXXTACCCTGATCCTCTGTTTCTGCAAGACAATGATTCGCTAATGAAACTGTTGCTTAACAGTCACGAAACCCAGTTCCCCGG
>Marker18400
CAGAGCCAGACTGGATACAACTAGCAATGGGTTCTTCTTGGGGAGAACTGAGGAAGATGCAGAGGAGCTGGTTGACAACAXXXXXXXXXXAGACACCACCTGTTGTCCATGAGGTTGAGGGTTTGGAAGGTCAGGAAGAGCTGTGTTTCATCAACAACAATGGTAGCTGG
CAGAGCTAGACTGGATACAACTAGCAATGGGTTCTTCTTGGGGAGAACTGAGGAAGATGCAGAGGAGCTGGTTGACAACAXXXXXXXXXXAGACACCACCTGTTGTCCATGAGGTTGAGGGTTTGGAAGGTCAGGAAGAGCTGTGTTTCATCAACAACAATGGTAGCTGG
>Marker18481
CATGGACGGCATAGGACAAATCCGGCCTTGTTATGGTCAAATACACCAGACGTCCCACTACCCTCCTGAACTTTATTGGAXXXXXXXXXXCCTCTGGACTTCTCGCGATCTCTAAGCCAAGAAAATACTTGGCTTTACCCAGATCTTTCATGTGGAAGCAGTCACTCAAG
CATGGACGGCATAGGACAAATCCGGCCTTGTTATGGTCAAATACACCAGACGTCCCACTACCCTCCTGAACTTTATTGGAXXXXXXXXXXCCTCTGGACTTCTCGCGATCTCTATACCAAGAAAATACTTGGCTTTACCCAGATCTTACATGTGGAAGCAGTCACTCAAG
>Marker18539
CTAGGTGTTCAATGGCTCTCCACCTTAGGACCCATCCTATGGGATTTCATGAACCTTCGAATGGAATTTAAATTCCATGGXXXXXXXXXXCTTCGGGATATGGACAGCATGGATGAGACACAACGACCCCTTGATCCAGAAACCATTCTCTACCATATCGAAGCTAGTGG
CTAGGTGTTCAATGGCTCTCCACCTTAGGACCCATCCTAGGGGATTTCATGAACCTTCGAATGGAATTTAAATTCCATGGXXXXXXXXXXCTTCGGGATATGGACAGCATGGATGAGACACAACGACCCCTTGATCCAGAAACCATTCTCTACCATATCGAAGCTAGTGG
>Marker18639
CGTAGGCAATCCCCTCTGAAGGATGCAGCTATAAATCCCAAACATCTTCCTCGGTTCCTCAAGGACCAACCGTGGTAACCXXXXXXXXXXACTATCAAGGCGGGAGAATACACTACGACGAGATGTCTCCTTCTCCCTATCATTCCGTAGAACTGAGCACTGATCGCTTG
CGTAGGCAATCCCCCCTGAAGGATGCAGCTATAAATCCCAAACATCTTCCTCGGTTCCTCAAGGACCAACCTTGGTAACCXXXXXXXXXXACTATCAAGGCGGGAGAATACATTGCGATGAGATGTCTCCTTCTCCCTATCATTCCGTAGAACTAAGCACAGATCGCTTG
>Marker18662
CTTTAGTCAATAGTATCGATCGACACTCGATCCGTGTTTACATGCGACAACTGGAGCACTGGATATCTTTGCATTAGAATXXXXXXXXXXTTAATAATATTTGCCTAGCTTAATCGCGATATAGTTGAGTTTATAGTATGCCTACGCTCCATGTGGATTCGATCCCTAAG
CTTTAGTCAATAGTATCGATCGACACTCGATCCGTGTTTACATGCGACAACTGGAGCACTGGATATCTTTGCATTAGAATXXXXXXXXXXTTAATAATATTTGCCTAGCTTAATCGCGATATAGTTGAGTTTATAGTATGCTTACGCTTCATGTGGATTCGATCCCTAAG
>Marker18687
CATTGAACTAAAAACTTTTCTCATCGGCTCTGGTTTCTGTAACTCCGCTTCCGACACCTCATTATTCATTCTCAAGAAGGXXXXXXXXXXAGGATGACGAAGAACTTCATTATTTCCTCGGCATTGAGGCACATCGGGGAACTGCAGGACTACATCTTTCTCAGAAGAGG
CGTTGAACTAAAAACTTTTCTCATCGGCTCTGGTTTCTGTAACTCCGCTTCCGACACCTCATTATTCATTCTCAAGAAGGXXXXXXXXXXAGGATCACGAAGAACTTCATTATTTCCTCGGCATTGAGGCACATCGGGGAACTGCAGGACTACATCTTTCTCAGAAGAGG
>Marker18691
CCTGATATAGTTCATGATTCCTCTACTCCCCTGTCACCAGAGGTTACTTCGGATTCTGAGCCTACATTGGAACCTGCAATXXXXXXXXXXAGTGGTCGTCGAACCAGGAATATACCTTCTAAGCTCCAAGTCTACGTTCTGCAAACTATTTTACCAGTTGCTGCTTCTTG
CCTGATATAGTTCATGATTCCTCTACACCCCTGTCACCAGAGGTTACTTCGGATTCTGAGCCTACATCGGAACCTGCAATXXXXXXXXXXCGTGGTCTTCGAACCAGGAATATACCTTTTAAGCTCCAAGACTACGTTCTGCAAACTATTTTACCAATTGCTGCTTCTTG
>Marker18700
CCATGATACATTCAGACCTTAAATAGTTGATTAGTTTGACCCTATCAAACAGATATATGCACTGAACATGTGGAGAGACAXXXXXXXXXXTAGAGCTTTGATATCTTCAATAGGTGTCAACTTTCTTTCATGAGGTTCTACTTTGAAAGAAATAAGCACAATTGGACATG
CCATGATACATTCAGACCTTAAATAGTTGATTAGTTTAACCCTATCAAACAGATATATGCACTGAACATGTGGAGCGACAXXXXXXXXXXTAGAGCTTTGATATCTTCAATAGGTGTCAACTTTCTTTCATGAGGTTCTACTTTGAAAGAAATAAGCACAATTGGACATG
>Marker18792
CTTATATATTACTATGGCAGGTCCGCGTTACGCGCGAAATTCAATATATTGGTTTTTATGAAATACATAATTTTGTGTAAXXXXXXXXXXAAAATTTTAACTTTGAGGTAATCTTAGTCACTAAAAATATATTTCGTAGTTGTTTAGGATAATGTCATTGATACTATTAG
CTTATATATTACTATGGCAGGCCCGCGTTACGCGCGAAATTCAATATATTGGTTTTTATGAAATACATAATTCTGTGTAAXXXXXXXXXXCAAATTTTAACTTTGAGGTAATCTTAGTCACTAAAAATATATTTCGTAGTTGTTTAGAATAATGTCATTGCTACTATTAG
>Marker18799
CCATCAGTCTTACGTGCGCAGGAAGAAGACTGAAAGTGATTCAAGAAAAGGAGATGACGTGGCAGTGAACGTTGGGAATTXXXXXXXXXXGATATGAGTCAGAACTTCTCGTTCGCCATGAGAACGATGATCTGAAGTTATGATCGCTATGAGATTGTAATTCCAGATTG
CCATCAGTCTTACGTGCGCAGGAAGAAGACTGAAAGTGATTCAAGAAGAGGAGATGACGTGGCAGCGAACGTTGGGAATTXXXXXXXXXXGATATGAGTCAGAACTTCTCGTTCGCCATGAGAACGATGATCTGAAGTTATGATCGCTATGAGATTGTAATTCCATATTG
>Marker18822
CCTGCAAAATTTACATTTTATATAGGTCTTTGAAATTAACAATTCTACTTACGATGAGTTTGGCCACCATTGATGTCACCXXXXXXXXXXGTAAGAGCTTCATGATTTTATCCTTCCTTGATTAAGTTATCTTAATTCTTAGTTAGTAATGATTAGTATAGATGGAAATG
CCTGCAAAATTTACATTTTATACAGGTCTTTGAAATTAACAATTCTACTTACGATGAGTTTGGCCACCATTGATGTCACCXXXXXXXXXXGTAAGAGCTTCATGATTTTATCCTTCCTTGATTAAATTATCTTAATTCTTAGTTAGTAATGATTAGTATGGATGGAAATG
>Marker18870
CTCTTGTAATAGACCAGATTGGGTTCATTTCATGCAGAAAGCCAATACATCTTCTTTTCTGTTTATTCTGTAATTTCCTTXXXXXXXXXXTCTCAAAATTTAATTCTCAGCATCATAGATTTTTCGTATATTTTTTAAAAAAAATTATAAGTATATATGTCAATCTATTG
CTCTTGTAATAGACCAGATTGGGTTCATTTCATGCAGAAAGCCAATACATCTTCTTTTCTGTTTATTCTGTAATTTCCTTXXXXXXXXXXTCTCAAAATTTAATTCTCAGCATCATAGATTTTTCGTATATTTTTTTAAAAAAATTATAAGTATATATGTCAATCTATTG
>Marker18874
CCAGATATCCATCGAATCTTCCTCACCCTCAAACCTCTTAGGATCTACCTTGTTCTCGTTAAGGTAAACTATCTCATTCAXXXXXXXXXXCTCGCCAACCTGTTCGTCCACTGCGTCCTCGTCCACGATTGTTATAGTTATTGCCGTAGTTCTCCTGCCTCGAGTCTGCG
CCAGATATCCATCGAATCTTCCTCACCCTCAAACCTCTTAGGATCTACCTTGTTCTCGTTAAGGTAAACTATCTCATTCAXXXXXXXXXXCTCGCCAACCTGTTCGTCCACTGTGTCCTCGTCCACGATTGTTATAGTTATTGCCGTAGTTCTCCTGCCTCGAGTCTGCG
>Marker18896
CAGGTCCACGAAGCAATGCCTCATATAGGAGGTGGACAACTAGATGCTCCATGACGTCCAAAAATCCGGGAGGAAATATCXXXXXXXXXXGCCTTTTATATTCAAAAAAAAATTAAACACATTGTTAGTCATATATTATTTTGTAAATTATTGTGATATAATACACTACG
CAGGTCCACGAAGCAATGCCTCATATAGGAGGTGGACAACTAGATGCTCCATGACGTCGAAAAATCCGGGAGGAAATATCXXXXXXXXXXGCCTTTTATATTCAAAAAAAAATTAAACACATTGTTAGTCATATATTATTTTGTAAATTATTGTGATATAATACACTACG
>Marker18923
CTATGTATTTTCTGTAGTAAAGGCTCGTTACTATTCGTTTTGGGTTTCAGTGAAATCTTGAAATGCCAAAAAACTTTTCAXXXXXXXXXXTTAGTTTAACACATAAAAACAAAAATATAGATTATGCTAAAACTAAAGACCGATGTTAATTCAAGGTGTTAAAATGGTAG
CTATGTATTTTCTGTAGTAAAGGCTCATTACTATTCGTTTTGGGTTTCAGTGAAATCTTGAAATGCCAAAAAACTTTTCAXXXXXXXXXXATAGTTTAACACATAAAAACAAAAATATAGATTATGCTAAAACTAAAGACCGATGTTAATTCAAGGTGTTAAAATGGTAG
>Marker19018
CTAATTAAATTAGAAGATACTAATTAATTAAATATAACTGAGTTATTTTTATTATTCTAAAAATTTAAACGATTTTGATTXXXXXXXXXXTTTTATGGAAATTGCTATTTATAAAGTCAATGGCATTAGATAGTAATTATTGAGGAAAACTTAAGGTTAAGATTTATTTG
CTAATTAAATTAGAAGATACTAATTAATTAAATATAACTGGGTTATTTTTATTATTCTAAAAATTTAAAGGATTTTGATTXXXXXXXXXXTTTTATGGAAATTGCTATTTATAAAGTCAATGGCATTAGATAGTAATTATTGAGGAAAACTTAGGGTTAAGATTTATTTG
>Marker19161
CCAGGACCAGGTGAAGTGTGATGTGGTTCCTATGCAAGCCGGACATCTGCTGTTAGGGAGGCCTTGGCAGTTTGACAAGGXXXXXXXXXXTAATGGTCTTCAAGGAAGGTTGTTTTGCAGGTTTTGAGGCACCAGATTGCCCAGCTGAGATGCAAGTGCTAATGGACAAG
CCAGAACCAGGTGAAGTGTGATGTGGTTCCTATGCAAGCCGGACATCTGCTGTTAGGGAGGCCTTGGCAGTTTGACAAGGXXXXXXXXXXTAATGGTCTTCAGGGAAGGTTGTTTTGCAGGTTTTGAGGCACCAGATTGCCCAGCTGAGATGCAAGTGCTAATGGACAAG
>Marker19203
CCTTCACAAGCTCCTTTACGTATTTGCATGCTCCATTTTCTATAAGTTGGAGACAATGCAAAATAAATTATCAATAATGTXXXXXXXXXXGTTGTAAATTCATGTGTGCTTAATGTGATTAAACTACCTTCACCAAACTGTCCATTCTTTTTCTCATCCTTCTCTGTATG
CCTTCACAAGCTCCTTTACGTATTTGCATGCTCCATTTTCTATAAGTTGGAGACAATGCAAAATAAATTATCAATAATGTXXXXXXXXXXGTTGTAAATTCATGTGTGATTAATGTGATTAAACTACCTTCACCAAACTGTCCATTCTTTTTCTCATCCTTCTCTGTATG
>Marker19215
CAAAGAGAACAATACCAAAGATTGATATGAGCACATAAAACGTGATCTCACATGTGCTCATAGACAGTTTCTGCCTATAAXXXXXXXXXXATCCCATACTTGAACTCCCCTTCCGTGAATAGTTGGAACCACCTCACGGTCAAAAACTCCAACGGACATAGTTGGGGCGG
CAAAGAGAACAATACCAAAGATTGCTATGAGCACAGAAAACGTGATCTCACATGGGCTCATAGACAGTTTCTGTCTATAAXXXXXXXXXXATCCCATACTTGAACTCCCCTTCCGTGAATAGCTGGAACCACCTCACGGTCAAAAACTCCAACAGACATAGTTGGGGCGG
>Marker19240
CACCTAGGAGAGTTCATCATTCATATATAGTGTATGCGATATGTGAGGAACGCTTGGAAGCTGGACAGATGAATTTATTGXXXXXXXXXXTGTAATGGGCCAACGAAAAAGCATAAGTTCACTTCGTTCCCAAAACTCGAAAGACGGCCGAATGTGTTAAAAAGCAGGAG
CACCTAGGAGAGTTCATCATTCATATATAGTGTATGAAATAGGTGAGGAACGCTTGGAAGCTGGACAGATGAATTTATTGXXXXXXXXXXTGTAATGGGCCAACGAAAAAGCATAAGTTCACTTCGTTCCCAAAAATCGAAAGACGGCCGAATGTGTTAAAAAGCAGGAG
>Marker19259
CTTTGGCTTAATACTCTGTCTCTCCGATCTTCTTAGCACCTGTTGACTCTCGGTTGACTCGTGCTCGTCCTCACTAGTTGXXXXXXXXXXACATCACGACTGACTACCACTCTTTTGGTCTGTGGATCCAGCATACGATACGCCTTGGATCCAGGCTCTATCCCGAGATG
CTTTGGCTTAATACTCTGTCTCTCCGATCTTCTTAGCACCTGTTGACTCTTGGTTGACTCGTGCTCGTCCTCACTAGTTGXXXXXXXXXXACATCACGACTGACTACCACTCTTTTGGTCTGTGGATCCAGCATACGATACGCCTTGGATCCAGGCTTTATCCCGAGATG
>Marker19282
CTTACAACCTCTCTTGCTTATGTGTCTTGTATAGTTCATCTGTCTTTTCTTAATCTTGTTTTTTAGTTTCTTTTGATCGCXXXXXXXXXXTGCTCATGGAACTTTAAACATGCCTGGACTAAGCTTGGCAATTGGTCCTAAAGGAGGACTTGGTGAACATGGTGATGCTG
CTTACAACCTCTCTTGCTTATGTGTCTTGCATAGTTCATCTGTCTTTTCTTAATCTTGTTTTTTAGTTTCTTTTGATCGCXXXXXXXXXXTGCTCATGGAACTTTAAACATGCCTGGACTAAGCTTGGCAATTGGTCCTAAAGGAGGACTTGGTGAACATGGTGATGCTG
>Marker19291
CCCTCCATCGTTTGACGGACGAGCAGTATGCTATCCAACATACAAGATTCTTTTGGATTATCTGGCTTGGAGACAAGTTGXXXXXXXXXXCAATAATCAGTATAATACATGTTTCTGGATGCTTGTTAAGTCTGGAAAGACCAAAACTCAATCCCAAGATTACTTAAAGG
CCCTCCATCGTTTGATGGACGAGCAGTATGCTATCCAACATACAAGATTCTTTTGGATTATCTGGCTTGGAGACAAGTTGXXXXXXXXXXTAATAATCAGTATAATACATGTTTCTGGATGCTTGTTAAGTCTGGAAAGACCAAAACTCAATCCCAAGATTACTTAAAGG
>Marker19365
CGCCAATGACTAATGGTCTCAATACCAAGGTAAAGTAGTGTTATCGCGTTGCAAAGACATAACTTGCTTGTGATCTATCAXXXXXXXXXXGTAACATAGGATGTATTTTATCCAGTCCCAGTCCCTTATGTTCGGACATGACCTAAACCTAGACAATAGGTTTACATCAG
CGCCAATGACTAATGGTCTCAATACCAAGGTAAAGTAGTGTTATCGCGTTGCAAAGACATAACTTGCTTGTGATCTATCAXXXXXXXXXXGTAACATAGGATGTATTTTATCCAGTCTCAGTCCCTTATGTTCGGACATGACCTAAACCTAGACAATAGGTTTACATCAG
>Marker19404
CTTTCACAGCCCAAGCCGCCTTATACTCCAACTCAACCGGTAGGTGACAAGCTTTACCGTACACCAGATTGTAAGGAGTGXXXXXXXXXXTGCACGCCGTTCTTCTTCAATAGACCTGCAAAGATCTTGTTGATGAAATGACTACCCCCATCGCTGATGACCACGCGTGG
CTTTCACATCCCAAGCCGCCTTATACTCCAACTCAACCGGTAGGTGACAAGCTTTACCGTACACCAGATTGTAAGGAGTGXXXXXXXXXXTGCACGCCGTTCTTCTTCAATAGACCTGCAAAGATCTTGTTGATGAAATGACTACCCCCATCGCTGATGACCACGCGTGG
>Marker19429
CTTGCTGGACAGAGTTGATAGAACCATTGATAAAGATCAGGAGATCATCTGCAAAGGAAAGATGTGTCAGTTTAACCTTCXXXXXXXXXXTTACGAACAGGTAAGGAGATAAGGGATCCCCTTGCCGTAACCCTCTACTCCCTTTGAAATAACCGTTCACCATGCCATTG
CTTGCTGGACAGAGTTGATAGAACCATCGATAAAGATCAGGAGATCATCTGCAAAGGAAAGATGTGTCAGTTTAACCTTCXXXXXXXXXXTTACGAACAGGTAAGGAGATAAGGGATCCCCTTGCCTTAACCCTCTACTCCCTTTGAAATAACCGTTCACCGTGCCATTG
>Marker19515
CCACCATGTGTAAAACATAACCTGTCTGAAAACAAATCAACAAAACCAAATAACCCCTCTTTGGGCTGGTTAGTATAAAAXXXXXXXXXXGTGAGACCGGTCCATATTAAATCTCTTGAGCACCCTTTTCTGTATATACTATTTGATGCACAAAGATTTCATTGTTAATG
CCACCATGTGTAAAACATAACCTGTCTGAAAACAAATCAACAAAACCAAATAACCCTTCTTTGGGCTGGTTAGTATAAAAXXXXXXXXXXGTGAGACCGGTCCATATTAAATCTCTTGAGCACCCTTTTCTGTATATACTATTTGATGCACAAAGATTTCATTGTTAATG
>Marker19565
CAACTTGCAAAATCAACAAATTTATGGAGCTTTGTTTGTGTTGCGGATACTCTCTAGAAAATATGAGTAAGTTCATCGCTXXXXXXXXXXTTGAGTGTAGCACACTGAGTAAAAAAATTAAGTGCTAACAACTGTGTAGGAAAAAATTAAGAGAAGAGGCAATCATATTG
CAACTTGCAAAATCAACAAATTTATGGAGCTTTGTTTGTGTTGCGGATACTCTCTAGAAAGTATGAGTAAGTTCATCGCTXXXXXXXXXXTTGAGTGTAGCACACTGAGTAAAAAAATTAAGTGCTAACAACTGTGTAGGAAAAAATTAAGAGAAGAGGCAATCATATTG
>Marker19585
CCCGCCACGTTCTTCCCATTATCCGGGTCAACTCTATGATTTCCATTACTATCTCCAACAATTGGTATCAGAACGGTTGAXXXXXXXXXXGTGATATAACAAACTAAGTCTCACATTACAGAATTAGACAATGAGAGTCTAATATATAAAGATATGTCCAACTCTAATAG
CCCGCCACGTTCTTCCCATTATCCGGGTCAACTCTATGATTTCCATTACTATCTCCAACAATTGGTATCAGAGCGGTTGAXXXXXXXXXXGTGATATAACAAACTAAGTCTCACATTACAGAATTAGACAATGAGAGTCTAATATATAAAGATATGTCCAACTCTAATAG
>Marker19601
CATATATCATCTAAAGTTTTCCTAGCTAGAACAAAGGTTTCCTAGAACACAGACACATAATATTACAGATGTCCAAAATAXXXXXXXXXXGTTTATTTTTCAGATATTCAAATCTTGGTTTTGGTAAAGCCTTAGTGAATACATCAACAATTTGATCATTTGTTTTGAAG
CATATATCATCTAAAGTTTTCCTAGCTAGAACAAAGGTTTCCTAGAACACGGACACATAATATTACAGATGTCCAAAATAXXXXXXXXXXGTTTATTTTTCAGATATTCAAATCTTGCTTTTGGTAAAGCCTTAGTGAATACATCAGCAATTTGATCATTTGTTTTGAAG
>Marker19703
CTGTAGTATATAAGATTTATATATTGTAATGATATATAATAATGTCAGCCGGAGTAATATAATAGCTTGTTGACATATATXXXXXXXXXXGAAATTGTGATTTGCAGGGTTTGGATATGTAGAAAATGATGTGTGTTAAACATAAAATTGTGTGTGATTTGTAGGGATTG
CTGTAGTATATAAGATTTATATATTGTAATGATATATAATAATGTCAGCCGGAGTAATATAATAGCTTGTTGACATATATXXXXXXXXXXGAAATTGTGATTTGCAGGGTTTGGATATGTAGAAAATGATGTGTGTTAAACATAAAATTGTGTGTGATTTGTAGGAATTG
>Marker19716
CAAGGCAAGATTGGTGGCAAAAGGCTATAGTCAAAGAGCCGGGATCGACTATGATGAGGTATTTGCTCCAGTTGCTCGCTXXXXXXXXXXAAGACAAAGTCTTAAGGCTAAAGAAGGCGCTTTATGGATTAAAGCAAGCACCAAGAGCATGGAACACTCGGATTGATAAG
CAAGGCAAGATTGGTGGCAAAAGGCTATAGTCAAAGAGCCGAGATCGACTATGATGAGGTATTTGCTCCAGTTGCTCGCTXXXXXXXXXXAAGACAAAGTCTTAAGGCTAAAGAAGGCGCTTTATGGATTAAAACAAGCACCAAGAGCATGGAACACTCGGATTGATAAG
>Marker19758
CTAAAGTAAAACTTGGAAATATTACAAAGAAAAACATGCGAAGAAAATATCTTGGAATCATAGAAGACAAAAGAAACAAGXXXXXXXXXXATCTTCTCTTTTATCCAATCAATAATTATATCTTCTCCTTCTTCATTGGAACCCTACCGTCAGTGCCAGCTAGCATTGCG
CTAAAGTAAAACTTGGAAATATTACAAAGAAAAACATGCGAAGAAAATATCTTGGAATCATAGAAGACAAAAGAAACAAAXXXXXXXXXXATCTTCTCTTTTATCCAATCAATAATTATATCTTCTCCTTCTTCATTGGAACCCTACCGTCAGTGCCAGCTAGCATTGCG
>Marker19881
CAAGATTACATTGATGTAACGTGCAAGGAAAGACATCCACATATATGCGTTGGACAGGAACAGAAAGATCAAATGGGTTAXXXXXXXXXXTTAAGCGCTTACAAATATTGATTCCACCAAATATATATGGAGAGGGATCAAATTATAGTCAAAACTCAAAACTTAATGAG
CAAGATTACATTGATGTAACGTGCAAGGAAAGACATCCACATATATGCGTTGGACAGGAACAGAAAGATCAAATGGGTTAXXXXXXXXXXATCAGCGCTTACAAATATTCATTCCACCAAATATATATGGAGAGGGATCAAATTATAGTCAAAACTCAAAACTTAATGAG
>Marker19947
CCTATTTTATAACCAAAACTTAAGTAAAATCGATTCAAAAATAAGGAACATCAATCGTGATTATTCAAAATCAAACGAAAXXXXXXXXXXATGTAATAGATAAATATTTTAGATGTTCAGTATTTCTTAGTGTATTTTGGATACATATTAAGAATTGAGATCATGTTTGG
CCTATTTTATAACCAAAACTTAAGTAAAATCGATTCAAAAATAAGGAACATCAACCGTGATCATTCAAAATCAAACGAAAXXXXXXXXXXATGTAATAGATAAGTATTTTAGATGTTCAATATTTGTTAGTGTATTATGGATACATATTAAGAATTGAGATCATGTTTGG
>Marker20001
CTCTCTAAATTTTTGGACTAACCACTATAAAATCGTTAGTTTTTAGAGAAACGGAGACAACAAAAGTTCCAAACCTCTTTXXXXXXXXXXGCCTATGATCTTTAGTGTTGTTTTAAAATTTCTAAAACATTCTACCTTTGTATTAATGTATATTTAACTTTCTTTCATGG
CTCTCTAAATTTTTGGACTAACCACTATAAAATCGTTATTTTCTTGAGAAACGGAGACAACAAAAGTTCCAAACCTCTTTXXXXXXXXXXGCCTATGATCTTTAGTGTTGTTTTAAAATTTCTAAAACATTCTACCTTTGTATTAATGTATATTTAACTCTCTTTCATGG
>Marker20024
CTGAACCGGCTCTGATCACAGTTTAATTGTTGTCAACTACGTATGTTAATTATAACCTCATCTGAGAAAACATGTATTTAXXXXXXXXXXAAAATTTTAGCTTTGAGGTAATCTTAGTCACTAAAAATATATTTCGTAGTTGTTTAGGATAATGTCATTGCTACTATTAG
CTGAACCGGCTCTGATCACAGTTTAATTGTTGTCAACTACGTATGTTAATTATAAACTCATATGAGAAAACATGTATTTAXXXXXXXXXXAAAATTTTAACTTTGAGGTAATCTTAGTCACTAAAAATATATTTCGTAGTTGTTTAGGATAATGTCATTGCTACTATTAG
>Marker20258
CACGTCATAATCGTAAACGCGCTCAAACTTTTTGAGTTGACCATCACGCTCACGATTCTTGCCTTGCAAGGTCTCCAGCTXXXXXXXXXXATATCTCTCTATGGGCCTCGTTTAAAACTCTGATGGCACCCACCGCTCCAAAGTCTTCGGGCATGTCAAACACACACTCG
CACGTCATAATCGTAAACGCGCTCAAACTTTTTGAGTTCACCATTACGCTCACGGTTCTTGCCTTGCAAGGTCTCCAGCTXXXXXXXXXXATATCTCTCTATGGGCCTCGTTTAAAACTCTGATGGCACCCACCGCTCCAAAGTCTTTGGGCATGTCAAACACACACTCG
>Marker20303
CAAGAGACTAAGGATGAGTCATTAAAACAAGTTGTCGATGCTGCGTATGGTGATGTCAATCAAATAGAGGCCTCCCAAAGXXXXXXXXXXTCCCATAAACTCACTCTCAAAGTTGGGGCCCCGATTATGCTTCTGCGAAACATAAATCAAACAAAAGGATTATGTAATGG
CAAGAGACTAAGGATGAGTCATTAAAACAAGTTGTCGATGCTGCGTATGGTGATGTCAACCAAATAGAGGCCTCCCAAAGXXXXXXXXXXTCCCATAAACTCACTCTCAAAGTTGGGGCCCCGATTATGCTTCTGCGAAACATAAATCAAACAAAAGGATTATGTAATGG
>Marker20356
CTGGTTATGGTTATGGAAGCAACGGTGCAGGTTATGGGGGTTTTGGAGGAGGAGGGTATGGGAATCCATCTGGTGCGCCTXXXXXXXXXXATGGAAATGCTGCTGCTCCTCCTTGGGGTGGTTCTGGTCCTGGTTCAGTAGGGATTGGTCAAGGAGGTGTAGCTGCGGGG
CTGGTTATGGTTATGGAAGCAACGGTGCAGGTTATGGGGGTTTTGGAGGAGGAAGGTATGGGAATCCATCTGGTGCGCCTXXXXXXXXXXATGGAAATGCTGCTGCTCCTCCTTGGGGTGGTTCTGGTCCTGGTTCAGTAGGGATTGGTCAAGGAGGTGCAGCTGCGGGG
>Marker20394
CAAATTGCGACATCTATTTATATTTACTCAGTTATACTATGAATTATTTGCCTTATATAGATTTAATTTTTTGTCAGTTTXXXXXXXXXXATTGTAGTGGTTATTAATACAGACTTTGTTTTAGTCTAATTTCCAAAATGGAATCAACCAAATAAAATTCAGACTACTCG
CAAATTGCGACATCTATTTATATTTACTCAGTTATACTATGAATTATTTGCCTTATATAGATTTAATTTTTTGTCAGTTTXXXXXXXXXXATTGTAGTGGTTATTAATACAGACTTTGTTTTAGTCTAATTTCCAAAAGGGAATCAACCAAATAAAATTCAGACTACTCG
>Marker20523
CGACGTCACAAAGGTCCTCATCGATACAGGAAGTTCCGTCGACCTCATTTTCCGAGGAACCCTGCAGAAGATGGGAGTCGXXXXXXXXXXCACGCCATACTCGGAACCCCCTGGATACACTCAATGCAGGCCATTCCATCTACTTATCACCAGTGCGTCAAGTTCCCCGG
CGACGTCACCAAGGTCCTCATCGATACAGGAAGTTCCGTCGACCTCATTTTCCGAGGAACCCTGCAGAAGATGGGAGTCGXXXXXXXXXXCACGCCATACTCGGAACCCCCTGGATACACTCAATGCAGGCCATTCCATCTACTTATCACCAGTGTGTCAAGTTCCCCGG
>Marker20579
CTGATACAAAATAGTAGACGTGTTTAACTTATACTCCATTATATTTTACATTTTATATGTATTTAAATGTTTTAATAGTAXXXXXXXXXXTTTGTCAGCAAAATATAATGATATACTTTGGCTTACTAATATTATATTGAAATTATAATAATTATAACCACCTATTAATG
CTGACACAAAATAGTAGACGTGTTTAACTTATACTCAATTATATTTTACATTTTATATGTATTTAAATGTTTTAATAGTAXXXXXXXXXXTTTGTCAGCAAAATATAATGATATACTTTGGCTTACTAATATTATATTGAAATTATAATAATTATAACCACCTATTAATG
>Marker20695
CCGCGTAAAGCCCTTGATCAATTTTTGTGTAAGATCCCATCACAGTGCCTAGCATCCGACCGTAAGCAGAACCCATGAGGXXXXXXXXXXTCCCTGATCTTCCGTTTGTTGGGCATGCCTCGTCTATCAAAGGGTTACAAGGCTTGCATTCCGCTAAGAAAGGAAGACCG
CCGCGTAAAGCCCTTGATCAATTTTTGTGTAAGATCCCATCACAGTGCCTAGCATCCGACCGTAAGCAGAACCCATGAGGXXXXXXXXXXTCCCTGATCTTCCGTTTGTTGGGCATGCCTCGTCTATCGAAGGGTTACAAGGCTTGCATTCCGCTAAGAAAGGAAGACCG
>Marker20788
CTTATATGCCCCACATGTAATTAATCTGAAAATAATGATATCAAATATCCAATCTTAAGAAATAATAATATAAACATTGTXXXXXXXXXXTAGTAAAAATTAGATGTTCATACAATCAAATGTGTTAGTTCAATTAATTCATATCTAAATCCAAAACTAGCTTCTAATAG
CTTATATGCCCCACATGTAATTAATCTGAAAATAATGATATCAAATATCCAATCTTAAGAAATAATAATATAAACATTGTXXXXXXXXXXTAGTAAAAATTAGATGTTCATACAATCCAATGTGTTAGTTCAATTAATTCATATCTAAATCCAAAACTAGCTTCTAATAG
>Marker20844
CCCTTATCTTCTTCCTTTCTAATTTTTCAGCTGGAAAACCTACATACGCCGTCAATGGCTTTTTTACACTTTTCATCTCTXXXXXXXXXXATCTACGGCGTAAACTCGGCCGATTTGGCCGCGTTTTTGAACATGGGGTTTAGGTCTAATTTCTGGTATTTTTAGAATCG
CCCTTATCTTCTTCCTTTCTAATTTTTCAGCTGGAAAACCTACATACGCCGTCAATGGCTTTTTTACACTTTTCATCTCTXXXXXXXXXXATCTCCGGCGTAAACTCGGCCGATTTGGCCGCGTTTTTGAACATGGGGTTTAGGTCTAATTTCTGGTATTTTTAGAATCG
>Marker20915
CCGGCGTGACAGCTAAGGAGATAAGTACGTTTAACAGATTTGGAGCCTTGACTGAATGTGCTGTCACATGCCGACAAGATXXXXXXXXXXACTTCTCTGATTCACATATTTATCATCCAAATTTCGATGAAATCATAAAACTCTTAAGATATGTATTTCAAGTAACGGTG
CCGGCGTGACAGCTAAGGAGATCAGTACGTTTAACAGATTTGGAGCCTTGGCTGAGTGTGCTGTCACATGCCGACAAGATXXXXXXXXXXGCTTCTCTGATTCACATATTTATCATCCAAATTTCGATGAAATCATAAAACTCTTAAGATATGTATTTCAAGTAACGGTG
>Marker21016
CTTGGACGACCTGGACCTCACCGGCTTTCTGAAGCTCGTGAGTAAAGAAGAACTTAGGCAATATGTGCTTCGTCCTATCAXXXXXXXXXXCTCATGTATGGCCAAGATTTCCGAGTGATTAGATGAAGTGGCCGCGATGGTTTGTTTCATGGAACGCCATGATATGGTCG
CTTGGACGACCTGGACCTCACCGGCTTTCTGAAGCTCGTGAGTAAAAAAGAACTTAGGCAATATGTGCTTCGTCCTATCAXXXXXXXXXXCTCATGTATGGCCAAGATTTCCGAGTGATTAGATGAAGTGGCCGCGATGATTTGTTTCATGGAACGCCATGATATGGTCG
>Marker21029
CTGTATTCTGTTGTGATTGGTACGACAACACTCCAGGTCGAGGAGTGAAAACCGATGCATTTGGTGTTACATCGATTCATXXXXXXXXXXTTGCTACATCAGTTACCCACGGGTAACGTACATAGACGATCCCTGGATCACTGTAACGTTAATCAAACCAAGAGGAAGAG
CTGTATTCTGTTGTGATTGGTACGACAACACTCCAGGTCAAGGAGTGAAAACTGATGCATTTGGTGTTACATCGATTCATXXXXXXXXXXTTGCTACATCAGTTACCCACGGGTAACGTACAGAGACGATTCCTGGATTACTGTAACGTTAATCAAACCAAGAGGAAGAG
>Marker21042
CATGAATTCTGTTTTTCAATCGATTTCAAGATTTTTTTTTCTTATAATCTTTTCTGATTTTTTTTTAACAATCTGATTATXXXXXXXXXXACATTCTCATTCCGGCATTTTAGTTGACGTGAATCTTAATGATTTTGTAATTTATTTCTTTCAACAATGCTATTATTCAG
CATGAATTCTGTTTTTCAATCGATTTCAAGATTTTTTTTTCTTATAATCTTTTCTGATTTTTTTTTAACAATCTGATTATXXXXXXXXXXACATTTTCATTCCGGCATTTTAGTTGACGTGAATCTTAATGATTTTGTAATTTGTTTCTTTCAACAATGCTATTATTCAG
>Marker21175
CCATGAGAAAGAGTTTAATATACATTAATACAAATTTAGAATGTGTTTGTAAATTTTAAAACAACACTAAATATTATAGGXXXXXXXXXXTAGTGGTTAAATCCCCCAATTTAGGGAGTATTATGAAGTTTTACTAAATTAATTGACATAAAATTAAAACTATGCTCATG
CCATGAGAAAGAGTTTAATATACATTAATACAAATTTAAAATGTGTTTGTAAATTTTAAAACAACACTAAATATTATAGGXXXXXXXXXXTAGTGGTTAAATCCCCCAATTTAGGGAGTATTATGAAGTTTTACTAAATTAATTGACATAAAATTAAAACTATGCCCATG
CCATGAGAAAGAGTTTAATATACATTCATACAAATTTAGAATGTGTTTGTAAATTTTAAAACAACACTAAATATTAAAGGXXXXXXXXXXTAGTGGTTAAATCCCCCAATTTAGGGAGTATTATGAAGTTTTACTAACTTAATTGACATAAAATTAAAACTATGCTCATG
>Marker21179
CCTTAGTTTTAGTGAGGAATTTTGGTCATGCAAGTTTCGGATGGATAGTAGCTGCTGGAGTTGATGTAGATTTGACCTTGXXXXXXXXXXTCAGTTGTTTTGGTTAGTATCATGTCTCTCTCTTTTGGGCTATTGTCTCCAGGAATTTATTCATGTTCCGCTGGTTTATG
CCTTAGTTTTAGTGAGGAATTTTGGTCATGCAAGTTTCGGATGGATAGTAGCTGCTGGAGTTGATGTAGATTTGACCTTGXXXXXXXXXXTCGATTGTTTTGGTTAGTATCATGTCTCTCTCTTTTGGGCTATTGTCTCCGGGGATTTATTCATGTTCGGCTGGTTTATG
>Marker21238
CTTGACTATATACTCCAATGGTAATTGTGTAACAATTTCATATCTATTAACAATAACATAGTATAATCTTTTTTCCTCCCXXXXXXXXXXGGGTTAGAATCAATGCACTGATGATAATGACGTTTTAATGGAATCTTGTCTTTGCTTTGGTTCCTGAACTTATAATCCAG
CTTGACTATATATTCCAATGGTAGTTGTGTAACAATTTCATATCTATTAACAATAACATAGTATAATCTTTTTTCCTCCCXXXXXXXXXXACATTGGAATCAATGCACTGATGATAATGACGTTTTAATGGAATCTTGTCTTTGCTTTGGTTCCTGAACTTATAATCCAG
>Marker21292
CTTTCTGCAGCTTCTAATATACTTTCCCATCTTTTTGTTTAATACTCTTAGAGAACAAGTTTGCTGTTGGAAGTGGTGCTXXXXXXXXXXCTCCGCTTTTATGCTAGTAAATGGTATTTTCTTATGATACTTGTTTTACCTACTTTCTTTTTGGTGGATACTGTGTTATG
CTTTCTGCAGCTTCTAATATACTTTCCCATCTTTTTGTTTAATACTCTTAGAGAACAAGTTTGCTGTTGGAAGTGGTGCTXXXXXXXXXXCTCCGCTTTTATGCTAGTAAATGGTATTATCTTATGATACTTGTTTTACCTACTTTCTTTTTGGTGGATACTGTGTTATG
>Marker21309
CTCTTTTTCCTGTCTACGGTTTCCATTTTTCCCACCTTGGGTTTTTGGTTTTCCTAGAGAGGTTTTAATGAGGCAACGTCXXXXXXXXXXGTTTAGACCGACTTAGGATTATGACGTTTTCCTTTTCTTGTTATCTTTAGTTTTCCTATTTCCTTTTGGATTAGGTTTTG
CTCTTTTTCCTGTCTACGGTTTCCATTTTTCCCACTTTGGGTTTTTGGTTTTCCTATAGAGGTTTTAATGAGGCAGCGTCXXXXXXXXXXGTTTAGACCGACTTAGGATTATGACGTTTTCCTTTTCTTGTTATCTTTAGTTTTTCTATTTCCTTTTGGATTAGGTTTTG
>Marker21353
CCTATGATCTTGCCTGCACAAGCAGTGGATATGACCAAGGCCAGTATCCCCCACGCATCTGCACCTCTGATCTTATTCACXXXXXXXXXXTTAGGTCAGTGATGAAACCAGAGATCAGGACTCCTGCTAGAGTTAGGCATATGCAAGCCTCGTGCATGGTCCCGTCATAG
CCTATGATCTTGCCTGCACAAGCAGTGGATATGACCAAGGCCAGTATCCCCCACGCATCTGCACCTCTGATCTTATTCACXXXXXXXXXXTTAGGTCAGTGATGAAACCAGAGATCAGGACTCCTGCTAGAGTTAGGCAAATGCAAGCCTCGTGCATGGTCCCGTCATAG
>Marker21363
CAAAAGACACTTGAGACTTGACTAAAATTGGATTTTCTTTTAATTTTAACGTATAACAATTATTATTTTTCTTTCTTTTCXXXXXXXXXXTATAAAACAACACTGGTAAATTTTTCCGTAAATTGTAAGCATAATAGAAAGATAAATCAAATGGCAAAACCGGGTAGTAG
CAAAAGACACCTGAGACTTGACTAAAATTGGATTTTCTTTTAATTTTAACGTATAACAATTATTATTTTTCTTTCTTTTCXXXXXXXXXXTATAAAACAAAACTGGTAAATTTTTCCGTAAATTGTAAGAATAATAGGAAGATAAATCAAATGGCAAAACCGGGTAGTAG
>Marker21375
CAAGGAGATTTTGAGATAAATTCTGCCATGCTTAAGTTGTTTCTTTCTGTGGTGTCTGCCTTAATTGGGTGACGTGAACCXXXXXXXXXXAAAAAAACAAAAAGCTTGGACCACTTAGAGTATGAATGACAAAGCTTTTATGTCAAAGCTTTGGGATTTACGTATATTTG
CAAGGAGATTTTGAGATAAATTCTGGCATGCTTAAGTTGTTTCTTTCTGTGGTGTTTGCCTTAATTGGGTGACGTGAACCXXXXXXXXXXTAAAAAACAAAAAGCTTGGACCACTTAGAGTATGAATGACAAAGCTTTTATGTCAAAGCTTTGGGATTTACGTATATTTG
>Marker21449
CAAGGAAACAAATATGAAAACAAGTGGTATCCTTAGTTATTCTCTGATTTTCTTTCCTATATATGTTACTCTTTTAGAATXXXXXXXXXXTGTCATGTGTTTATGCAACGACTACTACTATTTGCATTGGTAGAACTGCTTCTCAAAAATGTTCATGAAGCACTTGCATG
CAAGGAAACAAATATGAAAACAAGTGGTATCCTTAGTTATTCTCTGATTTTCTTTCCTATATATGTTACTCTTTTAGAAAXXXXXXXXXXTGTCATGTGTTTATGCAACGACTACTACTATTTGCATTGGTAGAACTGCTTCTCAAAAATGTTCATGAAGCACTTGCATG
>Marker21474
CCGGGCTTACTTCGTGTTTCATGATGGGCTATAGAAATGTTATACTCCGCGGCCCAAAATACACAACTCGCCTCTAACCCXXXXXXXXXXTTAATATGATCGCCCACCACAGACCCTTCGATGCGCCGTTCCTATCTCCTGAGCGATGAAGATCTGTATAAATACGTAAG
CCGGGCTTACTTCGTGTTTCATGATGGGCTATAGAAATGTTATACTCCGCAGCCCAAAATACACAACTCGCCTCTAACCCXXXXXXXXXXTTAATATGATCGCCCACCACAGACCCTTCGATGCGCCGTTCCTATCTCCTGAGCGATGAAGATCTGTATAAATACGTAAG
>Marker21526
CGGGTCAAAAAATCCTGAAAGTAGTCCACTGCTTCTCTTTTGATGCCCTCTTGGTTGTCAGATATTGTCCCATCTACACGXXXXXXXXXXGTGTAAAAATACTTTTTTACTTCTTTTTTTGTAAAACGTTTTATTAGGTTAACTTTATCTAGTGGTCCGAAGGAGGAGGG
CGGGTCAGAAAATCCTGAAAGTAGTCCACTGCTTCTCTTTTGATGCCCTCTTGGTTGTCAGATATTGTCCCATCTACACGXXXXXXXXXXGTGTAAAAATACTTTTTTACTTCTTTTTTTGTAAAACGTTTTATTAGGTTAACTTTATCTAGTGGTCCGAAGGAGGAGGG
>Marker21562
CCGCAGCAATTCGTCAATTGGCGTATGGTGGTGGAGCTGATCCCGTAGACGAATATGTAAGACTTGGTGAAACAACATCTXXXXXXXXXXACCGGAAAACCAACAATTGTGTTGGAGGCCGTTGCTTCATATGACCTCTGGATATGGCACGCTTTTTTTGGAGCTCCAGG
CCGCAGCAATTCGTCAATTGGCGTATGGTGGTGGAGCTGATCCCGTAGATGAATATGTAAGACTTGGTGAAACAACATCTXXXXXXXXXXACCGGAAAACCAACAATTGTGTTGGAGGCCGTTGCTTCATATGAACTCTGGATATGACACGCTTTTTTTGGAGCTCCAGG
>Marker21723
CTTCCCAGACCTTGGTGTCATAACCATTTCCTATTATTTTCCTTAATCTTTGCTACATCACTTGTTTCCCTGCTAGTATGXXXXXXXXXXAAACCCCAGTCCTCCCTTATCCATCGGTGCACAAATTTTATCCCAAGCTACCCAATGGAGGCCTCTGTTATCGATCTTGG
CTTCCCAGACCTTGGTGTCATAACCATTTCCTATTCTTTTCCTTAATCCTTGCTACATCACTTGTTTCCCTGCTAGTATGXXXXXXXXXXAAACCCCAGTCCTCCCTTATCCATCGGTGCACAAATTTTATCCCAAGCTACCCAATGGAGGCCTCTGTTATCGATCTTGG
>Marker21757
CGTTGATGATCTTAATATTATTGGAACTCGAAACGAAATCCAAAAGGCATCAAACTATCTGAAAGGAGAATTTGAGATAAXXXXXXXXXXTCTGAGGAAAATAAAGAAATACTTGGTCCTGAAACTCCATATTTAAGTGCAATTGGAGCTCTTATGTATCTTGCGAATTG
CGTTGATGATCTTAATATTATTGGAACTCAAAACGAAATCCAAAAGGCATCAAACTATCTGAAAGGAGAATTTGAGATGAXXXXXXXXXXTCTGAGGAGAATGAAGAAATACTTGGTCCTGAAACTCCATATTTAAGTGCAATTGGAGCTCTTATGTATCTTGCAAATTG
>Marker21773
CCAAACCTATAGATAGTATAGGAAGTCATTTCAATACCATAACCACATGTAAATAATTCAAACAACGGGAAATTCTCGCTXXXXXXXXXXGCACAAGGAGACAACGATCAGGTTTGGAGCTTTCTTCATTTAAACGCTTTTATTGTTGGGATGCTGGTAGGTTGGTTGTG
CCAAACCTATAGATAGTATAGGAAGTCATTTCAATACCATAACCACATGTAAATAATTCAAACGACGGAAAATTCTCGCTXXXXXXXXXXGCACAAGGAGACAACGATCAGGTTTGGAGCTTTCTTCATTTAAACGCTTTTATTGTTGGGATGCTGGTAGGTTGGTTGTG
>Marker21831
CCATGAAAAATATTATATAATAAATTAATAAAAATTTATAATGTGGTTAGAAATTTTTAAACAACACTAAACAGAGAAAAXXXXXXXXXXATAATGGTTCGTCCAATGATTTAAGGATTATACTGATCTTTATTAAATTAATTGTTAAATAAATTAGAGCGATGTCTATG
CCATGAAAAATATTATATAATAAATTAATAAAAATTTATAATGTGGTTAGAAATTTTTAAACAACACTAAACAGAGAAAAXXXXXXXXXXATAATGGTTCGTCCAATGATTTAAGGAGTATACTGATCTTTATTAAATTAATTGTTAAATAAATTGGAGCGATGTCTATG
>Marker21839
CTTGTGATGGGAAACTAATGGGAGATGGTCGAGTCTTTATATAGTGCTTTGTAATTAAGCAGTGATATATTATAAATATTXXXXXXXXXXAACTAATAGGTTGGCATCCGTATACAGGCAAAAGGGCTTACTAACGTTTGATTTATCTTCATTTTATTTCATGCCAATTG
CTTGTGATGGGAAACTAATGGGAGATGGTCGAGTCTTTATATAGTGCTTTGTAATTAAGCAGTGATATATTATAAATATTXXXXXXXXXXAACTAATAAGTTGGCATCCGTATACAGGCAAAAGGGCTTACTAACGTTTGATTTATCTTCATTTTATTTCATGCCAATTG
>Marker21868
CTTTCGGTATCCATTTTACCTCTCCGATTCCTCAGCATTGTGATAGCAAATCGGCAATCTACATGGCTGCTAATCCGGTGXXXXXXXXXXGGGTATTGAGAATATACACCCAAGATATTCCCATATATTCACTTGAAATCTATTATGTTAATATTCCTTTAATATCGGTG
CTTTCGGTATCCATTTTACCTCTCCGATTCCTCAGCATTGTGATAGCAAATCGGCAATCTACATGGCTGCTAATCCGCTGXXXXXXXXXXGGGTATTGAGAATATACACCCAAGATATTCCCATATATTCACTTGAAATCTATTATGTTAATATTCCTTTAATATCGGTG
>Marker21989
CTTGATGGACTACTCGGTTCATACTGGAAAGCAATAGGACTCGCATTTAATTGCACTTTCCTCTTGTTTGGATCTGTAATXXXXXXXXXXCCACTGTGTTTATACCATCGTTCCATAACTACCGTATCTGGTCATTCCTCGGCTTGGGTATGACCACTTACACCGCCTGG
CTTGATGGACTACTCGGTTCATACTGGAAAGCAATAGGACTCGCATTTAATTGCACTTTCCTCTTGTTTGGATCTGTAATXXXXXXXXXXCCACTGTGTTTATACCGTCGTTCCATAACTACCGTATCTGGTCATTCCTCGGCTTGGGTATGACCACTTACACCGCCTGG
>Marker22044
CCATATGGGCTGAAACATCGGATAACGCAAGGTCAGCTGCTAGATCACTTGTTCTTGGTGGTCTCTCTGAGAAGCATCATXXXXXXXXXXGATATTGACGTGGAGGCGTTGCGGATAATGAACATGTGTTACGACCGTGCTAAAGAGGTAGAGACCAATCTTAAATTGAG
CCATATGGGCTGAAACATCGGATAACGCAAGGTCAGCTGCTAGATCACTGGTTCTTGGTGGTCTCTCTGAGAAGCATCATXXXXXXXXXXGATATTGACGTGGAGGCGTTGCGGATATTGAACATGTGTTACGACCGTGCTAAAGAGGTAAAGACCAATCTTAAATTGAG
>Marker22047
CTATGGATGGGAGTTAGGAAGCGAGTTGGTTATCTGCAGAAAGCGGGTCTGCCGACAATGTTTGGGACAAATTTGTTGGTXXXXXXXXXXATGTAGATTGAGGTTGATGGTTTTAAATACGGTTATGAGACGTTTGACCTTGTCTTATGAGATGGGGCTGGGGAACAAGG
CTATGGATGGGAGTTAGGAAGCGGGTTGGTTATCTGCAGAAAGCGGGTCTGCCGACAATGTTTGGGACAAATTTGTTGGTXXXXXXXXXXATGTAGATTGAGGTTGATGGTTTTAAATACGGTTATGAGACGTTTGACCTTGTCTTATGAGATGGGGCTGGGGAACAAGG
>Marker22131
CGCGCGTGATTTATGAGCGCGTGGCAAATCCCTTAGTGATAATTTGTATATTTAGTTCACAACTTTATAGTTTATGAATTXXXXXXXXXXGTAATATCTATGCTATTAAAATAGAATCATCAAAAATCTGGTTACAGAAAGTTGTTGCACTTACTCATTAATATTTTTAG
CGCGCGTGATTTATGAGCGCGTGGCAAATCCCTTAGTGATAATTTGTATATTTAGTTCACAACTTTATAGTTTATGAATTXXXXXXXXXXGTAATATCTATGCTATTAAAATAGAATCATCAAAAATCTAGTTACAGAAAGTTGTTGCACTTACTCATTAATATTTTTAG
>Marker22164
CATTAGAATAAGCATCTTTGTGAGAGAGCGACTTTCATGGCTGTCAGAGACTCCTCTATTGCATCACATAGCTTGTGAGGXXXXXXXXXXGTATATGAGAATATAAAGAAAAGTTGAAGTTGATATAATGAGCATATAAATTTCACTTTTCTGCTCCTTGTATACATACG
CATTAGAATAAGCATCTTTGTGAGAGAGCGACTTTCATGGCTGTCAGAGACTCCTCTATTGCATCACATAGCTTGTGAGGXXXXXXXXXXGTATATGAGAATATAAAGAGAAGTTGAAGTTGATATAATGAGCATATAAATTTCACTTTTCTGCTCCTTGTATACATACG
>Marker22194
CCATGAATGAAAGTTTCATATACATTAATACAAATATAGAATGTGTTTAGAAATTTTAAAACAACACTAAAGATCATAGGXXXXXXXXXXGATTTTATAGTGGTTGGTCTACCAATTTAGGGAAAGTTTTACTAAATAAATTGACAAAAAAAAAGAAAACGATGCCCATG
CCATGAATGCAAGTTTCATATACATTAATACAAATATAGAATGTGTTTAGAAATTTTAAAACAACAATAAAGATCATAGGXXXXXXXXXXGATTTTATAGTGGTTGGTCTACCAATTTAGGGAAAGTTTTACTAAATAAATTGACAAAAAAAAAGAAAACGATGCCCATG
>Marker22207
CAAAATATAAATGACTCGATTGAAAGGATTTACCGCAGCGGTAAAGAAAAATGATTTAACGATAGTGTCACTATCTAAGGXXXXXXXXXXAAGTCTCGCGAATATTTAAGATAAAGAGCTTAGCATCTCTCTCTCTCTTGGTAACTTTCTGCACAAGAGAAGAAACAGGG
CAAAATATAAATGACTCGATTGAAAGGATTTACCGCAGCGGTAAAGAAAAATGATTTAACGATAGTGTCACTATCTAAGGXXXXXXXXXXAAGTCTCGCGAATATTTAAGATAAAGAGCTTAGCATCTCTCTCTCTCTTGGTAACTTTCTGCACAATAGAAGAAACAGGG
>Marker22222
CCAACACCAGCGACCGGTCCAGGACAGCATCGATCAATCCAAGCCAACGATCTACATGCACCAATCGCAAGTTCTGGACAXXXXXXXXXXTGAAGAAATGAGGGCTCAGCTGCAAAACATGAACTCCAAAGTCCATTAGGCAACCAGCGCAGCACCAGAGATCGATCGTG
CCAACACCAGCGACCGGTCCAGGACAGCATCGATCAATCCAAGCCAACGATCTACATGCACCAATCACAAGTTATGGACAXXXXXXXXXXTGAAGAAATGAGGGCTCAGCTGCAAAACATGAACTCCAAAGTCCATCAGGCAACCAGCGCAGCACCAGAGATCGATCGTG
>Marker22251
CTGTGAATGCTCTGTTGGTGTTGCTCACTGTTGTAAAACCTTTTCAGGTATTTGTTGCATTCAGTTTAGTTTGAATTTTTXXXXXXXXXXAGTCTCGTAGTGTGAACCTGGTTCCAATGATCCTGGTGTTTTAAATAAACGTGGTATATTTCTGTGTGTTTGCTTTGCAG
CTGTGAATGCTCTGATGGTGTTGCTCACTGTTGTAAAACCTTTTCAGGTATTTGTTGCATTCAGTTTAGTTTGAATTTTTXXXXXXXXXXAGTCTCGTAGTGTGAACCTGGTTCCAATGATCCTGGTGTTTTAAATAAACGTGGTATATTTCTGTGTGTTTGCTTTGCAG
>Marker22289
CTTACCCACGGCTTATAAGAGCAGTGTTTAGACAAAGACACGTATCGGTTAAGATTTTTTAGACAAAGACAATGGGGGAAXXXXXXXXXXCTCAAATCTGTTTTTCAGTTATTTAAAGAGAAAGTCTTAAGACAAAGGCTTCAAACTGGAAACAGATTCTTGAATGTAAG
CTTACCCACGGCTTATAAGAGTAGTCTTTAGACAAAGACACGTATCGGTTAAGATTTTTTAGACAAAGACAATGGGGGAAXXXXXXXXXXCTCAAATCTGGTTTTCAGTTATTTAAAGAGAAAGTCTTAAGACAAAGGCTTCAAACTGGAAACAGATTCTTGAATGTAAG
>Marker22290
CAACACAAACGGAACTAGTGAAGCAACAACGAATCCAAATACATTTTTTTTTACAAAGCAAGAGTCGTGATAGCATCTATXXXXXXXXXXCCCATTCAACGACCCCTGGATCATCGCTATCTCCCGACACTTTTCCCGTTAGAAGCTCTAGCAAGATGACCCCAAAGGCG
CAACACAAACGGAACTAGTGAAGCAACAACGAATCCAAATACATTTTTTTTTACAAAGCAAGAGTCGTGATAGTATCTATXXXXXXXXXXCCCATTCAACGACCCCTGGATCATCGCTATCTCCCGACACTTTTCCCGTTAGAAGCTCTAGCAAGATGACCCCAAAGGCG
>Marker22312
CATGTACAAAAAATTAGTTATATATTTAATGAAATAATTTATCACCGCTATGACCACTGACATGTTTTATTTATAGGTGAXXXXXXXXXXGAGGATATACATTCTCAAGGGAAGGCCATTCAAAGAAAACTTATGCTGCTGGTGTTTCGTCTTCATCCGGGGATGATGTG
CATGTACAAAAAATTAGTTATATATTTAATGAAATAATTTATCACCGCTATGACCACTGACATGTTTTATTTATAGGTGAXXXXXXXXXXGAGGATATGCATTCTCAAGGGAAGGCCATTCAAAGAAAACTTATGATGCTGGTGTTTCGTCTTCATCCGGGGACGATGTG
>Marker22477
CTTTCAAAACAGATAGGGAAACCACATCAAATCTGCGAGAAAAATAATCAAAGAGTTTCTCTATCCTTAGGACATCAAGAXXXXXXXXXXCCAAGGTCTATCAGTTTCAACACACAAGATATCAAGCTTCAAAACAGATTCAGCACAAATAAAAGCAGAAGTTTTGAAAG
CTTTCAAAACAGCTAGGGAAACCACATCAAATCTGCGAGAAAAATAATCAAAGAGTTTCTCTATCCTTAGGACATCAAGAXXXXXXXXXXCCAAGGTCTATCAGTTTCAACACACAAGATATCAAGCTTCAAAACAGATTCAGCACAAATAAAAGCAGAAGTTTTGAAAG
>Marker22488
CAACCCACATGTTCGCTATGGAGCGGCTCTTGCAGTAGGTATATCTTGTGCAGGCACTGGCCTCAGCGAAGCGATATCCTXXXXXXXXXXTAAGATTACTCTCTAAGACCAAACATGACAAAGTCACTGCTGTTATTGGTCTCGCTGTCTTCAGCCAGTTTTGGTATTGG
CAACCCACATGTTCGCTATGGAGCGGCTCTTGCAGTAGGTATATCTTGTGCAGGAACTGGCCTCAGCGAAGCGATATCCTXXXXXXXXXXTAAGATTACTCTCTAAGACCAAACATGACAAAGTCACTGCTGTTATTGGTCTCGCTGTCTTCAGCCAGTTTTGGTATTGG
>Marker22520
CCATGAAAGAGAGTTTAATATACATTAATAAAAATGTAGAATGTGTTTATAAATTTTAAAATAACTCTAAAAATCATAGGXXXXXXXXXXATAATCGTTAGTCCACCAATTTAGTAAGTATTACGAAGTTTTACTATATTAATTGAAAAAATATTAAAACAATGTCCATG
CCATGAAAGAGAGTTTAGTATACATTAATAAAAATGTAGAATGTGTTTAGAAATTTTAAAATAACTCTAAAAATCTTAGGXXXXXXXXXXATAATCGTTAGTCCACCAATTTAGTAAGTATTACGAAGTTTTACTATATTAATTGAAAAAAAATTAAAACAATGTGCATG
>Marker22709
CAAGTCGAGAACTTCGTATGGAAGAACATCATCACCAGACACGGGGTCACTTACGAAATCATGACAGACAACGGATCTCAXXXXXXXXXXACGGGCTACGGGTGAAACCCCATTTGCCCTCGTTTACGGAAAGGAATGTATTATCCCCGCGGAAGTAGAATTTCCCAGAG
CAAGTCGAGAACTTCGTATGGAAGAACATCATCACCAGACACGGGGTCCCTTACGAAATCGTGACAGACAACGGATCTCAXXXXXXXXXXACGGGCTACGGGTGAAACCCCATTCGCCCTCGTTTTTGGAACGGAATGTATGATCCCCGCGGAAGTAGAATTTCCCGGAG
>Marker22731
CCGGAGGATCGCAGGGTGCCTTTGGTGGCAATGCGGTTCAGAGGACACGCTGCCTCTTGGTGGAAACAAATCAAAACCACXXXXXXXXXXTACAACAAATTGCAAAACCTAAAGCAGGGCAACCGTTCTGTCGAAGAGTATGCAGAGGAGTTTTCTCTTTTGCTAACACG
CCGGAGGATCACAGGGTGCCTTTGGTGGCAATACGGTTCAGAGGACACGCTGCCTCTTGGTGGAAACAAATCAAAACCACXXXXXXXXXXTACAACAAATTGCAAAACCTAAAGCAGGGCAACCGTTCTGTCGAAGAGTATGCAGAGGAGTTTTCTCTTTTGCTAACATG
>Marker22770
CAGAGTTAAGCTGCTTTAAACACTATTAGTAGCTTATAAGTTCCTCTATCTTTGTGTGTTTGCAGCGTAACTGGTAACCTXXXXXXXXXXAGTGCTTCACACTATATGAGATAGAGGAAGCCACAAAGAAGTTTGAGAAGAGGATTGGTTCAGGAGGTTTTGGGATTGTG
CAGAGTTAAGCTGCTTTCAACACTATTAGTAGCTTATAAGTTCCTCTATCTTTGTGTGTTTGCAGCGTAACTGGTAACCTXXXXXXXXXXAGTGCTTCACACTATATGAGATAGAGGAAGCCACAAAGAAGTTTGAGAAGAGGATTGGTTCAGGAGGTTTTGGGATTGTG
>Marker22802
CCAACTACCAAGGATTCAAGCGTTGAAGAGAAGAGTTAACAGATATGAAAACCCGATGCTTGTAGAGATCTCTATTGAGAXXXXXXXXXXAACCTGATTTTGCTAGAAGACTTAGTGAATAAGAATCAAAAAGAGACCAAAGAGAGAAAATCTTGTGTGAACTCTGATAG
CCAACTACCAAGGATTCAAGCGTTGAAGAGAAGAGTTAACAGATATGAAAACCTGATGCTTGTAGAGATCTCTATTGAGAXXXXXXXXXXAACCTGATTTTGCTAGAAGACTTAGTGAATAAGAATCAAAAAGAGACCAAAGAGAGAAAATCTTGTGTGAACTCTGATTG
>Marker22821
CACTTCCAAACCCCAAACCACAAACCTCAAACATCCTAATTGAACAAACATGATCGGATAAGTTATATAAATATTATATGXXXXXXXXXXTCTGTTGCATCGTCTGGAAGTTCTTCATATCCCTGGTTGTATGGATCAACAAGTAAGATATCATTTGTAGCTTGCTCTGG
CACTTCCAAACCCCAAACCACAAGCCTCAAACATCCTAATTGAACAAACATGATCAGATAAGTTATATAAATATTATATGXXXXXXXXXXTCTGTTGCATCGTCTGGAAGTTCTTCATATCCCTGGTTGTATGGATCAACAAGTAAGATATCATTTGTAGCTTGCTCTGG
CACTTTCAAACCCCAAACCACAAACCTCAAACATCCTAATTGAACAAACATGATCGGATAAGTTATATAAATATTATATGXXXXXXXXXXTCTGTTGCATCGTCTGGAAGTTCTTCATATCCCTGGTTGTATGGATCAACAAGTAAGATATCATTTGTAGCTTGCTCTGG
>Marker22827
CAGTGCTAACGATATATACGCTCTTCTCGAACGAGGCTCATCAAAAAGACGCACGGCGGATACGTTGTTGAATAAAAGAAXXXXXXXXXXGGGAGATTAACAAGAGCTTGCTTACGCTGGGGCGTGTGATCAATGCGCTTGTGGAACATTCTTCCCATATACCTTACAGG
CAGTGCTAACGATATATACGCTCTTCTCGAACGAGGCTCATAAAAAAGACGCACGGCGGATACGTTGTTGAATAAAAGAAXXXXXXXXXXGGGAGATTAACAAGAGCTTGCTTACGCTGGGGCGTGTGATCAATGCGCTTGTGGAACATTCTTCCCATATACCTTACAGG
>Marker22913
CATATTTAGAACCTAACTTAGATAATATATAGTTAAAGCAATATATATTATTATTAAATGGGTTTTTAAATTGCTGATGAXXXXXXXXXXTCAACAGGAGAATCTCAGACGGTTTCAATGGGATTTTGAATTAGAAGATGTAATGAATGGATTAATCGACAGTATCAAGG
CATATTTAGAACCTAACTAAGATAATATATAGTTAAAGCAATATATATTATTATTAAATGGGTTTTTAAATTACTGATGAXXXXXXXXXXTCAACTGGAGAATCTCAGACGGTTTCCATGGGATTTTGAATTAGAAGATGTAATGAATGGATTAATCGACAGTATCAAGG
>Marker22976
CCACCCTACAAGACTCGTTCGGATATTTTTACATTTCAGATCGGATAAGGGGTCGGGTTTTTCGGTTCGGGTTCGGTTTGXXXXXXXXXXTAGATGGAGAAGGAGAATATACATAGCGACGCTCTAGAGTCTTAACCATATTAATAATATTTGGCAGGCAAGCTAGCTGG
CCACCCTACAAGACTCGTTCGGATATTTTTACATTTCAGATCGGATAAGGGGTCGGGTTTTTCGGTTCGGGTTCGGTTTGXXXXXXXXXXTAGATGGAGAAGGAGAATATACATAGCGACGCTCTAAAGTCTTAACCATATTAATAATATTTGGCAGGCAAGCTAGCTGG
>Marker23035
CTTCTTCGGGTATGTGCTCAACGATGCCGGAGATCATCGAGTGAATCAAGGCTGCATTGTCTTCAAGAACAGCTCCAGAAXXXXXXXXXXATACTTGCAGCAGCTGCTTCAATCAATTCCCTGTTCGACCTCAGAGATGTTTCTATGCAGTTTACAAGGGCAGCTGTATG
CTTCTTCGGGTATGTGCTCAACGATGCCGGAGATCATCGAGTGAATCAAGGCTGCATTGTCTTCAAGAACAGCTCCAGAAXXXXXXXXXXATACTTGCAGCAGCTGCTTCAATCAATTCCCTGTTCGACCTCAGAGATGTTTCTATGCAGTTTACAAGAGCAGCTGTATG
>Marker23039
CTGAACTTGATCTTGGCTCAAACAGTTAAGTTCCAAATTCGAGTGAGGTGGGAGAGAAGGATTCATCAAGGGAGCATTAGXXXXXXXXXXACCATGAAAGCGGTGACCCGAAGGATAACCATGAATCTTGAAACATTTCTGAAGAATATGTCCATATTGACCACAGTAGG
CTGAACTTGATCTTGGCTCAAACAGCTAAGTTCCAAATTCGAGTGAGGTGGGAGAGAAGGATTCATCAGGGGAGCATTAAXXXXXXXXXXACCATGAAAGCGGTGACCCGGAGGATAACCATGAATCTTGAAACATCTCTGAAGAATATGTCCATATTGACCACAGTAGG
CTGAACTTGATCTTAGCTCAAACAGTTAAGTTCCAAATTCGAGTGAGGTGTGAGAGAAGGATTCATCAGGGGAGCATTAGXXXXXXXXXXACCATGAAAGCGGTGACCCGGAGGATAACCATGAATCTTGAAACATTTATGAAGAATATGTCCATATTGACCACAGTAGG
>Marker23118
CATAGACTCTGTGTTCTGAAGAAAAAGTATCAGTGTCTCCAATATGTGGTCCCATCCAGAAGATGATGGCGAAAACAGGTXXXXXXXXXXTGTAGGAGCACACACAACTGTTTTGCACCGTAGCTTGAGAAGAGCAAAGAGAAGAGTCACAACGGTCTTCGTTTTGCCTG
CATAGACTCTGTGTTCTGAAGAAAAAGTATCAGTGTCTCCAATATGTGGTCCCATCCAGAAGATGATGGCGAAAACAGGTXXXXXXXXXXTGTAGGAGCACACACAACTGTTTTGCACCGTAGCTTGAGAAGAGCAAAGAGAAGAGTCGCAACGGTCTTCGTTTTGCCTG
>Marker23157
CCCATTAAAAAATACCCATAAGTTTTCTAACTTATTTACACTTCCATGCCACTGAGAATTAAATTAAACTACCTATTTTAXXXXXXXXXXTTTTTAAATCAAATTTAAACTTAATGTCATTAAATGAACCTAAAAATACATCATATTTAACGTAGCTTATTACGTACGAG
CCAATTAAAAAATACCCCTAAGTTTTCTAACTTATTTACACTTCCATGCCACTGAGAATTAAATTAAACTACCTATTTTAXXXXXXXXXXTTTTTTAATCAAATTTAAACTTAATGTCATTAAATGAACCTAAAAATACATCATATTTAACGTAGCTTATTACGTACGAG
CCCATTAAAAAATACCCCTAAGTTTTCTAACTTATTTACACTTCCATGCCACTGAGAATTAAATTAAACTACCTATTTTAXXXXXXXXXXTTTTTTAATAAAATTTAAACTTAATGTCATTAAATGAACCTAAAAATACATCATATTTAACATAGCTTATTACGGACGAG
>Marker23159
CTCATGATACATATGCCGATTTACTTGTCTCGTCGACAAGTTCCCTTATGTAAGACTCCTCTTACAAATCTCCTAATGATXXXXXXXXXXACCAGATTATATATATCTCTGATGCATCAATCCTTATATAATCTCAGTGGCTCCACCTGAATCAAATAACCCTTTAGAAG
CTCATGATACATATGCCGATTTACTTGTCTCGCCGACAAGTTCCCTTATGTAAGACTCCTCTTACAAATCTCCTAATGATXXXXXXXXXXATCAGATTATATATATCTCTGATGCATCAATCCTTATATAATCTCAGTGGCTCCACCTGAATAAAATAACCCTTTAGAAG
>Marker23223
CATGAGACAACTATGCATTAAAACAATAATGTTATAATTTTTTATTTTTTCTCAAAATCTATGTGTTAACCACTACGAAAXXXXXXXXXXAACCACTACAAAATCGCTATTTTCTTCAAAAACAGAGACAACAAAGACTTTAAACCTCTTTCAACATTATCATATATTAG
CATGAGACAACTATGCATTAAAACAATATTGTTATAATTTTTTATTTTTTCTCAAAATCTATGTGTTAACCCCTACGAAAXXXXXXXXXXAACCACTACAAAATCGTTATTTTCTTCAAAAACAGAGACAACAAAGACTTTAAACATCTTTCAACATTATCATATATTAG
>Marker23262
CTTGATTTGTACATATTTTGTAACCAAAACATAAGTAAAATCGATTCAGAAATAAGAAAAAAACATCAAACATGATCATTXXXXXXXXXXTGTAGTAGATAGTTATTGTAGATGTTTAATAATATCTTAGTGTATTTTGGCTACATATTAGGAATTGAAATCATGTTTGG
CTTGATTTGTACCTATTTTGTAACCAAAACATAAGTAAAATCGATTCAGAAATAAGAAAAAAACATCAAACATGATCATTXXXXXXXXXXTGTAGTAGATAGTTATTGTAGATGTTTAATAATATCTTAGTGTATTTTGGCTACATATCAGGAATTGAAATCATGTTTGG
>Marker23312
CCCTGTGATGCCTAGAGAGGTATGTAGAATGAAAGCATTTCAAAGTTCAAACAGGAAAAACAAAACAAAACTAGAGTGTTXXXXXXXXXXTTATGTGATATGTATAGCGAGAACATCAAGATTTGTTTCTCTTGTCTAGAGGAGGAGAGATCTTTTGTATAGCTTTGTTG
CCCTGTGATGCCTAGAGAGGTATGTAGAATGAAAACATTTCAAAGTTCAAACAGGAAAAACAAAACAAAACTAGAGTGTTXXXXXXXXXXTTATGTGATATGTATAGCGAGAACATCAAGATTTGTTTCTCTTGTCTAGAGGAGGAGAGATCTTTTGTATAGCTTTGTTG
>Marker23379
CAGAGTAAAGAATGTAATAAATAGGTGTAATGTGATGGTTACATCAATTAACTTAACTTATTGCAAACGCTAACTTAATTXXXXXXXXXXTATCTGTATGTTTATTTACATGTAACTGTTATACAGTTGTTGAATTTCACATCCAATACTTCTTTCAATATGCTTGAAAG
CAGAGTAAAGAATGTAATAAATAGGTGTAATGTGATGGTTACATCAATTAACTTAACTTATTGCAAACGCTAACTTAATTXXXXXXXXXXTATCTGTCTGTTTATTTACATGTAACTGTTATACAGTTGTTGAATTTCACATCCAATATTTCTTTCAATACGCTTGAAAG
>Marker23396
CACGATAAAGATGCGCTTTTGCAACGTTAAACGCAAATTGCTTTATGAAAACACAAAGGAGAGGACCAATTATAATAGTAXXXXXXXXXXTTCCAGGACCAGTTTTCACCTTGAGATCTGATCAGTTCTTTATCAACTTGCTAAAGTCAATCTATGTATGGACGATCACG
CACGATAAAGATGCGCTTTTGCAACGTTAAACGCAAATTGCTTTATGAAAACACAAAGGAGAGGACCAATTATAATAGTAXXXXXXXXXXTTCCAGGACCAGTTTTCACCTTGAGATCTGACCAGTTCTTTATCAACTTGCTAAAGTCAATCTATGTATGGACGATCACG
>Marker23544
CTAAGAGGAAGATTGGATAAAGCACTTTGTTCAGCAACATCTACTCAGACGGAAACTACTATGCTTAAAGAAGAGTTGGAXXXXXXXXXXCACAAAATACTTTCATGCTGTATCTCGAACAAGAAGGATTAAAAATACTATCACATCTATCCAAGATGAGGCGGGAGTAG
CTAAGAGGAAAATTGGATAAAGCACTTTGTTCAGCAACATCTACTCAGACGGAAACTACTATGCTTAAAGAAGAGTTGGAXXXXXXXXXXCACAAAATACTTTCATGCTGTATCTCGAACAATAAGGATTAAAAATACTATCACATCTATCCAAGATGAGGCGGGAGTAG
>Marker23556
CATCTCCAAAGCTGCTGAAGATTTCATTAGCAGGTCACAGAAACTAGAGACTAACTTTGCAGGGTAAAAAAACACAGCTCXXXXXXXXXXCCGGACCGTGAGTTCACTTAGGTTAAACCCACAAAGATATGTTACTATAGCTCCAATGCCTCAGAATATTCCAGACAGGG
CATCTCCAAAGCTGCTGAAGATTTCATTAGCAGGTCACAGAAACTAGAGACTAACTTTGCAGGGTAAAAAAACACAGCTCXXXXXXXXXXCCGGACCGTGAGTTCACTTAGGTTAAACCCACAAAGATATGTTACTATAGCTCCAATGCCTCGGAATATTCCAGACAGGG
>Marker23560
CTAGGATGGGTGACCTCCCGGGAAGTCCTCGTGTTGCACCCCTTTTTATTATTATTTTTATTTTATTTTTCGGCCTTAAAXXXXXXXXXXAAGTTAAGGGACGTAAAAAAGGATCCCAATCGGATTTTCAGGTTGTTTTTGATGCTTTCTTAATGCCATTAACCTCGATG
CTAGGATGGATGACCTCCCGGGAAGTGCTCGTGTTGCACCCCTTTTTATTATTATTTTTATTTTATTTTTCGGCCTAAAAXXXXXXXXXXAAGTTAAGGGACATAAAAAAGGATCCCAATCGGATTTTCAGGTTGTTTTTGATGCTTTCTTAATGCCATTAACCTCGATG
>Marker23615
CCATGAAATAGAGTCTAATACACATTAATACAAATATAGAATGTGTCTAGAAATTTGAAAACAAAACTAAAGATCATAGGXXXXXXXXXXATTGTGGTTAATCCACCAATTTATGGAGTATTATGAATTTTTACTAAATTAATTGATAAAAAATTAAAACATTGCCCATG
CCATGAAATAGAGTTTAATACACATTAATACAAATATAGAATGTGTCTAGAAATTTGAAAACAAAACTAAAGATCATAGGXXXXXXXXXXATTGTGGTTAATCCACCAATTTATGGAGTATTATGAATTTTTACTAAATTAATTGATAAAAAATTAAAACATTGCCCATG
>Marker23616
CCATGAAAGAGAGTTTAATATACATTAATACAAAATTTAGAATGTCTTTAGAAATTTTAAAACAACACTAAATATCATATXXXXXXXXXXATAGTGGTTAGCCCACCAATTTAGGGAGTATTATGAAGTTTTACTAAATTTATTGATAAAAAATCAAAACGATGTCCATG
CCATGAAAGAGAGTTTAATATACATTAATACAAAATTTAGAATGTCTTTAGAAATTTTAAAACAACACTAAATATCATATXXXXXXXXXXATAGTGGTTAGCCCACCAATTTAGGGAGTATTATGAAGTTTTACTAAATTTATTGATAAAAAATCATAACGATGTCCATG
>Marker23641
CATTTGTTTGAAGGGGAAAGTGAGCCAAACAATCCTGATTAGCTAATCAACCAATCAGAATCTTCAAATCTCCAACGCTTXXXXXXXXXXTAGAAACTATGATGAATCAAATCAATGTTGATACAATATCACAGAGAATCACAACAAGCAATGAGTGTAATCACAATACG
CATTTGTTTGAAGGGGAAAGTGAGCCAAACAATCCTAATTAGCTAATCAACCAATCAGAATCTTCAAAGCTCCAACACTTXXXXXXXXXXTAGAAACTATGATGAATCAAATCAATGTTGATACAATATTACAGAGAATCACAACAAGAAATGAGTGTAATCACAATACG
>Marker23729
CCTGTTGCGTTAGAACTGGAGTAAAAACTTGAGTCTCAATGATCACAGTCGCAGGCTCTGTAGCATCCTGGGAAAAACATXXXXXXXXXXTCTTTTTCATTAGCATTGGATGGCGTCTCATATGATCGCTCTGGGTCATTCTGCAAGAAAATCAGTAATGCCTTTATATG
CCTGTTGCGTCAGAACTGGAGTAAAAACTTGAGTCTCAATGATCACAGTCGCAGGCTCTGTAGCATCCTGGGAAAAACATXXXXXXXXXXTCTTTTTCATTAGCATTGGATGGCGTCTCATATGATCGCTCTGGGTCATTCTGCAAGAAAATCAGTAATGCCTTTATATG
>Marker23752
CATAAACAACGAGAGTTTTACCTGTCTCACAACAGAAACAACGAGAGTTATTAGTTTCTCAGATAGAGTTTCAAAATATTXXXXXXXXXXTTGTGGAGAATATTGATGTTGATGCCCTTATATATCTTTTATTGTGCTTGTTCCTACAAAAATAATAAGCTACTAGGTAG
CATAAACAACGAGAGTTTTACCTGTCTCACAACAGAAACAACGAGAGTTATTAGTTTCTCAGATAGAGTTTCAAAATATTXXXXXXXXXXTTGTGGAGAATATTGATGTTGATACCCTTATATATCTTTTATTGTGCTTGTTCCTACAAAAATAATAAGCTACTAGGTAG
>Marker23795
CAAACCCTTATATCTCCCTTCGTGTATAAATGTAGTGTAAGTGACTAATTTCTCCGATTTAGTCACTCGTGAGAAAGATAXXXXXXXXXXGATTTGAAGTTACATTCGGCTCCCAAATACTTTTTCGCAGACCAATCATAGAGTCTAAACTATCAGAGGTAAGAATAGAG
CAAACCCTTATATCTCCCTTCGTGTATAAATGTAGTGTAAGTGACTAATTTCTCCGATATAGTCACTCGTGAGAAAGATAXXXXXXXXXXGATTTGAAGTTACATTCGGCTCCCAAATACTTTTTCGCAGACCAATCATAGAGTCTAAACTATCAGAGGTAAAAATAGAG
>Marker23798
CTATGTGATAATTATGCAGTAGATAACACCTCTTAACTCATTGCACCATTCGAGGTTATGCTCTCGAGATTCAAAACCCCXXXXXXXXXXGGCTCGGAAAAGGTGCTAAACGTCTCGAATTTGAAACATACCACTTAGATTTACCCATATGTGTGGTTACAGGACGTGGG
CTATGTGATAATTATGCAGTAGATAACACCTCTTAACTCATTGCACCATTCGAGGTTATGCTCTCGAGATTCAAAACCCCXXXXXXXXXXGGCTCGGAAAAGGTGCTAAACGTCTCGAATTTGAAACATACCACTTAGATTTACCGATATGTGTGGTTACAGGACGTGGG
>Marker23925
CACCTGAGATGTGAAAAATGAAAGAGAAGAGAAGATAGTAACGGTCGTTATATCTAAACACATTCCACATTCTACATTTTXXXXXXXXXXTCAAGCCACACGATCTGAAGCCTATGATCTGTAGCATTGTTTTAAAATTTATAAACACATTCTATATAATGAAACCCATG
CACCTGAGATGTGAAAAATGAAAGAGAAGAGAAGATAGTAACGGTCGTTATATCTAAACACATTCCACATTCTACATTTTXXXXXXXXXXTCAAGCCACACGATCTGAAGCCTATGATCTGTAGCGTTGTTTTAAAATTTATAAACACATTCTATATAATGAAACCCATG
>Marker23998
CTATAATGAGCATTGCTCATTTGATCCTTCCCGTGATGGAGCTTCATGCAGAAATCATTTCAACTATATGAATAAAAAGTXXXXXXXXXXATGGTAGTCAAGTAGGAGGAAATACTGGCTCTACAAGTAGTGGATCTAAGATATCCCGAGAGAGTGATGTCAGTGATTCG
CTATAATGAGCATTGCTCATTTGATCCTCCCCGTGATGGAGCTTCATGCAGAAATCATTTCAACTATATGAATAAAAAGTXXXXXXXXXXATGGTAGTCAAGTAGGAGGAAATACTGGCTCTACAAGTAGTGGATCTAAGAGATCCCGAGAGAGTGATGTCAGTGATTCG
>Marker24007
CTTTGAAACTAGTATGGTGATATTTTGTTTTTGTTTTCAGTGTATTAATGATATACAAAAAGATGACGTTGAACCAATAAXXXXXXXXXXAAATGATGATGTATAACCAATGAAAATGTTGGTGTAATCTTCATGTATGTGTCAAACTGGTGTTATAGAAAGGGATGATG
CTTTGAAACTAGTATGGTGATATTTAGTTTTTGTTTTCAGTGTATTAATGATATACAAAAAGATGATGTTGAACCAATAAXXXXXXXXXXAAATGATGATGTATAACCAATGAAAATATTGGTGCAATCTTCATGTATGTGTCAAACTGGTGTTATAGAAAGGGATGATG
>Marker24087
CTTGCATGATTAAAACAATTCTATGATTTTTATAGAAATTATGCTTGTGTGAATTATGTGTCAGGTAGGACTCATTGGTAXXXXXXXXXXGTTCTCATCTTGCATTTGCTCGTTGATATCGTTGGAGATTGATCGCTGGGAAACAAAAAAAAACACAGCAATTCTTACAG
CTTGCATGATTAAAACAATTCTAAGATTTTTATAGAAATTATGCTTGTGTGAATTATGTGTCAAGTAGGACTCATTGGTAXXXXXXXXXXGTTCTCATCTTGCATTTGCTCGTTGATATCGTTGGAGATTGATCGCTGGGAAACAAAAAAAAACACAGCAATTCTTACAG
>Marker24120
CCTTGAAAGAGAGTTTAATATACGTTAATACAAATGTATAATGTGTTTATAGTTTTTAAAACAACAATAACGATCATAGGXXXXXXXXXXTAGTGGTTAAGTCCACCAATTTAGGGAGTATTATGAAGTTTTATTAAATTAATTGACAAAAAATTTAAACGATGCTCGTG
CCTTGAAAGAGAGTTTAATATACGTTAATACAAATGTATAATGTGTTTATAGTTTTTAAAACAACAATAACAATCATAGGXXXXXXXXXXTAGTGGTTAAATCTATCAATTTAGGAAGTATTATGAAGTTTTATTAAATTAATTGACAAAAAATTTAAACGATGCTCGTG
>Marker24217
CTTAGGCTTGGAGTGACCGTCAACACTAAGCTTCAAGGCATGCATAGATTGTTCCCTAACCGCCTTCCTCTCCTTCACTCXXXXXXXXXXCGGGAACTTTCTTCTTCTTCTCTCTTCTGGAAAGCACCTCCTCTTGCTCTTCCCTCTCCTCTTGGCTCAACATGTCCTCG
CTTAGGCTTGGAGTGACCGTCAACACTAAGCTTCAAGGCATGCATAGATTGTTCCCTAACCGCCTTCCTCTCCTTCACTCXXXXXXXXXXGAGATGCTTTCTTCTTCTTCTCTCTTCTGGAAAGCACCTCCTCTTGCTCTTCCCTCTCCTCTTGGCTCAACATGTCCTCG
>Marker24222
CACTTCTCACAACTAATTATTAATTTGCTCTACACCATCTACCACCAAGTAACAAAGCGACAGAACACACTGATACACTGXXXXXXXXXXAAAACTTTCTTAAACTGTGGCGTCTTTGGTGGAAGAATTTTCACTCTTATTGGCTTCTTCATTATAACCCTAGACTTCAG
CAATTCTCACAACTAATTATTAATTTGCTCTACACCATCTACCACCAAGTAACAAAGCGACAGAACACACTGATACACTGXXXXXXXXXXAAAACTTTCTTAAACTGTGGCGTCTTTGGTGGAAGAATTTTCACTCTTATTGGCTTCTTCATTATAACCCTAGACTTCAG
>Marker24233
CCAATATCCACGACTGCATTCACACGTACATAAGCGTCTTTGATGTTCAGCACATACAGGTTTCCAATCCTTTTACCCAGXXXXXXXXXXACATTCCTAAGAAGAATGTGTTCATTTAACTGGATGCTGCAAACTCCACTGATCTTGATCAGAGAACCATTAGGGAGATG
CCAATATCCACGACTGCATTCACACGTACATAAGCGTCTTTGATGTTCAGCACATACAGGTTTCCAATCCTTTTACCCAAXXXXXXXXXXACATTCCTAAGAAGAATGTGTTCATTTAACTGGATGCTGCCAACTCCACTAATCTTGATCAGAGAACCATTAGGGAGATG
>Marker24337
CAATAACAACATCAAAATATAAAATTATGTTAGCATCATAAGATGTAATAAGGATAATAAAAAGTTGAGTTGTATCAAGAXXXXXXXXXXATTTTTGGTCATACTTTTTTAATATACAAAATTATCTATTAAAAAAAGAAAGTTAGTTACTTTTAAAACAATTGTAAGAG
CAATAACAACATCAAAATATAAAATTATGTTAGCATCATAAGATGTAATAAGAATAATAAAAAGTTGAGTTGTATCAAGAXXXXXXXXXXATTTTTGGTCATACTTTTTTAATATACAAAATTATCTATTAAAAAAGGAAAGTTAGTTACTTTTAAAAAAATTGTAAGAG
>Marker24513
CTATCTTTATTCTCAACCTATGAGCAGCAAAATATCCTATGAGCAGCAAAATATCAAATACGTAAGATAAATATAGCACCXXXXXXXXXXTTTGCTGCTCAAGCTTATATATATACTCAAGTTTATATCAGAATGAAAGTTATTAGTGGAGCAATTAAATGTCTTAACCG
CTATCTTTATTCTCAACCTATGAGCAGCAAAATATCCTATGAGCAGCAAAATATCAAATACGTAAGATAAATATAGCACCXXXXXXXXXXTTTGCTGCTCAAGCTTATATATATACTCAAGTTTATATCAGAAAGAAAGTTATTAGTGGAGCAATTATATGTCTTAACCG
>Marker24552
CACTTACATCTTGCCCTTAAGTTAACTCGACACATGTTATATTTGTTCAAGCAAGGTAGAGTGACCAAGGATGTCATGAAXXXXXXXXXXTCATTAGCTTTGTTCTTAACATGATCATTTTCATGAAACAAACTCCACTAACACTACACAAAAAATTGGTGGCAAATCCG
CACTTACATCTTGCCCTTAAGTTAACTCGACACATGTTATATTTGTTCAAGCAAGGTAGAGTGACCAAGGATGTCATGAAXXXXXXXXXXTCATTAGCTTTGTTCTTAACAAGATCATTTTCATGAAACAAACTCCACTAACACTACACCAAAAATTGGTGGCAAATCCG
>Marker24588
CATGAAGTTTCATTGGTGGAACAAGATGTAGAAAAGGATGAGAATCAGGACCAAATTCAGATGATGGAAAAGATCCTAAAXXXXXXXXXXACCTTGGGGAAGTGCTCGAGCAGGAGAAGCTGGAAGAAGATGTTTTCCTAGTCGAAAGCTCCATGTCCATAGGCAGCTCG
CATGAAGTTTCATTGGTGGAACAAGATGTAGAAAAGGATGAGAATCAGGACCAAATTCAGATGATGGAAAAGATCCTAAAXXXXXXXXXXACCTTGGGGAAGTGCTCGAGCAGGAGAAGCTGGAAGAAGATGCTTTCCTAGTCGAAAGCTCCATGTCCATAGGCAGCTCG
>Marker24616
CTCCCTAAATTTGTGGACTGACCACTATAAAATCGCTATTTTCAAGAGAAAAAGAGACAAAAAAAGTTTCAAACATCTTTXXXXXXXXXXCCTATGATCTTTAGTGTTGTTTTAAAATTTTTAAACACATTCTATATTTGTATTAATGTATAATAAAATCTCTTTCATTG
CTCCCTAAATTTGTGGACTAACCACTATAAAATCGCTATTTTCTAGAGAAAAAGAGACAACAAAAGTTTCAAACCTCTTTXXXXXXXXXXCCTATGATCTTTAGTGTGGTTTTAAAATTTTTAAACACATTCTATATTTGTATTAATGTATAATAAAATCTCTTTCATTG
>Marker24691
CACTGAATCGTCCTAAGCGGTATGGAGACATGGCAAACCGTAGAGTTTCGAGCCGTACCCGTAAGGTTGCTACGAAGATGXXXXXXXXXXTTTGAACGACGATGAAGAAGCATCTCTCGACGAAGAAGATGATCTCGGTTAGCCTTGGCTATGCTCTTTGAGCAAGATGG
CACTGAATCGTCCTAAGCGGTATGGAGACATGGCGAACCGTAGAGTCTCGAGCCGTACCCGTAAGGTTGCTACGAAGATGXXXXXXXXXXTTTGAACGACGATGAAGAAGCATCTCTCGACGAAGAAGATGATCTCGGTTAGCCTTGGCTATGCTCTTTGAGCAAGCTGG
>Marker24797
CAGCTGCTCTCGTTGAAGAATCTGAAAGACCTCATGGAGGTGTTGAAGGTGATCTTCCCAACAGGAGCTGTAGATCAAAAXXXXXXXXXXTCTTGAACGCTGTCTTGTATATTTCATCAGGTGACATGCGAAGCTGGTGGAATCCTGCTCGAAGATCCAACTTGGAAAAG
CAGCTGCTCTCGTTGAAGAATCTGAAAGACCTCACGGAGGTGTTGAAGGTGATCTTCCCAACAGGAGCTGTAGATCAAAAXXXXXXXXXXTCTTGAACGCTGTCTTGTATATTTCATCAGGTGACATGCGAAGCTGGTGGAATCCTGCTCGAAGATCCAACTTGGAAAAG
>Marker24871
CCGGTTTATCACCAAACAGAGAGTAGAGGTGAACCGTGAAGGCTTGCAGAATCAGTTTGCTACTAATCCGAAGAACATGTXXXXXXXXXXTACCTACTTGCCTGGTAGTCAAAAGCGGTAAGGTTTCTAACGCAACCAACATTGAAAATGTCAACACAAAAACAGAGTTG
CCGGTTTATCACCAAAGAGAGAGTAGAGGTGAACCGTGAAGGCTTGCATAATCAGTTTGCTACTAATCCGAAGAACATGTXXXXXXXXXXTGCCTACCTGCCTGGTAGTCAAAAGCGGTAAGGTTTCTAACGCAACCAACATTGAAAATGTCAACACAAAAACAGAGTTG
>Marker24933
CAATTACTATTTTCTTTTCTTTCCTTAAATAAAAGATACAGAATTACCAAATATGACTAACATATATATGACAATTAATGXXXXXXXXXXTTTAAAAAATGACAAAATTACTAAAACATCCCCTATATATTAATAGAGAAACATTTAAAAAGTTTAAAACATGTAATTTG
CAATTACTATTTTCTTTTATTTCTTTAAATAAAAGCTACGGAATTACCAAATATGACTAACATATATATGACAATTAATGXXXXXXXXXXTTAAAAAAACGACAAAATTACTAAAACATCTCCTATATATTAATAGAGAAACATTTAAAAAGTTTAGAACATGTAGTTTG
>Marker24963
CCATGAAAGAGAGTTTAATATACATTAATACAAATGGAGAATGTGTTTCGAAATTTTAAAACAACGCTAAAGATCATAGGXXXXXXXXXXATGGTTGTTAGTCCACCAATTTAGGGAGTATTATGAAGTTTTACTAAATTAATTGACAAAAAATTAAAATGATGCCAATG
CCTTGAAAGAGAGTTTAATATACATTAATACAAATGGAGAATGTGTTTATAAATTTTAAAACAACGCTAAAGATCATAGCXXXXXXXXXXATAGTGGTTAGTCCACCAATTTAGGGAGTATTATGAAGTTTTACTAAATTAATTGACAAAAAATTAAAATGATGCCAATG
>Marker25013
CGACTTATGATGCTGGCGTTTGTTCTACATCAGGAGATGATGTATACTACGGACACATACATGAGATTTTGGAAATCAAGXXXXXXXXXXTAGAATGATTCATCATCATGTGTATTAATTTATAATTTTACTAATAATTTTTTTTAATGTTACAGGTTTGTTATATCAAG
CGACTTATGATGCTGGCGTTTGTTCAACATCAGGAGATGATGTATACTACGAACACATACATGAGATTTTGGAAATCAAGXXXXXXXXXXTAGAATGATTCATCATCATGTGTATTAATTTATAATTTTACTAATAATTTTTTTTAATGTTACAGGTTTGTTATATCAAG
>Marker25137
CATAAATTTTTAATTACCAAACAATATTAAAAATTAAATTTTTTTGAAACTTTTAATTGACTATTTAAGTGGAAATTATAXXXXXXXXXXTTTTGAAAAAAACTTTGGCTAACAAGTATATAACCATATTAATTGTTAAATATATTGTATTAATTAATATAAACTAAATG
CATAAATTTTTAATTACCAAACAATATTAAAAATTAAATTTTTTTGAAACTTTTAATTGACTATTTAAGTGGAAATTATAXXXXXXXXXXTTTTGAGAAAAACTTTGGCTAACAAGTATATAACCATATTAATTGTTAAATATATTGTATTAATTAATATAAACTAAATG
>Marker25138
CGAGGTTCAAAGATACGAGGGAGCTTCAACGCTATACGGCCCACACACACTCACCGCTTATATCCAAGAGTTCAAGAAACXXXXXXXXXXTTGGTCGGGATGTCCAAGAAACGACCTGATGACGGAAGGTTCTTTCGCTGTTGTGGAGACGCTGCGTGGAGAGAAGTGGG
CGAGGTTCAAAGATACGAGGGAGCTTCAACGCTATACGGCCCACACACACTCACCGCTTATATCCAAGAGTTCAAGAAACXXXXXXXXXXTTGGTCGGGATGTCCAAGAAACGACCTGATGACGGAAGGTTCTTTCGCTGTTGTGGAGACCCTGCGTGGAGAGAAGTGGG
>Marker25150
CGCCTCATCTCTGAAGCTTGACTCTCAAATCCCACAGCGAAGAAGAAGAATCAAGGCGGATGTAAAGAGCATAGAAGAGAXXXXXXXXXXAAGAAGGCGACATATGGTAGTTAATTAGGAATTAGGTTTAAGCTTGGTTTAGGGTTTTGGTTTATTTGGTTTGGTTTTAG
CGCCTCATCTCTGAAGCTTGACTCTCAAATCCCACAGCAAAGAAGAAGAATCAAGGCGGATGTAAAGAGCATAGAAGAGAXXXXXXXXXXAAGAAGGCGACATATGGTAGTTAATTAGGAATTAGGTTTAAGCTTGGTTTAGGGTTTTGGTTTATTTGGTTTGGTTTTAG
>Marker25165
CAACAAGCAACCTCCTTTGCCTCTTCCATGGAGGAAAAACTTAGTGGAGCCATCAAAACCAGAGATTATCTCAAACACAGXXXXXXXXXXTCTATAAGAAACCGTCAAAGAGTCTTGTAAGATGAGATCCCTGTTCGCCATTGGACAATCTCGGACAAAGGAAGAACCTG
CAACAAGCAACCTCCTTTGCCTCTTCCATGGAGGAAAAACTTAGTGGAGCCATCAAAACCAGAGATTATCTCAAACACAGXXXXXXXXXXTCTGCAAGAAACCGACAAAGAGTCTTGTAAGATGAGATCCTTGTTCGCCATTGGACAATCTCGGACAAAGGAAGAACCTG
>Marker25310
CATGAGCATCGTTCTATTTTTCTTATCAATTAATTTAGTAAAACTTCATATCCTCCCTAAATTAGTGGTCATGCCACAATXXXXXXXXXXCCTATAATCTTTAGTGTTGTTTTAAAATTTCAAACCACATTTTACATTTGTATTTATGTATTCAAAACTCTCTTTCATGG
CATGAGCATCGTTCTATTTTTCTTATCAATTAATTTAGTAAAACTTCATATCCTCCCTAAATTAGTGGTCATGCCACAATXXXXXXXXXXCCTATAATCTTTAGTGTTGTTTTAAAATTTCAAACCACATTTTACATTTGTATTTATGTATTCCAAACTCTCTTTCATGG
>Marker25337
CCATGAAAGAGAGTTTAATATACATTAATACAAATGTAGAATGTGTTTAGAAATTTTAAAACAACACTAAAGATCATAGGXXXXXXXXXXATAGTGATTAGTCTACCAATTTAGTGAGTATTATGAAGTTTTACTAAATTAATCGACAAAAAAATAAAACAATGCCCATG
CCATGAAAGAGAGTTTAATATACATTAATACAAATGTAGAATGTGTTTAGAAATTTTAAAACAACACTAAAGATCATAGGXXXXXXXXXXATAGTGGTTGGTCCACCAATTTAGAGAGTATTTTGAAGTTTTACTAAATTAATTGACAAAAAAATAAAACGATGCCCCTG
>Marker25393
CTTGTCTCCGAACAAAGTGATAGTCAATGGCGATGTGTTTCATGTGAGAATGGAATATCGGATTAGCACAGAGGAATGTTXXXXXXXXXXCCGAGGTAGATGACATAAGAGTTTGTGGAGATATAGTCATCACTGTCACTAGCCCAGTCGGCATCTGAGTAAGCTCGAAG
CTTGTCCCCGAACAAATTGATAGTCAATGGCGATGTGTTTCATGCGAGAATGGAATATCGGATTAGCACTGAGGAATGTTXXXXXXXXXXCCGAGGTAGATGACATAAGAGTTTGTGGAGATATAGTCATTACTGTCACCAGCCCAGTCGGCATCTGAGTAAGCTCGAAG
>Marker25395
CCATGAAAGAGAGTTTAATATACATTAGTGCAAATGTAGAATGTGTTCAGAAATTTTAAAACAACAGTAAAAATCATAGGXXXXXXXXXXATAGTGGTTGGTCAACTAATTTAGGGAGTATTATGAAGTTTTACTAAATTAATTGTCAAAAAATTTAAATGATACCCAAG
CCATGAAAGAGAGTTTAATATACATTAGTGAAAATGTAGAATGTGTTTAGAAATTTTAAAACAACAGTAAAAATCATAGGXXXXXXXXXXATAGTGGTTGGTCAACTAATTTAGGGAGTATTATGAAGTTTTACTAAATTAATTGTCAAAAAATTTAAATGATACCCAAG
>Marker25456
CATGTTATTTTTTATAGACACCGTCAACTTTGTAACATGCCCAATGACACGACGTCCAACCATTTTTACTGGTGTTCTTAXXXXXXXXXXTGAGTAAAATATTTGGATCCGAAGAACCGAACCGAACTTGATTTGAAAGTAATACTAAACACAAACTAAAACTGATTAAG
CATGTTATTTTTTATAGACACCGTCAACTTTGTAACATGCCCAATGACACGACGTCCAACCATTTTTACTGGTGTTCTTAXXXXXXXXXXTGAATAAAATATTTGGATCCGAAGAACCGAACCGAACTTGATTTGAAAGTAATACTAAACACAAACTAAAACTGATTAAG
>Marker25478
CTCGACTTGGGTGGGTCAAGTTTACGAAAACATTATTTGAGCCCAATACGCTGATTAATCTTTTTTCATATGGGCTCTTAXXXXXXXXXXTTTCCTTTTTCCAGCTAACAATTAAATATATAAATAATTTACACATGTCTTTTAAAAACTTTAAATATAAATAAATCGAG
CTCGACTTGGGTGGGTCAAGTTTACGAAAACATTATTTGAGCCCAATACGCTGATTAATCTTTTTTCATATGGGCTCTTAXXXXXXXXXXTTTCCTTTTTCCAGCTAACAATTAAATATATAAATAATTTACACAAGTCTTTTAAAAACTTTGAATATAAATAAATCGAG
>Marker25482
CTGACCCTCTTCCTTTCTCCACCACTGCCAATGTGGGAGAGACCTCAAGGGGTAAAAGACTAAAAGATGAAGATGACAATXXXXXXXXXXAGATCTCCGGTTACTTGTTCGGAATCCACCCTGAGCATGTAGATACTCGGTTGTGTTCAGCTCTCCGCAGGACAGAAGGG
CTGACCCTCTTCCTTTCTCCACCACTGCCAATGTGGGAGAGACCTCAAGGGGTAAAAGACTAAAAGATGAAGATGACAATXXXXXXXXXXAGATCTCGGGTTACTTGTTCGGAATCCACCCTGAGCATGTAGATACTCGGTTGTGTTCAGCTCTCCGCAGGACAGAAGGG
>Marker25487
CAGCTTCTTGTTTCTTCTTCTTTTCAGTTTCTTCCTTCATTCTTTCAACTTCTTGCTTCGTCGTCTTCTTTTCAGTTTCTXXXXXXXXXXTCCTTCATTCTTTCAACTTCCTGCTTCTTCTTCTTCTTTTCAGTTTCTTCCTTCATTCGTTCAGCTTCTTTCAACTCATG
CAGCTTCTTGTTTCTTCTTCTTTTCAGTTTCTTCCTTCGTTCTTTCAACTTCTTGCTTCGTCGTCTTCTTTTCAGTTTCTXXXXXXXXXXTCCTTCATTCTTTCAACTTCCTGCTTCTTCTTCTTCTTTTCAGTTTCTTCCTTCATTCGTTCAGCTTCTTTCAACTCATG
>Marker25509
CTGAAGAAACATGTTATGTGTATTTATTTAAATATTGATAGGTGAGAATTTTGTAATGAAAGTTATTAGATTTTGAAAAGXXXXXXXXXXTGTTGTCAACCTCGTCAGATGGAACATAAGCTCTAATTCATCAACCATCACCATGAATTGTCATCTTCTTCTTCTACATG
CTGAAGAAACATGTTATGTGTATTTATTTAAATATTGATAGGTGAGAGTTTTGTAATGAAAGTTATTAGATTTTGAAAAGXXXXXXXXXXTGTTGTCAACCTCGTCAGATGGAACATAAGCTCTAATTCATCAACCATCACCATGAATTGTCATCTTCTTCTTCTACATG
>Marker25527
CAATGTATTGTAATTGAAATGATACCTTCGGCTACTAATAATAGTGGAACTACATAGATTCAAATATTAGTATACAATATXXXXXXXXXXAAAAATGAGTGCTCTTTTCTTGTTTATTGTATAGTTTTGCAACTCGAGGACCTCAAAGTGGTCGACGTTCAGTGTATTCG
CAATGTATTGTAATTGAAATGATACCTTCGGCTACTAATAATAGTGGAACTACATAGATTCAAATATTAGTATACAATATXXXXXXXXXXAAAAATGAGTGCTCTTTTCTTGTTTATCGTATAGTTTTGCAACTCGAGGATCTCAAAGTGGTCGACGTTCAGTGTATTCG
>Marker25538
CACTTAAGTCTCTCCTAAAACGCACAGTGATGAGATCCAAGCATACACTTTAACTAGCTACACACACTCAAACAAACTTCXXXXXXXXXXTAAAGCTCAGATTCAGACAGTATCAGCACTTCACATGTTATTAAGGGGCCTCCAGAATCAGAAAATCCCATTTTTTTGGG
CACTTAAGTCTCTCCTAAAACGCACAGTGATGAGATCCAAGCATACACTTTAACTAGCTACACACACTCAAACAAACTTCXXXXXXXXXXTAAAGCTCAGATTCAGACAGTATCAGCACTTCACATGTTATTAAGGAGCCTCCAGAATCAGAAAATCCCATTTTTTTGGG
>Marker25596
CATCTAACCTTAAACACTAGTCGGGCCAGATAGATGAGACTATTGAGGGCCCAATGATTTAGCAGAAACCCATTGCATTTXXXXXXXXXXCAAGGGCGGGCTGGAAAATGGCCCATGCCATTCAGTTTTCTTCTTCTTCTTCTTTCACATAGTTTTTCGTCGTAAAGTCG
CATCTAACCTTAAACACTAGTCGGGCCAGATAGATGAGACTATTGAGGGCCCAATGATTTAGCAGAAACCCATTGCATTTXXXXXXXXXXCAAGGGCGGGCTGGAAAATGGCCCATGCCATTCAGTTTTCTTCTTCTTCTTTTTTCACATAGTTTTTCGTCGTAAAGTCG
>Marker25605
CTCTCCTGAAAGCATATGTGGACTATTAACTTTCTTCTGTAAAGTTATTGGGTTCCAGATGTTGAGACATAGACCAGATGXXXXXXXXXXGATAAATTAGACCATCTGATATCGAGGGGAAAATGGACCATGTGTTTATAGCGGTCTCGAATGAAATCACACTGATCAAG
CTCTCCTGAAAGCATATGTGGACTATTAACTTTCTTGTGTAAAGTTATTGGGTTCCAGATGTTGAGACATAGACCAGATGXXXXXXXXXXGATAAATTATAGCATCGGATATCGAGGGGAAAATGGACCATGTGTTTATAGCGGTCTCGAATGAAATCACACTGATCAAG
>Marker25656
CGACAGGTACGGGGCCAATGTCCTTTACATCCACATCGGTAACACACTGTCCCACGCTTCTGGGTGGTATCCTCTTGAGTXXXXXXXXXXGGGAAATGTGGTTTTTGATTAAGAGCTCATTGTTCTTTTCAGCCTACATGAGCGCAACCATCAATTCAGAAAATCTTGTG
CGACAGGTACGAAACCAATGTCCTTTACATCCACATCTGTAACACACTGTCCCACGCTTCTGGGTGGTATCCTCTTGAGTXXXXXXXXXXGGAAATTGTGGTTTTTGATTAAGAGCTCATTGTTCTTTTCAGCCAACATGAGCGCAACCATTAATTCAGAAAATCTTGTG
>Marker25709
CACATTTCGGCTGAGTCCATTCCCAGCTCACTGGAGAACGTTCACGATAACGATATGACTGACAAAAGCGCAATTAATATXXXXXXXXXXTATGCAGCTCCAAAGAGACCAGCTGATAGAAGATGCTACCAGTAGGACACTTAATCTGTGGATAGATGGTTAAGCATTAG
CACATTTCGGCTGAGTCCATTCCCAGCTCACTGGACAACGTTCACGATAACGATATGACTGACAAAAGCGCAATTAATATXXXXXXXXXXTATGCAGCTCCAAAGAGACCAGCTGATAGAAGATGCTACCAGTAGGACACTTAATCTGTGGATAGATGGTTAAGCATTAG
>Marker25719
CAAATGGTAAAACAAATCATTATCAAAACAAATATTATATAAATAAACTATTAACATATTTTGACTCATACATGAAGATTXXXXXXXXXXTAATATCGTTCATACGCTGAAAAAAAAGGGATGATGTATACATGTATTTTGACAGATGCAAGCGGGAAAGATTAAACTAG
CAAATGGTAAAACAAATCATTATCAAAACAAATATTATATAAATAAACTATTAACATATTTTGACTCATCCATGAAGATTXXXXXXXXXXTAATATCGTTCATACGCTGAAAAAAAAGGGATGATGTATACATGTATTTTGACAGATGCAAGCGGGAAAGATTAAACTAG
>Marker25726
CAACTTAGGTTGGTGATAAAGAAATGCAACTTAACAACTTGGACAAATAAGTGTAACGACCTATGTTCAACAAAATAAGTXXXXXXXXXXAGGAAGACGAGGTCCATACGGACACCACGCGTTAGAGATTAGCATGGCTAGGCCACGTGTTAAACGCTCGACAAAGGTGG
CAACTTAGGTTGGTGATAAAGAAATGCAACTTAACAACTTGGACAAATAAGTGTAACGACCTATGTTCAACAAAATACGTXXXXXXXXXXAGGAAGACGAGGTCCATACGGACACCACGCATTAGAGATTAGCATGGCTAGGCCACGTGTTAAACGCTCGACAAAGGTGG
>Marker25766
CAATAGCGCCACAACACTGAAGAAGTAAGGGAAGCTTGAACAATTTGACCCCTACTCCCTTTAGGAATAACAGGCAACACXXXXXXXXXXCGGGGCTTCATCCCAGATAATCAACTTGGATTCCAATAGTAACTCAGCTAGCTCACTACCGGGGGTAAAATTGCATACAG
CAATAGCGCCACAACACTGAAGATGTAAGGGAAGCTTGAACAATTTGACCCCTACTCCCTTTAGGAATAACAAGCAACACXXXXXXXXXXCGGGGCTTCATCCCAGATAATCAACTTGGATTCCAATAGTAGCTCAGCTAGCTCACTACCGGGGGTAAAATTGCATACAG
>Marker25796
CAAAAGCTTACAAAGCTACTTGTATACTCCAAGTGTAAATCAATATTTTTGAGCATATACTTCTGGTGTCAAATTAGGAGXXXXXXXXXXTCAGGCTGTTGATACATTGGAGATAAAGGTGTCCCACTGGATCGCTGTGTGTCAAAAATTAGGAGGGCATTCAAAAACAG
CAAAAGCTTACAAAGCTACTTGTATACTCCAAGTATAAATCAATATTTTTGAGCATATACCTCTGGTGTCAAATTAGGAGXXXXXXXXXXTCAGGCTGTTGAGACATTGGAGATAAAGGTGTCCCACTGGATCGCTGTGTGTCAAAAATTAGGAGGGCATTCAAGAACAG
>Marker25826
CGGAAGAATAATGTATAAATTGGAGAAATCTTATTATTTGTTATTAAGCTTGATGCAAAAGTTTAATTTAAATAATGTTTXXXXXXXXXXATCGATCTAAGTGAAGTTTTAATCGTGGTCAAGCACTGTGGGGATCTATCCTGATTAGTTTTCCAAGATAGTTTACGATG
CGGAAGAATAATGTATAAATTGGAGAAATCTTATTATTTGTTATTAAGCTTGATGCAAAAGTTTAATTTAAATAATGTTTXXXXXXXXXXATCTATCTAAGTGAAGTTTTAATCGTGGTCAAGCACTGTGGGGATCTATCCTGATTAGTTTTCCAAGATAGTTTACGATG
>Marker25873
CCGGCTTCACCATAGGCAGCATCAGCAGGAGAGACTTTGGATCCAACCGCGGCAGCACCTACGAGGAAGGTGAGGGCAAGXXXXXXXXXXAGCATGCGCTGTAAGCCATTCTCTTTCTTGTTTTAACCTGGAGAAGAGCCGAGACCAAAGTAATGAAAGTGCTTTTAAAG
CCGGCTTCACCATAGGCAGCATCAGCAGGAGAGACTTTGGATCCAACCGCGGCAGCACCTACGAGGAAGGTGAGGGCAAGXXXXXXXXXXAGCATGCGCTGTAAGCCATTCTCTTTCTTGTTTTAACCTGGAGAAGAGCCGAGACCAAAGTGATGAAAGTGCTTTTAAAG
>Marker25917
CACTTCTGATAAAGTCCCACTCCAATCTATCATAGGCTTTGCTCATATCGGTTTTGACCGCCATATAGCACCGCTTCTCTXXXXXXXXXXGTTAGTATCTTCGAGATTATCTTGTAATAGACATTGCACAAGGCAATAGACCTATATTCACCCACTGTTTTGGGGCTCTG
CACTTCTGATAAAGTCCCACTCCAATCTATCATAGGCTTTGCTCATATCGGTTTTGACCGCCATATAGCACCGCTTCTCTXXXXXXXXXXGTTAGTATCTTCGAGATTATCTTGTAATAGACATTGCACAAGGCAATAGGCCTATATTCACCCACTGTTTTGGGGCTCTG
>Marker25922
CAGACAGCCCAGTCATCATGCTACTCTAATAACAGTCTTCTTATTTCTCTTTACTCAGTTTTGATTTTTCTTCTCGCTAAXXXXXXXXXXTAGTTTTTAATGTCTAGGTGTTCATTATTAGACTAAAACAGTTTAAAAAAACAAAAAACATGCAGTCAATAAGGACTACG
CAGACTGCCCAGTCATCATGCTACTCTAATAACAGTCTTCTTATTTCTCTTTACTCAGTTTTGATTTTTCTTCTCACTAAXXXXXXXXXXTAGTTTTTAATGTCTAGGTGTTCATTATTAGACTAAAACAGTTTAAAAAAACAAAAAACATGCAGTCAATAAGGACTACG
>Marker26008
CCAAGAGAGGGGGAGCTTGAAGACAGCAAGCTGTTCCACGACCCTAAGCTTTATAGGAAGCTAGTGGGTAAGCTAATCTAXXXXXXXXXXCATTGGAGAATGGTGGACAGAGTGTTTAGCTATCTCAACGGATCACCAGGCCAAGGAGTTTGGATGGGATGCAATGGGAG
CCAAGAGAGGGGGAGCTTGAAGACAGCAAGCTGTTCCATGACCCTAAGCTTTATAGGAAGCTAGTAGGTAAGCTAATCTAXXXXXXXXXXCATTGGAGAATGGTAGATAGAGTGCTGAGCTATCTCAACGGATCACAAGGCCAAGGAGTTTGGATGGGATGCAATAGGAG
>Marker26041
CATAGTGTAAACGTATTTATGTAGAGTTTGGCTGAAAAGCTCTCTACATGTGACATATGTCCATTTTAGTGTGAACGCATXXXXXXXXXXAGCATGATCCTAATCTGAAGAATGCTCTAGACCATGCTGGAGAATTTTGGAGAAGAAGAGTGTCATGTGCACCTTTGTTG
CATAGTGTAAACGTATTTATGTAGAGTTTGGCTGAAAAGCTCTCTACATGTGACATATGTCCATTTTAGTGTGAATGCATXXXXXXXXXXAGCATGATCCTAATCTGAAGAATGCTCTAGACCATGCTGGAGAATTTTGGAGAAGAAAAGTGTCATGTGCACCTTTGTTG
>Marker26124
CAACACAAATAATTTTGAACACAAATAATTTTGAAATTAAATTTGAAGTTTTGTTTTTGGAGAATAACACCTTAAAATTTXXXXXXXXXXCTCCCAAGCAACAACCTTATTTTATCACGGTAACATCAATGCAGTGTAAGTTAGCGAAAAAAAAAAACATCAATGCAGTG
CAACACAAATAATTTTGAACACAAATAATTTTGAAATTAAATTTGAAGTTTTGTTTTTGGAAAATAACATTTTGAAATTTXXXXXXXXXXCTCCCAAGCAACAACCTTATTTTATCACGGTAACATCAATGCAGTGTAAGTTAGCAAAAAAAAAAAACATCAATGCAGTG
>Marker26127
CCGTGAAAGAGTGTTTAATATAAATTAATAAAAAAAATTAGAATGTCTTTAGAAATTTAAAAAAACACTAAATCTCATATXXXXXXXXXXATACTGGTCCATCCACCAATTTAGAGAGTTTTATGAAGTTATAGTAAATTAATTGATAAAAAAATAAAAAGATTCTCATG
CCGTGAAAGAGTGTTTAATATAAATTAATAAAAAAAATTAGAATGTCTTTAGAAATTTAAAAAAACACTAAATCTCATATXXXXXXXXXXATACTGGTTCATCCACCAATTTAGGGAGTTTTATGAAGTTATAGTAAATTAATTGATAAAAAAATAAAAAGATTCTCATG
>Marker26138
CAAGTAATTAGTAATATCTTTTATAATGAGACTTAACAGTTTCACCATATTCAAGAGAGAAAAATATATGGTTGAATCAGXXXXXXXXXXTTGCTTTCCAAAATCCGACCGTCGTAGCTCGGTTAGTTCTCGTCCCCGTCGGATATTTTTTGTCCTTGTGGCTAAAGAAG
CAAGTAATTAGTAATATCTTTTATAATGAGACTTAACAGTCTCACCATATTCAAGAGAGAAAAATATATGGTTGAATCAGXXXXXXXXXXTTGCTTTCCAAAATCCGACCGTCGTAGCTCGGTTAGTTCTCGTCCCCGTCGGATATTTTTTGTCCTTGTGGCTAAAGAAG
>Marker26180
CCACCGCTGCAATATCAAAACCATACAGAATATTATTGGTATATTGTATGCAAGTCTTACTTTTATTAAAGAAACGTCAAXXXXXXXXXXAAAATCAACACCACTTATATATATACGATTTTGCTGTTACATTTATTTTATAAATAAGATTCCAGAATTTAGTTATGTAG
CCACCGCTGCAATATCAAAACCATACAGAATATTATTGGTATATTGTATGCAAGTCTTACTTTTATTTAAGAAACGTCAAXXXXXXXXXXAAAATCAACACCACTTATATATATACGATTTTGCTGTTACATTTATTTTATAAATAAGATTCCAGAATTTAGTTATGTAG
>Marker26181
CATGGGTATCGTTTTAATTTTTTGTCAATTAATTTAGTAAAACTTCATAATACTTCTTAAATTGGTAGACTAACCACTATXXXXXXXXXXCCTATGATCTTTGGTGTTGTTTTAAAATTTCGAAACACATTCTACATTTGTATTAATGTATATTAAACTCTCTTTCATTG
CATGAGCATCATTTTAATTTTTTGTCAGTTAATTTAGTAAAACTTCATAATACTCCTTAAATTGGTGGACTAACCACTATXXXXXXXXXXCCTATGATCTTTAGTGTTGTTTAAAATTTTCTAAACACATTCTACATTTGTATTAATGTATATTAAACTCTCTTTCATTG
>Marker26271
CAATAGAATTCCGGGACAAACAACACATTGCGGAGCACATAATCAGAGTGTAGTTACTGTGAACCACGCTTCGTTGCTCTXXXXXXXXXXCCGATAACTCTCAGAGGATACTGATCGCTGAGCTTGCATGAGGTTGATCAGTTGTGGAATCTGATTTTTTCTACTGTCAG
CAATAGAATTCCGGGACAAACAACACATTGTGGAGCACATAATCAGAGTGTAGTTACTGTGAACCACGCTTCGTTGCTCTXXXXXXXXXXCCGATAACTCTCAGAGGATACTGATCGCTGAGCTTGCATGAGGTTGATCAGTTGTGGAATCTGATTTTTTCTACTGTCAG
>Marker26347
CCATGAAAGAGAGTTTAGAATAGATTAATACAAATGTAGAATGTGGTCAAAATTTTTAAAAAAACACTAAATATTATAGGXXXXXXXXXXTTTATTGTGGTTTGTCAACTGATTTAGGAAGCATATGAAGTTTTACTAAATTAATTGTTAAAAATAGAACGATGTCTATG
CCATGAAAGAGAGTTTAGAATAGATTAATACAAATGTAGAATGTGGTCAAAAATTTTAAAATAACACTAAATATTATAGGXXXXXXXXXXTTTATTGTGGTTTGTCAACTGATTTAGGAAGCATATGAAGTTTTACTAAATTAATTGTTAAAAATAGAACGATGCCTATG
>Marker26490
CAAAGGATTCAGGAGAGATGTGTTTAAAGTCATCTTATTTTTCACACTTTTTAGTTTGCTATGTTGACTTTCCATATCTAXXXXXXXXXXACATTACAAACTATTGCGTTTGGATTGATTCTTCCGGGATAGCTGCTTAGTTTTGAAGTGGTTTGTTTTTATGCAGTGTG
CAAAGGATTCAGGAGAGGTGTGTTTAAAGTCATCTTATTTTTCACACTTTTTAGTTTGCTATGTTGACTTTCCATATCTAXXXXXXXXXXACATTACAAACTATTGCGTTTGGATTGATTCTTCCGGGATAGCTGCTTAGTTTTGAAGTGGTTTGTTTTTATGCAGTGTG
>Marker26620
CTGGGTAATCCTCTGCCAGAAAGCACCAGCTTTCTGCTCGTTGCTGACGATGGCGTCTTTACTGGTGTTTAGCCAAGCACXXXXXXXXXXGACGACTCACTCCTAAACAAAGACAGAGGCTTAAGTAAACTATAACTACAGACGACTCAGTAGCATTTAACTCAGAGGAG
CTGGGTAATCCTCTGCCAGAAAGCACCAGCTTTCTGCTCGTTGCTGACGATGGCGTCCTTACTGGTGTTTAGCCAAGCACXXXXXXXXXXGACGACTCACTCCTAAACAAAGACAGAGGCTTAAGTAAACTATAACTACAGACGACTCAGTAGCATTTAACTCAGAGGAG
>Marker26676
CATCTTCTACTTTTGATATGTTTCAATGTTTGTAGGATTATGGTCTGAATTGTGTCTGATCTCGGCTGGTTTGAAATAAAXXXXXXXXXXCTCTCTTTGTTTCTCTAGATGGACGGATCCAGAGGCATGAAGCTTCTTCAAAGAATATCACCGAACAATTGCAATACAGG
CATCTTCTACCTTTGATCTGTTTCAATGTTTGTAGGATTCTGGTCTGAATTGTGTCTAATCTCGTCTGGTTTGAAATAAAXXXXXXXXXXCTCTCTTTGTTTCTCTAGATGGACGGATCCAGAGGCATGAAGCTTCTTCAAAGAATATCACCGAACAATTGCAATACAGG
>Marker26845
CCAAGCGGTTATGTGAGGGATGCCAGCTTGGGAAAAGCAGTAGATTACCTTTTTCTTCTTCTAGTTTCTCAGCTTCAAGAXXXXXXXXXXCTCAAGAATAAATCAGATTTCTACTCTATCTTCTGCAAATTTCAAAGTCTTGTCGTGAATCAACTGAGTTGCAAGATAGG
CCAAGCGGTTATGTGAGGGATGCCAGCTTGGGAAAAGCAGTAGATTACCTTTTTCTTCTTCTAGTTTCTCAGCTTCAAGAXXXXXXXXXXCTCAAGAATAAATCATATTTCTACTCTATCTTCTGCAAATTTCAAAGTCTTGTCGTGAATTAACTGAGTTGCAAGATAGG
>Marker26868
CATAAACTTTTATAGGTGTTAGATGCTTGTATGACCTTAGAATGTTCTTAATCGTTGTAGGTAACGATTAAAAGTGATCAXXXXXXXXXXCCTAACTTTAAAAATCCTGCTTTAGTTGGAGGTGTTTCTATAAACCTTTTTAAAAAGATTTCATTGTATCTTAATGGTTG
CATAAACTTTTATAGGTGTTAGATGCTTGTATGACCTTAGAATGTTCTTAATCGTTGTAGGTAACGATTAAAAGTGATCAXXXXXXXXXXCCTAACTTTAAAAATCCTGCTTTAGTTGGAGGAGTTTCTATAAACCTTTTTAAAAAGATTTCATTGTATCTTAATGGTTG
>Marker26875
CTTTTTGTCATCGTGTGGGACACATCATTGATCGTTGCTACAAGAAGCATGGTTATCCAACCAGTTTCAAGCCGAATCAGXXXXXXXXXXCCTAACGATCATCCCACTCCTGAAGTTCACTCTGTCTCAGTTTCCATTCCTTCTTCATCTAACACTTGCCCAATAACCGG
CTTTTTGTCATCGTGTGGGACACATCATTGATCGTTGCTACAAGAAGCATGGTTATCCAACCAGTTTCAAGCCGAATCTGXXXXXXXXXXCCTAACGATCATCCCACTCCTGAAGTTCACTCTGTCTCAGTTTCCATTCCTTCTTCATCTAACACTTGCCCAATAACCGG
>Marker26988
CCATGAAACGAAAGCACTCTTTATTTATCTATTATATTAGTAAAAATTGGGGCCCGTAAAAATTGGGCTTTGAACAAAGGXXXXXXXXXXTTATTTCATTGTTACATTTTCCGCTTATTTTTGAGTATATACATTCGTGTATTAATACTTTTTTTTGAACTTTATAAATG
CCATGAAACCAAAGCACTCTTTATTTATCTATTATATTAGTAAAAATTGGGGCCCGTAAAAATTGGGCTTTGAACAAAGGXXXXXXXXXXTTATTTCATTGTTACATTTTCCGCTTATTTTTGAGTATATACATTCGTGTATTAATACTTTTTTTTGAACTTTATAAATG
>Marker27063
CCGTATTTGATTATTTTGTTTAGAAGTATCTTTCTGTAGCATGTTTAAGCTTTTACAACAGTTGAATCTGTGTCCAAGTTXXXXXXXXXXTTTGTCCTTAGTTTTACTTCTCCAATCATTTCTTTTTGCAGGCAAAACACGAGAAATATAAGCTATGTGATATTTATGAG
CCGTATTTGATTATTTTGTTTAGAAGTATCTTTCTGTAGCATGTTTAAGCTTTTACAACAGTTGAATCTGTGTCGAAGTTXXXXXXXXXXTTTGTCCTTAGTTTTACTTCTCCAATCATTTCTTTTTGCAGGCAAAACACGAGAAATATAAGCTATGTGATATTTATGAG
>Marker27095
CTTTTGTATTGTTTCAGTCAGCTTAACATAGACAGTATTGATGGGAGAGAGAAACAGCTTACATCAAGTGACGTGCGTTGXXXXXXXXXXTACAAAAGACCAAATGTAAAACTTGGTGTTAACAAGAGACTGGTGAGGTGGTGAAACTGAAGATTACCCATTGTAGAATG
CTTTTGTATTGTTTCAGTCAGCTTAACATAGACAGTATTGATGGGAGAGAGAAACAGCTTACATCAAGTGACGTGCGTTGXXXXXXXXXXTACAAAAGACCAAATGTAAAACTTGGTGCTAACAAGAGACTGGTGAGGTGGTGAAACTGAAGATTACCCATTGTAGAATG
>Marker27170
CGTCTTATATGCGTCTTCTGAATAATTCAATGCTCCTTCCAGAGTTATAGTTGTCTCTTTTTGGAATATGAATAGATAATXXXXXXXXXXGCGGTGTGGTTCTACCGTCACCGTCCATCTCAGTAGAGGAGTCATTGGCATATTTCAATTCCAATGGTCTTGACGTTTGG
CGTCTTATATGCGTCTTCTGAATAATTCAATGCTCCTTCCAGAGTTATAGTTGTCTCTTTTTGGAATATGAATAGATAATXXXXXXXXXXGCGGTGTGGTTCTACCGTCACCGTCCACCTCAGTAGAGGAGTCATTGGCATATTTCAATTCCAATGGTCTTGACGTTTGG
>Marker27181
CATGGACATCGTTTTAAATTTTTGTCAATTAATTTAGTAAATCTTCGTAATACTCCCTAAATTGGTAGATTAACCACTATXXXXXXXXXXCCTATGATCATTAGTGTTGTTTTAAAATTTCTAAACACATTCTACATTTGTATTAATGTATATTAAACTCTCTTTCATGG
CGTGGACATCGTTTTAATTTTTTGTCAATTAATTTAGTAAAACTTCATAATACTCCCTAAATTGGTGGACTAACCACTATXXXXXXXXXXCATATGATCTTTAGTGTTGTTTTAAAATTTCTAAACACATTCTACATTTGTATTAATGTATATTAAACTCTCTTTCATTG
>Marker27197
CATGATATAAATCAAGATATAGTAAAATTGAATTGTTTTCAACATAGATGAGTGAATGTAGTGAGTCATGGTATTCTTTGXXXXXXXXXXTTTATATTTAAGGTCTAGACTACTTCATAGAAGTGTTTCAGGAATCTTCCAAACCGTTTGAACCTTTAATTTTACCAAAG
CATGATATAAATCAAAATATAGTAAAATTGAATCGTTTTCAACATAGATGAGTGAATGTAGTGAGTCATGGTATTCTTTGXXXXXXXXXXTTTATATTTAAGGTCTAGACTACTTCATAGAAGTGTTTCAGGAATCTTCCAAACCGTTTGAACCTTTAATTTTACCAAAG
>Marker27260
CGTTAATACTTAATATAGTAATAAGCTAGTTAATATTATGATTTATCGTTCATTTACTCTGTGACGTGACGTTTAAGTTTXXXXXXXXXXATCATGACGCCGGAGACCATGTTAAATTCGGACTTCCGATGGCTTTCACGGTGACAATGCTGTCTTGGAGTGTAATAGAG
CGTTAATACTTAATATAGTAATAAGCTAATTAATATTATGATTTATCGTTCATTTACTCTGTGACGTGACGTTTAAGTTTXXXXXXXXXXATCATGACGCCGGAGACCATGTTAAATTCGGACTTCCGATGGCCTTCACGGTGACAATGCTGTCTTGGAGTGTAATAGAG
>Marker27275
CAATGAAAGAGAGTTTAGAATACATTAATACAAATGTAAAATGTGGTTAAAAGTTAAAAAAAAACACTAAAGATTATAGGXXXXXXXXXXATTGTGATTTGTCCACTGATTTGGCGAGCATATGAAGTTTTACTAAATTAACTGATTACAAAAATAGAACGTTGTCCATG
CAATGAAAGAGAGTTTAGAATACATTAATACAAATGTAAAATGTGGTTAAAAGTTTAAAAAAAACACTAAAGATTATAGGXXXXXXXXXXATTGTGATTTGTCCACTGATTTGGCGAGCATATGAAGTTTTACTAAATTAACTGATTACAAAAATAGAACGTTGTCCATG
>Marker27278
CAATAATCATAAATATATAAGATACCATATTTTGGTTCAATAATGAACATTATAATATTTTTCCCACAATGGTCAACTAAXXXXXXXXXXTTAGTATTTTTATTATTTTATGCATTTTTATTTAAAATTATTAAATAATCTCTATTGGAAATCATATTTTCATGTTATTG
CAATAATCATAAATATATAAGATATCATATTTTGGTTCAATAATGAACATTATAATATTTTTCCCACAATGGTCAACTAAXXXXXXXXXXTTGGTATTTTTATTATTTTATGCATTTTTATTTAAAATTATTAAATAATCTCTATTGGAAATCATATTTTCATGTTATTG
>Marker27336
CATGAGGCAACTATGCATTAAAGCAATATTGTTATATTTTTTTATTTTTTCTCAAAATCTATGTGTTAACCATCTATGTGXXXXXXXXXXTTTCAAATATCATACAAACTGAAACAAAAATATCATTTAAAACATCATACGTAAAGAAATGGAGAAAATATGTAAGAGTG
CAGGAGGCAACTATGCATTAAAGCAATATTGTTATATTTTTTTATTTTTTCTCAAAATCTATGTGTTAACCATCTATGTGXXXXXXXXXXTTTCAAATATCATACAAACTGAAACAAAAATATCATTTAAAACATCATACGTAAAGAAATGGAGAAAATATGTAAGAGTG
>Marker27362
CCGTCTCAACCACGCTTTCTCAGCCATCGAGACCTACCTTGAGTCGAAAGCAACCGATAAATCAAAGCACCTCAAAGGAAXXXXXXXXXXTGTGACTGCTTCCGACGAAGAAAGATCTTACAAGCTCACATTTCACCACCGTGCAAGGACTCTTATAACTGATTCATACG
CCGTCTCAACCACGCTTTCTCAGCTATCGAGACCTACCTTGAGTCGAAAGCAACCGATAAATCAAAGCACCTCAAAGGAAXXXXXXXXXXTGTGACTGCTTCCGACGAAGAAAGATCTTACAAGCTCACATTTCACCACCGTGCAAGGAGTCTTATAACTGATTCATACG
>Marker27454
CTTGAAAGAAAAAAAAAACTTGAATAACAAAGATATAGTCTGAGAAAACGTTGTCTTCTTAACTCACCGAACATCATTACXXXXXXXXXXAAACAGTTGTTCAGCTGGATTGTAGGAGGTGCAACATATGTTAATATTTCTTGTCGTTTTCCTGAAGCTGCTGCAAAGCG
CTTGAAAGAAAAAAAAAACTTGAATAACAAAGATGTAGTCTGAGAAAACGTTGTCTTTTTAACTCACCGAACATCATTACXXXXXXXXXXAAACAGTTGTTCAGCTGGATTGTAGGAGGTGCAACATATGTTAATATTTCTTGTCGTTTTCCTGAAGCTGCTGCAAAGCG
>Marker27462
CGCTATTATCGTTTATCATACACACGCACAATGAAGATGAATTGAATTTTGTGTTTTGTTCATCAACTCCGTTGTCGTCAXXXXXXXXXXTGGCCTAATATACAATCAAAATGATTAAAATATTTAAAACGAGATGCTAAAGTCATTAAAAACATGAGATATCATATATG
CGCTATTATCGTTTATCATACACACGCACAATGAAGATGAATTGAATTTTGTGTTTTGTTCATCAACTTCGTTGTCGTCAXXXXXXXXXXTGGCCTAATATACAATCAAAATGATTAAAATATTTAAAACGAGATGCTAAAGTCATTAAAAACATGAGATATCATATATG
>Marker27543
CCAGGAGGTCCCCATATCAATTTCGCACTCGTTTCGTGACTACAGTTCCTTGTCTTGATGCAACCCAAAACTGCGTCTTCXXXXXXXXXXAAAGAATAAAATATCATGAATACATAGAAATACTAAAAAAAAATTGGAAAGGCAAAAAAAAAGATTAATTTCCGGAGACG
CCAGGAGGTCCCCATATCAATTTCGCACTCGTTTCGTGACTACAGTTCCTTGTCTTGATGCAACCCAAAACTGCCTCTTTXXXXXXXXXXAAAGAATAAAATATCATGAATACATAGAAATACTAAAAAAAAATTGGAAAGGCAAAAAAAAAGATTAATTTCCGGAGACG
>Marker27693
CATAGATAATCTCCGAACGTGTGAAAACCTCTTTCAGGGACTTAATATCTTCCAAATAACTTGCAAATGCGGGCCATTCTXXXXXXXXXXTGCTTCTATCTCCGCATGTAGAGGGGATAGACAAGCTCGGACATTCCTTGCTCCTAACAACCCATCAAAGCCTTCTAAAG
CATAGATAATCTCCGAACGTGTGAAAACCTCTTTCAGGGACTTAATATCTTCCAAATAACTTGCAAATGCGGGTCATTCTXXXXXXXXXXTGCTTCTATCTCCGCATGTAGTGGGGATAGACAAGCTCGGACATTCCTTGCTCCTAACAACCCATCAAAGCCTTCTAAAG
>Marker27797
CTGCAGCAATTCGTCAATTGGCATATGGTGGTGGGGCGGATACAGTTGACGAATATGTACGACTTGGTGAAACAACAGCTXXXXXXXXXXACCGAAAAACCAACTATTATGTTGGAGGCGGTAGCTTCATATGACCTCTGGATATGACACACATTTTTTGGAGCTCCAGG
CTGCAGCAATTCTTCAATTGGCATATGGTGGTGGGGCGGATACAGTTGACGAATATGTACGACTTGGTGAAACAACAGCTXXXXXXXXXXACCGAAAAGCCAACTATTGTGTTGGAGGCGGTAGCTTCATATGACCTCTGGATATGACACACATTTTTTGGAGCTCCAGG
>Marker27799
CTATGGTTCATGGTTCAGATCAAGCAAATTTAGTAAGAGAAGCATCAATGATTATATGAGATGAAGCGCCTATGATGATCXXXXXXXXXXGACAGGTTCTACCTGTAATAAATGGAGCTGGAAGAGCTGAAATTGTTTTGGCCGCACTGAATTCTTCATATCTTTGGGAG
CTATGGTTCATGGTTCAGATCAAGCAAATTTAGTAAGAGAAGCATCAATGATTATATGGGATGAAGCACCTATGATGAGCXXXXXXXXXXGACAGGTTCTACCTGTCATAAATGGAGCTGGAAGAGCCGAAATTGTTTTGGCCGCACTGAATTCTTCATATCTTTGGGAG
>Marker27854
CTTTAACAAAAAAAAGTAAGCAGGAAGAAATTTGTTGTGCTATTTAATATATACGTATAATACAAATTTTTCATGTATACXXXXXXXXXXCTAAACATTTTAAATGTAATTTACGACTTAATTTATTTTTAACAGTTTTTTATTTGGTTACCCAAGGCTTTTGCTTCGGG
CTTTAACAAAAAAAAGTAAGCAGGAAGAAATTTGTTGTGCTATTTAATATATACGTATAATACAAATTTTTCATGTATACXXXXXXXXXXCTAAACATTTTAAATGTAATTTACGACTTAATTTATTTTTAACAGTTTTTTATTTTGTTACCCAAGGCTTTTGCTTCGGG
>Marker27944
CATCAGATACCAGCTATGAATGAGTGTTTTGTGGAGATGGTAGCAGAAAGAGTCATCGTAGAATCTGTAATCAGCGGATGXXXXXXXXXXTCTCAGCCATGGAAAAAAGGATGGCGTTTTCTTCTCTTTCGAATAGAAGCTGTTACTTAGAAAAGATGAAAACTCAAGTG
CATCAGATACCAGCTATGAATGAGTGTTTTGTGGAGATGGTAGCAGAAAGAGTCATCGTAGAATCTGTAAACAGCGGATGXXXXXXXXXXTCTCAGCCATGGAAAAAAGGATGGCGTTTTCTTCTCTTTCGAATAGAAGCTGTTACTTAGAAAAGATGAAAACTCAAGTG
>Marker28002
CTGGTCCCTTTCTCCATTGGCCCGCATTATAATGACCGTACTTACTGTGATGTCGCACCAATGGACATCAACCACGTCATXXXXXXXXXXGAAGGGATTGGCGTTTGCCCTTTTACCGACAACAACACATCACAACCTGCAAACGACGCCCGCCCCATATTTGGTCACAG
CTGGTCCCTTTCTCCATTGGCCCGCATTATAATGACCGTACTTACTGTGATGTCGCACCAATGGACATCAACCACGTCATXXXXXXXXXXGGAGGGATTGGCGTTTGCCCTTTTACCGACAACAACACATCACAACCTGCAAACGACGCCCGCCCCATCTTTGGTCACAG
>Marker28031
CTTCTTTCGGGGAAGATACTTAAGAAATTTGTTAACTAGTTTTGGTTCTACGATTTCTTCTCCCAAAGCAGCGGATTTTGXXXXXXXXXXGACTGAAACAAGAGCGCCATAGCCATATCGTTTTTTCCATCATCCTCTGCTTCAGTCTCCACGATCTCCCAGACCTTGTG
CTTCTTTCGGGGAAGACACTTAAGAAATTTCTTAACTAGTTTTGGTTCTACGATTTCTTCTCCCAAAACAGCGGATTTTGXXXXXXXXXXGACTGAAACAAGAGCGCCATAGCCATATCGTTTTTTTCATCATCCTCTGCTTCAGTCTCCACGATCTCCCAGACCTTGTG
>Marker28052
CCATGAAAGATAGTTTAATATACATTAATACAAATATAAAATGTGTTTAGAAATATTAAAACAACAGTAAAGATCATAGGXXXXXXXXXXATAGTGGTTAGTCAACCAATTTAGGGAGTATTATGAAGTTTTACTAAATTAATTTACAAAACATTTAAACGACGCCCACG
CCATGAAAGATAGTTTAATATACATTAATACAAATATAAAATGTGTTTTGAAATATTAAAACAACAGTAAAGATCATAGGXXXXXXXXXXATAGTGGTTAGTCAACCAATTTAGAGAGTATTATGAAGTTTTACTAAATTAATTTACAAAACATTTAAACGACGCCCACG
>Marker28126
CTTGTTGTGGTGTCTGAACTCTGGGACTCATAGCAGCATGAGAAGCTCCACTGGTTTAAAGCTGTGTTGATAAACTAACTXXXXXXXXXXTCTATATCCATAAAACCATCACCAGGAAGAGTCATAGGCTCTTCTTCTTTCCATCATCTTGAGACTAGAACAAGCGCTGG
CTTGTTGTGGTGTCTGAACTCTGGGACTCATAGCAGCATGAGAAGCTCCACTGGTTTAAAGCTGTGTTGATAAACTAACTXXXXXXXXXXTCTATATCCATAAAACCATCACCAGGAAGAGTCATAGGCTCTTCTTCTTTCCATCATCTTGAGACTAGCACAAGCGCTGG
>Marker28147
CTTTCCTAATTCTACACGAAATCTAATCTAAATCTCGCAGAGTATATTCTTTCCTAAGTCAAAAAAATCATCAAAATTGTXXXXXXXXXXGTATTTTCATATAATAGAGTTAAAAGTGAACGTTTAAAGTTTAAGACGAAATCATAAAGATATTTCCGTAAATTTAAAAG
CTTTCCTAATTCTACACGAAATCTAATCTAAATCTCGCAGAGTATATTCTTTCCTAAGTCAAAAAAATCATCAAAATTGTXXXXXXXXXXGTATTTTCATATAATAGAGTTAAAAGTGAACGTTTAAAGTTTAAGGCGAAATCATAAAGATATTTCCGTAAATTTAAAAG
>Marker28189
CTAACGCTGCTGATGGAGCTTCTTTCTCTGATGACACTGAGGAAGACTTGCTCTCTATGTATCTCGATATGGATAAGTTCXXXXXXXXXXTGATGCTAAGAAGTCCATGTCTGCTGCTAAACTCGCTGAGCTTGCTCTCATCGATCCTAAACGTGCTAAGAGGTAATTAG
CTAACGCTGCTGATGGAGCTTCTTTCTCTGATGACACTGAAGAAGACTTGCTCTCTATGTATCTCGATATGGATAAGTTCXXXXXXXXXXTGATGCTAAGAAGTCCATGTCTGCTGCTAAACTCGCTGAGCTTGCTCTCATCGATCCTAAACGTGCTAAGAGGTAATTAG
>Marker28200
CACAACTTAAATAGCTTAAACAACTCAATATTGGACATAGCGCATTCATAGAACAAAAAATACTGGGGAATATTTTATTGXXXXXXXXXXTTCTCTTTTTTTTTTTTTTTTGTGCACCAGACAACAACTACTCTTTTTCTCATTTTTATTAATTGTTTTTCACACACCCG
CACAACTTAAATAGCTTAAACAACTCAATATTGGACATAGCGCATTCATAGAACAAAAAATACTGGGGAATATTTTATTGXXXXXXXXXXCTACTCTTTTTTTTTGTTTTTGTGCACCAGACAACAACTACTCTTTTTCTCATTTTTATTAATTGTTTTTCACACACCCG
>Marker28210
CTTCTATGCCAAGCACAGCCTATAATACATTCTGAATGAAAGAATTAGTGGCTCAGGCTCAGAGTAGTGACCAATACATTXXXXXXXXXXTCCATTTATATTTAATAATCCTTGAATAAAAGCTAAGTTCCTCAAAAAATCAACCTAAATGAAATAATATCAACCGTTCG
CTTCTATGCCAAGCACAGTCTATAATACATTCTGAATGAAATAATTAGTGGCTCAGGCTCAGAGTAGTGACCAATACATTXXXXXXXXXXTCCATTTATATTTAATAATCCTTGAATAAAAGCTAAGTTCCTCAAAAAATCAACCTAAATGAAATAATATCAACCGTTCG
>Marker28259
CAGGGATTAGCCGCAGAGTTCGACTTCTTCGAACTCATCAAAGTTCCTAGAGGAGAAGACGTCTGCGCCGACGCCCTTGCXXXXXXXXXXGGCAGCCCGCCGACTAAAAACGCGCAGTGCCCATTATGTTGTCCTAGACAACGAACTCCATCGATGGACTGCGAGTAAAG
CAGGGATTAGCCGCAGAGTTCGACTTCTTCGAACTCGTCAAAGTCCCCAGAGGAGAGAACGTCTGCGCCGACGCCCTTGCXXXXXXXXXXGACAGCCCGCCGACTAAAAATGCGCAGTGCCCATTATGTTGTCCTAGACAACGAACTCCATCGATGGACTGCGAGTAAAG
>Marker28404
CCACCAGTTTCATCTATCCGACATCAAAGGCTAACCTTACTTTGGTTCTCGGAGAAGGCATCTGACGAGGAGTGGAAGCTXXXXXXXXXXCCCGTCTTTCTGTTATCCGTCAAGGTCAGAGGTCTTCATCGAGCTCTTTACTGAGGCAGTTTCGGTGCTGGTTGAGTTTG
CCACCAGTTTCATCTATCCGACATCAAAGGCTAACCTTACTTCGGTTCTCGGAGAAGGCGTCTGACGAGGAGTGGAAGCTXXXXXXXXXXCCCGTCTTTCTGTTATCCGTCCAGGTCAGAGGTCTTCCTCGAGCTCTTTACCGAGGCAGTTTCGGTGCTAGTTGAGTTTG
>Marker28505
CAAGTGAGAGGATCGTGGCGTTTGCTGCAGCCGGAAGGAAACAGGAAGAGAAGAACTGCTGGATCGAGTTTGTAGTCTCAXXXXXXXXXXTGAGATTCAAACTCAGATAGCTGAAACCCCGTGAGTTCAGCAAACCAGGAAGGAGCCGAGTATACAAAGGAGGGAGAGAG
CAAGTGAGAGGATCGTGGCGTTTGCTGCAGCCGGAAGGAAACAGGAAGAGAAGAACTGCTGGATCGAGTTTGTAGTCTCAXXXXXXXXXXTGAGATTCAAACTCAGATAGCTGAAACCCCGTGAGTTCAGCAAACCAGGAAGGAGCCGAGTAGACAAAGGAGGGAGAGAG
>Marker28564
CCAACATGTTTGGACCTTTTCCTTTTCGAACAGCTCTATCAACCTTTCCACCAAGTGAAGTGAATGAGAACACCATGTTGXXXXXXXXXXACAGAGAGCAAACTTAGGGTTGCGTGTTTTTAGACGCCTATTTAAGCGTTCACCAAACCACATAATAGCTCCACAGTAAG
CCAACATGTTTGGACCTTTTCCCTTCCGAACAGCTCTATCAACCTTTCCACCAAGTGAAGTGAATGGGAACACCATGTTGXXXXXXXXXXACAGAGAGCAAACTTAGGGTTGCGTGTTTTTAGACGCCTGTTTAAGCGTTCACCAAACCACATAATACCTCCACAGTAAG
>Marker28643
CAAGACTTGACTCTTCTACAAGCTCTGTCCTGGAAAAGACTTTACATGTTGACACAGATAAGACTCCAAAGACCACCAATXXXXXXXXXXTCCCCACACCTAAAAAGCCTTCTGAGTCTTGGCTTTTACGTAATCTACCTTCAGTAAGCTCAAAGATATCTTCAAGGAGG
CAAGACTTGACTCTTCTACAAGCTCTGTCCTGGAAAAGACTTTACATGTTGACACAGATAAGACTCCAAAGACCACCAATXXXXXXXXXXTCCCCACACCTAAAAAGCCTTCTGAGTCTTGGCTTTTACGTAATCTACCTTCAGTAAGCTCAAAGATATCTTCACGGAGG
>Marker28677
CCCCGGAGATAGCAATTCTCTCGTGTATTTCCTATGTTCCTAACATTTTGAGAACTCGTTTCTTTATTTCCTTGTAAAAGXXXXXXXXXXGCTTTACACAGCCTGTCAACACCCTAACAGCTGCTACTGACGGATTCCTAATCTACCCAAACTTGTCTCTTTGTCGTCAG
CCCCGGAGATAGCAATTCTCTCGTGTATTTCCTATGTTCCTAACATTTTGAGAACTCGTTTCTTTATTTCCTTGTAAAAGXXXXXXXXXXGCTTTACATAGCCTGTCAACACCCTAACAGCTGCTACTGACGGATTCCTAATCTACCCAAACTTGTCTCTTTGTCGTCAG
>Marker28678
CATACGTCGAGATCTTTGAGACGACGTAGTCTGATAAGATGAACTAACTTTTTGAAAGTAGTACTGGTTAGCGCCTTGGTXXXXXXXXXXTTGTGTGTGTTTTTGTTGCCTCTTTAAAACCTTGTTAAGGAAAAGCCCAGTGGGATAAAAACCATAACAAGGAAAAATAG
CATACGTCGAGATCTTTGAAACGACGTAGTCTGATAAGATGAACTAACTTTTTGAAAGTAGTACTGGTTAGCGCCTTGGTXXXXXXXXXXTTGTGTGTGTTTTTGTTGCCTCTTTAAAACCTTGTTAAGGAAAAGCCCAGTGGGATAAAAACCATAACAAGGAAAAATAG
>Marker28745
CCAAAATGAACAGCAACAAGATAAAGAATAAAGAAGATGAGAAGTCAGAGTTTGGTGATACCGCAACCAAAGTCATAGGCXXXXXXXXXXACAGCGCAAAAGATTACTTCAAGGATTTGCGTGGTAAGAAATGAAAGAACAAAAAAATATTTCTGAATATGTATGCATGG
CCAAAATGAACAGCAACAAGATAAAGAATAAAGAAGATGAGAAGTCAGAGTTTGGTGATACCGCAACCAAAGTCATAGGCXXXXXXXXXXACAGCGCAAAAGATTACTTCAAGGATTTGCGTGGTAAGAAATGAAAGAACAAAAAAATATTTCTAAATATGTATGCATGG
>Marker28771
CCAGATGGCTCTTAATGCTTCCAGCAATGGAAACTTCAACACCAGGAATCCAGAAGAGGCAGTCAAGGTTATTGAAAACCXXXXXXXXXXCTGGATTCCAAGGTTCTGGAAACCAGGGTGGAAACAAAAACTCCTATGGAAATAGGAGTAACTTCAACCAAAATTCACAG
CCAGATGGCTCTTGATGCTTCCAGCAATGGAAACTTCAACACCAGGAATCCAGAGGAGGCAGTCAAGGTTATTGAAAACCXXXXXXXXXXCTGGATTCCAAGGTTCTGGAAACCAGGGTGGAAACAAAAACTCCTATGGAAATAGGAGTAACTTCAACCAAAATTCACAG
>Marker28800
CTCGAAACATGCATATAGGCTTTAGATCAAAAAACTTGGTTATGTGCCTTACTGCTTTAGTGCTTTATCGGTTCGGGCTGXXXXXXXXXXTAAAAAGTGGATCTAATAGATCTATTTCTAGAAAGTCATGTTACATTTAATATCTAATCTTATCATTTAAATTTTGGACG
CTCGAAACATGCATATAGGCTTTAGATCAAAAAACTTGGTTATGTGCCTTACTGCTTTAGTGCTTTATCGGTTCGGGCTGXXXXXXXXXXTAAAAAGTGGATCTAATGGATCTATTTCTAGAAAGTCATGTTACATTTAATATCTAATCTTATCATTTAAATTTTGGACG
>Marker28891
CATTTTGGAATAGAGAGAGAGTATAACTAAGAAGTGAGACCGTTCATTGAATTTGTCTTCAATATTCACATCTTTGTGTAXXXXXXXXXXCTAATGGTGTCTACAATTCTCCAACAGCGAACGTTACACAGTTCGCTCTACAAAAAGAGTTTATTGCCTTACAAGTAGAG
CATTTTGGAATAGAGAGAGAGTATAACGAAGAAGTGAGACCGTTCATTGAATTTGTCTTCAATATTCACACCTTTGTGTAXXXXXXXXXXCTAATGGTGTCTACAATTCTCCAACAGCGAACGTTACACAGTTCGCTCTACAAAAAGAGTTTATTGCCTTACAAGTAGAG
>Marker28960
CATGAGGATGATCAGGAGAGTTGGCGTCAGCGGTAAAGCGACAGAAACCTGAGGAGAAGAGAGTCAAGATAGCCACGGTTXXXXXXXXXXCTTTCTGTCCAGGTCCAATACATACACCCTTGCCAGCAAAGCAGCGCTAAGCGTGGCTGTTATTAACATAAAAAACGGTG
CATGAGGATGATCAGGAGAGTTGGCGTCAGCGGTAAAGCGACAGAAACCTGAGGAGAAGAGAGTCAAGATAGCCACGGTTXXXXXXXXXXCTTTCTGTCCAGGTCCAATACATACACCCTTGCCAGCAAAGCAGCGCTAAGCGTGGCTGTTATTAACATAAAACACGGTG
>Marker29267
CCTATTCGTGTTTGGTTCTGGTCTGTTTGGGTTTCGGTTTTTTAGGGTCAAATATTTCAGTCTCATTCGGGTATTTCTAAXXXXXXXXXXTTCATTATATACTCTAAATTTCTCGAAATCTAAAAACAAAATAATATATTACATATAAATTTGAATAACATATGTTAGAG
CCCATTCGTGTTTGGTTCTGGTCTGTTTGGGTTTCGGGTTTTTAGGGTCAAATATTTCAGCCCCATTCGGGTATTTTTAAXXXXXXXXXXTTCATTATATACTCTAAATTTCTCAAAATCTAAAAACAAAATAATATATTACATATAAATTTGAATAACATATGTTAGAG
>Marker29330
CGTTAAGCATCTCCATATTCCACTCTCGCCCATTAGATATAAGTAGTTCACTGACTCGCATATCATCAGACCAGTTCTCAXXXXXXXXXXATTCCCAATCACCACTCTCGCTCCTTGTTGGATCAGCTTCTGCGCTGTATGGATACTTCTCCAAGAGAAAGAAGGTCTTG
CGTTAAGCATGTCCATATTCCACTCTCGCCCATTAGATATAAGTAGTTCACTGACTCGCATATCATCAGACCAGTTCTCAXXXXXXXXXXATTCCCAATCACCACTCTCGCTCCTTGTTGGATCAGCTTCTGCGCTGCATGGATACTTCTCCAAGCGAAAGAAGGTCTTG
>Marker29345
CACTTCTTCAGGGTTTCCAACGATGGTGGATTACAAAACAAGTAATCTCTCTTTCTCTACTGATCTTCAAGGGCTTGGCCXXXXXXXXXXGATGATAATCAACAACAGAAGAGTCATGGTAATAATAATAATTCAAGCCCTAATAATGGATACTGGAGTGGGATGTTCAG
CACTTCTTCAGGGTTTCCAACGATGGTGGATTACAAAACAAGTAATCTCTCTTTCTCTACTGATCATCAAGGGCTTGGACXXXXXXXXXXGATGATAATCAACAACAGAAGAGTCATGGTAATAATAATAATTCAAGCCCTAATAATGGATACTGGAGTGGGATGTTCAG
>Marker29354
CTTGTATCTAGAGATGTCAAGTTCTTTGAAGAGAAGAGCTACTATGAGGACAAAGATTGGAAAGAGCTGGAGGATCTGTCXXXXXXXXXXTGAAGAGCGTAATGAGTTGCCAGAACAAGGAGAAGTTGAAACAACTGAAGTAGAAGCACCAGAGCAAACACAAACTGAGG
CTTGTATCTAGAGATGTCAAGTTCTTTGAAGAAAAGAGCTACTATGAAGACAAAGATTGGAAAGAGCTGGAGGATCTGTCXXXXXXXXXXTGAAGAGCGTAATGAGTTGCCAGAACAAGGAGAAGTAGAAACAACTTAAGTAGAAGCACCAAAGCAAACACAAACTGAGG
CTTGTATCTAGAGATGTCAAGTTCTTTGAAGAGAAGAGCTACTATGAAGACAAAGATTGGAAAGAGCTGGAGGATCTGTCXXXXXXXXXXTGAAGAGCGTAATGAGTTACCAGAACAAGGAGAAGTTGAAACAACTGAAGTAGAAGCACCAGAGCAAACACAAACTGAGG
>Marker29360
CTAAAGGAGATTATTTAACAAGTAGTGAAAAAGAAAGCTCCTTTGATTATGGTATATACTCTCTGGGTGAAATGTTTTTTXXXXXXXXXXATTCTGATGACGACGATCTTGATGGAGACACAGAAACAGCTGATAATGGAGATCCTACCGACGTTAAGCGTGCTAGGAGG
CTAAAGGAGATTATTTAACAAGTAGTGAAAAAGAAAGCTCCTTTGATTATGGTATATACTCGCTGGGTGAAATGTTTTTTXXXXXXXXXXATTCTGATGACGACGATCTTGATGGAGACACAGAAACAGCTGATAATGGAGATCCTACCGACGTTAAGCGTGCTAGGAGG
>Marker29362
CCCGAACGCCCACCCCTAATAGGCATTAGACAGAGTAACGGTCTAGGTATGAAACAGGCCTTTTTGTGTTTAAGTGGAGCXXXXXXXXXXTTTCTTTATACTCCTAATTAACAAGTGGCGTCTGTCTTTTCTTTTAGAATCTTCTCCTTCTTCATCACCTTATTCTGAAG
CCCGAACGCCCACCCCTAATAGGCATTAGACAGAGTAACAGTCTAGGTATGAAATAGGCCTTTTTGTGTTTAAGTGGAGCXXXXXXXXXXTTTCTTTATACTCCTAATTAACAAGTGGCGTCTGTCTTTTCTTTTAGAATATTCTCCTTCTTCATCACCTTATTCTGAAG
>Marker29409
CTGTCCAAAGTTTACAGCTGCATGGTGACCTGAAGCCACCCATGCAATCGTGGTCACCACTTCAATCAAGTCTTCTTGTGXXXXXXXXXXTAGTGATTCACATAGTCTGTTACCCATTCCTTAAGTGCATCCCACAGCATTAGACCGTCATTCGCAAATGGGTAATCTGG
CTGTCCAAAGTTTACAGCTGCATGGTGACCTGAAGCCACCCATGCAATCGTGGTCACCACTTCAATCAAGTCATCTTGTGXXXXXXXXXXTAGTGATTCACATAGTCTGTTACCCATTCCTTAAGTGCATCCCACAGTATTAGACCGTCATTCGCAAATGGGTAATCTGG
>Marker29449
CCCAATGAACACTTCTTTCAACACTCTTGGCTTGAGTTTCCCTTGATCGATATGCACGTACACGAAGCACCCAAACCTTCXXXXXXXXXXCAGATTCATTCAGCAAGCATCTGACCTTCTCCATCACCGTAAGATTCATGTGCTCTTCAACTCCATTCTGCTGGGGAGTG
CCCAATGAACACTTCTTTCAACACTCTTGGCTTGAGTTTCCCTTGATCGATATGCACGTACACGAAGCACCCAAACCTTCXXXXXXXXXXCATATTCATTCAGCAAGCATCTGACCTTCTCCATCACCGTAAGATTCATGTGCTCTTCAACTCCATTCTGCTGCGGAGTG
>Marker29502
CAGGAGGAAGAATATACCGATTAATATTGGCTATTTGCTTTAGTGATTTGGCTGAATGTTTATCTAAATAAAGAAAAGAGXXXXXXXXXXGCATCCATGTGAACGACGAACGACGGTTGAATTCTTGCACTCCATGCTAGTTTGTCCGCCTGTGTGTTATGCGTTCTTGG
CAGGAGGAAGAATATACCGATTAATATTGGCTATTTGCTTTAGTGATTTGGCTGAATGTTTATCTAAATAAAGAAAAGAGXXXXXXXXXXGCATCCATGTGAATGACGAACGACGGTTGAATTCTTGCACTCCATGCTAGTTTGTCCGCCTGTGTGTTATGCGTTCTTGG
>Marker29528
CACAAGGGACCATGACCAAGAAGCATTAAGTTCGTTCAGTTCAAATAAGGTTGTAGTTGGCTTCAAAGATTGAGTTTCAGXXXXXXXXXXATATGATTTTTTTTATGCAAAAAGGTATGTATGCAAGACTCAATGCAAAATCATCAAAGCAAACATGATCAAATACTTGG
CACAAGGGACCATGAGCAAGAAGCATTAAGTTCGTTCAGTTCAAATAAGGTTGTAGTTGGCTTCAAAGATTGAGTTTCAGXXXXXXXXXXATATGATTCTTTTTATGCAAAAAGGTATGTATGCAAGACTCAATGCAAAATCATCAAAGCAAACATGATCAAATACTTGG
>Marker29581
CACGCTTGTTTGGTAGAAAATTTTATATCAACATCTTTTCCATCAGTTCAACGCAACATCTTAAAATCCTCATGAGATTCXXXXXXXXXXGACAATCAAGCAACATCTATAAAAGTAGATAATGCGTTTACTTTGATCCAAAATGCACAATATATTTGAGAAAGAACATG
CACGCTTGTTTGGTAGAAAATTTTATATCAACATCTTTTCCATCAGTTCAACGCAACATCTTAAAATCCTCATGAGATTCXXXXXXXXXXGACAATCAAGCAACATCTATAAAAGTAGATAATGCGTTTACTTTGATCCAAAATGCATAATATATTTGAGAAAGAACATG
>Marker29583
CAGTCGATTCTTTGATCTCTCAGTCTTGATCATTATATGTCCTTGTCGATCAAGTAACGTCATTGTGTTGTCTTTCATTCXXXXXXXXXXACTTTCTTTGCTCCTCCTTCGAACACAAACCGTATTGAGCCTTTTCCTTTAATATTGATGCGTGAGTCATCACCGAAGTG
CAGTCGATTCTTTGATCTCTCAGTCTTGATCATTATATGTCCTTGTCGATAAAGTAACGTCAATGTGTTGTCTTTCATTTXXXXXXXXXXACTTTCTTTGCTCCTCCTTCGAACACAAACCGTATTGAGCCTTTTCCTTTAATATCGATGCGTGAGTCATCACCGAAGCG
>Marker29597
CCTGGCCACTTTCTGATCACCCATATTTGGCTTAAGGTCTCTTAGAAGTCGTGGGAGAAAGTCATACTCTTATCCAACATXXXXXXXXXXTTAACTTTATATACATGTAAAACTCGTGATGTCCCCAAGCTTATAGACTTTAGAGTCTGAACCTTATTGGTAATAGCCTG
CCTGGCCACTTTCTGATCACCCATATTTGGCTCAAGGTCTCTTAGAAGTCGTGGGAGAAATTCATACTCTTATCCAACATXXXXXXXXXXTTAACTTTATATACATGTAAAACTCGTGATGTCCCCAAGCTTATAGACTTTAGAGTCTGAACCTTATAGGTAATAGCATG
>Marker29616
CCCATTAAAAAATACCCCTAAGTTTTTTAACTTATTTTCACTTCCATGCCACTGAGAATTAAATTAAACTACATATTTTAXXXXXXXXXXTTCCTTAATCAAATTTAAATTTAATGTCATTAAATGAACCTAAAAATATATCATATTTAACGTAGCTTATTACGTACGAG
CCCATTAAAAAATATCCCTAAGTTTTTTAACCTATTTACACTTCTATGCCACTGAGAATTAAATTAAACTATCTATTTTAXXXXXXXXXXTTCCTTAATCAAATTTAAACTTAATGTCATTAAATGAACCTAAAAATACATCATATTTAACGTAGCTTATTACAGACGAG
>Marker29642
CTCAATGTAATCAACTGGTGTAAATTTAGTATGTTGTCGCGGTATGTCTTGAATAGAGCCCAGTGTTACAAACACGTTACXXXXXXXXXXGATAAGGAAAACAATATATGATGCAAATTATGTATTTCAAATTTATCGTCAATCATAAATGAAAAAATTGTGTATATATG
CTCAATGTAATCAACTGGTGTAAATTTAGTATGTTGTCGCGGTATGTCTTGAATAGAGCCCAGTGTTACAAACACGTTACXXXXXXXXXXGATAAGGAAAACAATATATGATGCAAATTATGTATTTCAAATTTATCGTCAATCATAAATGAAAAATTTGTGTATATATG
>Marker29738
CTCCGCCGTCCTGACTTCACGGAGCTGTTCTTCACCAGATCCCTGGCTCGCCCGCTGCTATTGTTGGCCCGCCTTAAAGAXXXXXXXXXXACCCTAGCACAAAACAATCCTTCCCTCTACCCTAAATGAAGAAGACAAGAGAGATGGCTGATATGAGAAGATTTTTTGGG
CTCCGCCGTCCTGACTTCACGGAGCTGTTCTTCACCAGATCCCTGGCTCGCCCGCTGCTATTGTTGGCCCGCCTTAAAGAXXXXXXXXXXACCCTAGCACAAAACAATCCTTCCCTCTACCCTAAATGAAGAAGACAAGAGAGATGGCTGATATGAGAAGATTTTTGGGG
>Marker29834
CCTTCTCATAGACCCAAACGACATGTTAAGCCTCCTACCTATCTTTCGGAGTATCATTGTAACCTTTTACCATTCAGTTCXXXXXXXXXXAGGAAAATAGAACTTGGGATGTTGACACCTTACCTCATGGTAAGAATGTTGTTGGTAGTAAATGGGTGCACACGATCAAG
CCTTCTGATAGACCCAAACGACAGGTTAAGCCTCCTACCTATCTTTCGGAGTATCATTGTAACCTCTTACCATTCAATTCXXXXXXXXXXAGGAAAATAGAACTTGGGATGTTGACACCTTACCTCATGGTAAGAATGTTGTTGGTAGTAAATGGGTGCACAAGATCAAG
>Marker29884
CAACAGTTTTTCGATTCTAACACCGACCCGTAACGCGATTATCGCCTCTGGTGATCAAACTCAATCGAAAAGGTTTAGCCXXXXXXXXXXGTCGATTTACGAGTGGTGATTCCGTTAGTAGAGATGGTGATGGCGTTACAATGGAGAAAATCGTGGAGAAGTTGAGAAAG
CAACAGTTTTTCGATTCTAACACCGACCCGTAACGCGATTATCGCCTCTGGTGATCAAACTCAATCGAAAAGGTTTAGCCXXXXXXXXXXGTCGATTTACGAGTGGTGATTCCGTTAGTAGAGATTGTGATGGCGTTACAATGGAGAAAATCGTGGAGAAGTTGAGAAAG
>Marker30016
CGATTCATATAGCTGAATGAAACGCATACTGATGTAGATCATTATCTTACAAAAAATAATCTTATGTTTTAAAGCAATCTXXXXXXXXXXAGGCTACTGCGGAGCTCAACTGAAGAACTTGTCCAAAGAGGTTCCTGCAGCTCTGGACTTATCGGAAACAAATGCCACTG
CGATTGATATAACTGAATGAAACGCATACTGATGTAGATCATTATCTTACAAAAAAAAATCTTATGTTTTAAAGCAATCTXXXXXXXXXXAGGCTACTGCGGAGCTCAACTGAAGAACTTGTCCAAAGAGGTTTCTGCAGCTCTGGACTTATCGGAAACAAATGCCACTG
>Marker30018
CTATGTTACTGAATACAAATATAAATAACAAATATTGGTATGCCCATCTTCATTTTTCTTTTTTTCGTACAATTGAGTAAXXXXXXXXXXAGACGATATATGGCGGCTTATTTCGTGGATCCCGTTAGGAGAGAGAGAACTCGGTCGAGCTGTCTTTGGATTCGTCTAGG
CTATGTTACTGAATACAAATATAAATAACAAATATTGGTATGCCCATCTTCATTTTTCTTTTTTTCGTACAATTGAGTAAXXXXXXXXXXAGGCGATATATGGCGGCTTATTTCGTGGATCCCGTTAGGAGAGAGAGAACTCGGTCGAGCTGTCTTTGGATTCGTCTAGG
>Marker30021
CTACGGGAAAACACGAGAGGGGAAGGAGATTGCTGTGAAAGTTCTTGGTAATAACTCTTACCAGGGAAAGAAAGAGTTCGXXXXXXXXXXTTGCGAAGAAGAGGGAAGAAACATGCTTGTGTATGAGTTCATGCACAACGGAACTTTGAAGGAGCATCTCTACAGTGTGG
CTACGGGAAAACACGAGAGGGGAAGGAGATTGCTGTGAAAGTTCTTGGTAATAACTCTTACCAGGGAAAGAAAGAGTTCGXXXXXXXXXXTTGCGAAGAAGAGGGAAGAAACATGCTTGTGTATGAGTTCATGCACAACGGGACTTTGAAGGAGCATCTCTACAGTGTGG
>Marker30117
CCTTTACAATCAAATCATATATATGCTGACAAATATATTATTTCTAGAATAGTTTGATTTTTAAGTATTTATTTGTAGTTXXXXXXXXXXTTTGCAATTACACGATTATGTGAAACTGAGACACATTCATACATATGTAATGGAAAACAGATTTGTCTGCATGTAAAGGG
CCTTTACAATCAAATCATATATATGCTGACAAATATATTATTTCTAGAATAGTTTGATTTTTAAGTATTTATTTGTAGTTXXXXXXXXXXTTTGCAATTACACGATTATGTGAAACTGAGACACATTCATACATATTTAATGGAAAACATATTTGTCTGCATGTAAAGGG
>Marker30155
CAAAGAGCTTTGTGTTTGCAATCAAAGTCCCCGAGCATGATTCCACCATCTACTTACTCTCTGTCCACAACTTATCTCAGXXXXXXXXXXGCTCTACCGGTTCGATCCCAACATCAGTTTTTAAAGTTCTTACACGCTGTGTTGTAGACGAAAGTCTTAGCAAAGCAAAG
CAAAGAACTTTGTGTTTGCAATCAAAGTCCCCGAGCATGATTCCACCATCTACTTACTCTCTGTCCACAACTTATCTCAGXXXXXXXXXXGCTCTACCGGTTCGATCCCAACATCAGTTTTTAAAGTTCTTACACGCTGTGTTGTAGACGAAAGTCTTAGCAAAGCAAAG
>Marker30219
CACAACATCAAAGTCACCAGAGGAAATGTATCATCTATTTTTCGAAGTTTTTGTAAACCTGTTTAAGCTTGTTTATAGGAXXXXXXXXXXAGAGAAGATGATGACTAACACTCATCATACAGGGAGAGATGGACGACAAAATCATAGCCGTGTGTGCAGACGATCCAGAG
CACAACATCAAAATCACCAGAGGAAATGTATCATCCATTTTTCAAAGTTTTTTTAAACCTGTTTAAGCTTGTTTATAGGAXXXXXXXXXXAGAGAAGATGATGACTAACACTCATCATACAGGGAGAGATGGACGACAAGATCATAGCCGTGTGTGCAGACGATCCAGAG
>Marker30255
CTATACTATTTAAACAATATATAATATGTTATTTTGTTTGTTACTATTTTATTTCAATAATGTTTCATATTATATAATGCXXXXXXXXXXCAAAATTTGAACATTAATATTAATATATACTATGTTATTTCGTTTGTTACTATTCTATTTTGTTAATGCTTCATATTATG
CTATACTATTTAAACAATATATACTATGTTATTTTGTTTGTTACTATTATATTTCAATAATGTTCCATATTATATAATGCXXXXXXXXXXCAAAATTTGAACATTAATATTAATATATACTATGTTATTTCGTTTGTTACTATTCTATTTTGATAATGCTTCATATTATG
>Marker30312
CCATGAAAGAGAGTTTAATATACATTAATACAAATATAAAATGTGTTTAGAAATATTAAAACAATAGTAAAGATCATAGGXXXXXXXXXXATAGTGGTTAGTCAACCAATTTAAGGAATATTATGAAGTTTTACTAAATTAATTGACAAAACATTTAAACAATGCACATG
CCATGAAAGAGAGTTTAATATACATTAATACAAATATAAAATGTGTTTAGAAATATTAAAACAATAGTAAAGATCATAGGXXXXXXXXXXATAGTGGTTAGTCAACCAATTTAAGAAGTATTATGAAGTTTTACTAAATTAATTGACAAAACATTTAAACAATGCACATG
>Marker30323
CTTGATCTTTGTCGCGTCCACCGTTTACGATCTTAGACCTGATCAGTCGTGTACGATCTTTGTCGACACGCTCTGGTATCXXXXXXXXXXTCGTTCCATATCGTTGTATGGGACCTTCGTTTCGCATGAAGTCGGCTCATCAGGCCGATGCTAAGGGTAAAGGGATCATG
CTTGATCTTTGTCGCGTCCACCGTTTACGATCTTAGACCTGATCAGTCGTGTACGATCTTTGTCGACACGCTCTGGTATCXXXXXXXXXXTCGTTCCATATCGTTGTATGGGACCTTCGTTTCGCATGGAGTCGGCTCATCAGGCCGATGCTAAGGGTGAAGGGATCATG
>Marker30330
CTTCAATAACGTTCTTGTTTAAGCTAAATCACAGATTCAAGGAGAATTTTACAAAGACCAGGTTTTTCAGTGTTTATAATXXXXXXXXXXCAAGATACATACTTAATATAAGGCCAAGCTCAAAGACGGGACAAGATACTCTTATTTGGAATTACACAACCATGGGAGAG
CTTCAATAATGTTCGTGTTTAAGCTAAATCACAGAATCAAGGAGAATTTTACAAAGACCAGGTTTTTCAGTGTTTATAATXXXXXXXXXXCAAGATACATACTTAATATAAGGCCAAGCTCAACGAAGGGACAAGATACTCTTATTTGGAATTACACAACCATGGGAGAG
>Marker30341
CTCATTGTGGAATGGTTGGTCACATTGTTCAGAAATGCTACAAATTCCATGGATATCCTCCTGGTCATCGTTTGTTTAACXXXXXXXXXXAATGCTCCTGCTGTTAACTTTACATCTGCGAATGCTTCCATAATAGAGGATGGCATTGTGTCTGCTGAATCATCTTGTGG
CTCATTGTGGAATGGTTGGTCACATTGTTCAGAAATGCTACAAATTCCATGGATATCCTCCTGGTCATCGTTTGTTTAACXXXXXXXXXXAATGCTCCTGCTGTTAACTTTACATCTGCGAATGCTTCCATAACAGAGGATGGCATTGTGTCTGCTGAATCATCTTGTGG
>Marker30344
CTCATAATGAATAATGAAAGAAACGTGGGGTTTAAAGTGATATATAAAAGGCGTATTGTATTGGCCATGAATATGTAAACXXXXXXXXXXATATGATGTCTGGAAGAAATTCAAAAGATGTAGTATGCTATATATGACTCACTGGATGATGATGATGATAATATTATTGG
CTCATAATGAATAATGAAAGAAACGTGGGGTTTAAACTGATATATAAAAGGCGTATTGTATTGGCCATGAATATGTAAACXXXXXXXXXXATATGATGTCTGGAAGAAATTCAAAAGATGTAGTATGCTATATATGACTCACTGGATGATGATGATGATAATATTATTGG
>Marker30353
CAAAATCTAACATCCACATCGGAAACTCATATGTGTTACTCGCTTGCACAACCTGTCAATTAAATTTATATTTATAATTGXXXXXXXXXXTCCTCGAACATCCTGTTATTTTTAAAAGAGATTATGATTTCAGGTATCCTGAAAAATAACAAAAAAAAAGGTAATTGAAG
CAAAATCTAACATCCACATCGGAAACTCATATGTGTTACTCGCTTGCACAACCTGTCAATTAAATTTATATTTATAATTGXXXXXXXXXXTCCTCGAACATCCTGTTATTTTTAAAAGAGATTATGATTTCAGGTATCCTGAAAAATAACAAAAAAAAAAGTAATTGAAG
>Marker30406
CATTAATTTGAAAAATAATAAGAGAATAAATCTCTCATCGAACTCGTAAATGACAAAATTGCTCCGAAAAAATGAGCAGGXXXXXXXXXXCTCTCAGCTTCTCAATCTTCACTATCTGTCTCTTCGCTAACCTCAACGTGTTCTCTTTGATCTCCTCCACCGCCTTATCG
CATTAATTTGAAAAATAATAAGAGAATAAATCTCTCATCGAACTCGTAAATGACAAAATTGCTCCTAAAAAATGAGCAGGXXXXXXXXXXCTCTCAGCTTCTCAATCTTCACTATCTGTCTCTTCGCTAACCTCAACGTGTTCTCTTTGATCTCCTCCACCGCCTTATCG
>Marker30407
CATGGACATCGTTTTAATTTTTTGTCAATTAATTTAGTAAAACTTCATAATACTCCCGAAGTTGGTGGACTAACAACTATXXXXXXXXXXCCTATGATCTTTGGTGTTGTTTTAAAATTTCTAAACACATTCTACATTTTTATTAATGTATATTAAACTCTCTTTCATGG
CATAGACATCGTTTTAATTTTTTGTCAATTAATTTAGTAAAACTTCATAATACTCCCGAAATTGGTGGACTAACAACTATXXXXXXXXXXCCTATGATCTTTGGTGTTGTTTTAAAATTTCTAAACACATTCTACATTTTTATTAATGTATATTAAACTCTCTTTCATGG
>Marker30484
CCGAAGCTCGCTTTCACGATGTGGATAGCGAACTATGACAGACTTCCAACAATGGCGCGTCTCGCAGCTTGGGGACTTCCXXXXXXXXXXGTTCACAAACTGGCAGGAGCTCGTGTCTTGGATAAGAGAGCCACTGTCTAAAAGTCTAAAGCTTCTTAGGAAACTGGCTG
CCGAAGCTCGCTTTCACGATGTGGATAGCGAACTATGACAGACTTCCAACAATGGCGCGTCTCGCAGCTTGGGGACTTCCXXXXXXXXXXGTTCACAAACTGGCAGGAGCTCCTGTCTTGGATAAGAGAGCCACTGTCTAAAAGTCTAAAGCTTCTTAGGAAACTGGCTG
>Marker30519
CCAAAATCACGCCTTTGACATTCTCTATAGTGAACTTGGAGGCGAAAGGTTGATCTTTATAGATCTCCATCAATAGATCGXXXXXXXXXXAGAAAAAAATCTTCCCCAAAACGCTTTGAGTGCCATAAAGAATCTTGATGAATCTCTTCATCTCTTCCCCATCTTCATTG
CCAAAATCACGCCTTTGACATTCTCTATAGTGAACTTGGAGGCGAAAGGTTGATCTTTATAGATCTCCATCAACAGATCGXXXXXXXXXXAGAAAAAAATCTTCCCCAAAACGCTTTGAGTGCCATAAAGAATCTTGATGAATCTCTTCATCTCTTCCCCATCTTCATTG
>Marker30544
CATGAGCATCCTCTCTAATTTTTAAACAATTAATTTAATAAAACTTCATATATTGCCTAAATTAGTGGACTAACCACTATXXXXXXXXXXTTTTTTCGGTAAATGCTCTATATATTGAAGTTTACACCCTTTAGTGTTGCTTAAAATTTTCTAACCACATTCTAAATTTG
CATGAGTATCCTCTCTAATTTTTAGACAATTAATTTAATAAAACTTCATATATTGCCTAAATTAGTGGACTAACCACTATXXXXXXXXXXGGTTTTCGGTAAATGCTCTATATATTGAAGTTTACACCCTTTAGTGTTGCTTAAAATTTTCTAACCACATTCTAAATTTG
>Marker30560
CCGAGCTTTTAAGATACTCTCTACAGTCAATTCTGACATGTGTTTGTGTTCTATTGGTTTTGATTTTTGTAAAAATTAAAXXXXXXXXXXATCCAATATATGTTAAATGACTAAATGGTAAAACCATTATTAGGAATGTCAAACAGGTTGATCCGTCTCATCCTGTCATG
CCGAGCTTTTAAGATACTCTCTACAGTCAATTCTGACATGTGTTTGTGTTCTATTGGTTTTGATTTTTGTAAAAATTAAAXXXXXXXXXXATCCAATATATGTTAAATGACTAAATGGTAAAACCATTATTATGAATGTCAAACAGGTTGATCCGTCTCATCCTGTCATG
>Marker30622
CTAATGTATGTTAAACTCTCATTCGTGGTATATGGGAATCGTTATAATTTTTTTACCAATTAATTTAGTAAAACTTTATAXXXXXXXXXXAAATATTGAGTTTTTGGTAAATGCTATATATACTGAAATCTATGATCTTTAGTGTTGTTTTAAAATTTCTAACCACATTG
CTAATGTATGTTAAACTCTCATTCGTGGTATATGGGAATCGTTATAATTTTTTTACCAATTAATTTAGTAAAACTTTATAXXXXXXXXXXAAATATTGAGTTTTTGGTAAATGCTATATATACTGAAATCTATAATCTTTAGTGTTGTTTTAAAATTTCTAACCACATTG
>Marker30635
CAATTTGCATCGTATATTTTAATTACCTATGGAAATGTAATAAATGATCTTGCATTTGTCTCTATTGTCAACTTTGTGACXXXXXXXXXXTTGAAAATTCTCTTAACAAGTTAATGATTTATAAAAGGACAAGACATTATCATTAAATCTTGAAGCTAGAAAACTATGAG
CAATTTGCATCGTATATTTTAATTACCTATGGAAATGTAATACATGATCTTGCATTTGTCTCTATTGTCAACTCTGTGACXXXXXXXXXXTTGAAAATTCTCTTAACAAGTTAATGATTTATAAAAGGACAAGACATTATCATTAAATCTTGAAGCTAGAAAACTATGAG
>Marker30657
CATAGAAAAAATAAGAGGATACATGATTTGACGAGATATCAGTTGGTATTTTTGAACCAACAAAGATTTTTTTTTGCTTGXXXXXXXXXXTAAAGTAAATGTTGAATATAAAACCGATAGAATTAACCAAGTGGTGTTAACTTAATGGTAATTTTTTGGAGCTTGGTGTG
CATAGAAAAAATAAGAGGATACATGATTTGACGAGATATCAGTTGGTATTTTTGAACCAACAAAGAATTTTTTTTGCTTGXXXXXXXXXXTAAAGTAAATGTTGAATATAAAACCGATAGAATTAACCAAGTGGTGTTAACTTAATGGTAATTTTTTGGAGCTTGGTGTG
>Marker30735
CCACCTTCGAGTCCAGCGATGCACAAGGCTCCGTCTGTGCCTCCAACGTCATGGCCGCAGGTGGTTCCGTCGGTGACTCCXXXXXXXXXXAGTTTCCGGCGCTGGTAAAGAAGATGTCTCTATCGCCGTTTCGTGTTTTTAATATGTTTCCTTCTATTATGAACTAGGTG
CCACCTCCGAGTCCAGCGATGCACAAGGCTCCGTCTGTGCCTCCAACGTCATGGCCGCAGGTGGTTTCGTCGGTGACTCCXXXXXXXXXXAGTTTCCGGCGCTGGTAAAGAAGATGTCTCTATCGCCGTTTCGTGTTTTTAACATGTTTCCTTCTATTATGAACTAGGTG
>Marker31000
CCTCTCGAATCATTGACGTTGCGTACACCGAATATCAGCTTAGACGTCGATGTTGTTCATGCAACTTCAGCAAAAGATATXXXXXXXXXXTGTGCAATTCCACTCGTGCTAGTGATGAAACACATTCAGCCGATAGTGATGTTAATGTTCTTGTTTCACCACAAAAACAG
CCTCTCGAATCATTGACGTTGCGTACACCGAATATCAGCTTAGACGTCGATGTTGTTCATGCAACTCCAGCAAAAGATATXXXXXXXXXXTGTGCAATTCCACTCGTGCTAGTGATGAAACACATTCAGCCGATAGTGATGTTAATGTTCTTGTTTCACCACAAAAACAG
>Marker31022
CAGTCTTCATGTTCGTTTACCTAATATTGCCTTATAATTTGTATATCCACTGCAAATTCCCTTAAAAAAAACGGTGAAGAXXXXXXXXXXGTCAAGCTCTGTCTCGTCAACTGCTGCAACTTGAATCAAGAAGCTCTTCTTCAGCAAGAATCACATCGTTTTGCCAGGTG
CAGTCTTCATGTTCGTTTACCTAATATTGCCTTATAATTTGTATATCTACTGCAAATTCCCTTAAAAAAAACGGTGAAGAXXXXXXXXXXGTCAAGCTCTGTCTCGTCAACTGCTGCAACTTGAATCAAGAAGCTCTTCTTCAGCAAGAATCACATCGTTTTGCCAGGTG
>Marker31028
CCTGTATCTTTTTTGCAGGAGGCAGCTTGATATTTAAAACAAAGTCTTCGTTCCATTTGGGCTCTTTTGTCCTGTCAATAXXXXXXXXXXAAAAAAAACGAAAATTGCAAGAAACTTGCCCCCATTTGGTTTTGCTTTTAGCAGCCTGACCATCCAAGTCCATCACGACG
CCTGTATCTTTTTTGCAGGAGGCAGCTTGATATTTAAAACAAAGTCTTCGTTCCATTTGGGCTCTTTTGTCCTGTCAATAXXXXXXXXXXAAAAAAAACGAAAATTGCAAGAAACTTGCCCCCATTTGGTTTTGCTTTTAGCAACCTGACCATCCAAGTCCATCACGACG
>Marker31056
CACCAGTATGGTATATGAATTGCAGTGGGCAAGAAATGAACAATAGCGTTAAAGTCAGTTTCTTAGGTCACGGAGATTGAXXXXXXXXXXCCCCAACACATATGACATAGAGCAAATGAAACACATCCTTAATCTACATATGATAGTGGATGATATAAGAAGATCTCAAG
CACCAGTATGGTATATGAATTGCAGTGGGCAAGAAATGAACAATAGCCTTAAAGTCAGTTTCTTAGGTCACGGAGATTGAXXXXXXXXXXCCCCGACACATATGACATAGAGCAAATGAAACACATCCTTAATCTACATATGATAGTGGATGATATAAGAAGATCTCAAG
>Marker31057
CTTAACGTAACAAGTTAGAATGATATACCAGACCGAAATGTATGTCGTCCGATGTAAGGGTGCTGATATCGGTCGCGGCAXXXXXXXXXXTGATTTGGGCTAGTAATGTTGAAAGCTTGCACTTGTTGGGAAACAAGTCTCCATCTCTTCTCTTCACTTGTTGAACCATG
CTTAACGTAACAAGTTAGAACGATATACCAGACCGAAATGTATGTCGTCCGATGTAAGGGTGTTGATATCGGTCGCGGCAXXXXXXXXXXTGATTTGGGCTAGTAATGTTGAAAGCTTGCACTTGTTGGGAAACAAGTCTCCATCTCTTCTCTTCACTTGTTGAACCATG
>Marker31201
CCAAACGCGGCTTGGCCAATATCAGGATAGGTCTCAAGGTCAGACTCACTGTCGAGGCAGTAACGTAGGAGTATTCCAGTXXXXXXXXXXAACTTAGACGCGCTTGCTCTAAACAGTTGTGTGCATGTGCTTCCATGTGATATATGACAACAGAGTTGATTGCTATTTTG
CCAAACGCGGCTTGGCCAATATCAGGATAGGTCTCAAGGTCAGACTCACTGTCGAGGCAGTAACGTAGGAGTATTCCAGTXXXXXXXXXXAACTTAGACGCGCTTGCTCTAAACAGTTTTGTGCATGTGCTTCCATGTGATATATGACAACAGAGTTGATTGCTATTTTG
>Marker31242
CTCGAGTCCCTTCTAACATAATGGTCCCATTTCTTCATCCATCCACCGCAAAAAAATCAAAAAAAAAAAAAAAAATCAAAXXXXXXXXXXTACCTCTATTCCGGGGTTGGGTTCTTTTTGTTGGCTTCATCCTCCTTATTTTCAATAATCTGCCAAAATAAACAAATAGG
CTCGAGTCCCTTCTAACATAATGGTCCCATTTCTTCATCCATCCACCGCAAAAAAATCAAAAAAAAAAAAAAAATCAAATXXXXXXXXXXTACCTCTATTCCGGGGTTGGGTTCTTTTTGTTGGCTTCATCCTCCTTATTTTCAATAATCTGCCAAAATAAACAAATAGG
>Marker31285
CCCCTATGTGCCGGATATCAATTTCGGTGGGAACCGTCCTGTAAAGCTTGGGAGACAAGGGATATACAGGGCTTGTGATGXXXXXXXXXXTGTGAGAATCAGAGCAGGGGCGGTTTTGGAGCCTGGTGTTGTTCTGTCTTTCAAGGTTGTGGTTGGGAGGGACTTTGTTG
CCCTTATGTGCCGGATATCAATTTCGGTGGGAACCGTCCTGTTAAGCTTGGGAGACAAGGGATATACAGGGCTTGTGATGXXXXXXXXXXGGCGAGAATCAGAGCAGGTGCTGTTTTGGAGCCTGGTGTTGTTCTGTCTTTTAAGGTTGTGGTTGGGAGGGACTTTGTTG
>Marker31288
CTTATCTTCTTTTTTATCTTGTCGGCTTCTTCCCCTTTCTTTTTACGGATCTGCTCTTATCTCTGTCCCGAACTCGATTAXXXXXXXXXXTGTTCTAAACAAAAAAACGTTTTGCTAATATCAAACAGAGTATACAAGAAGATGTTAAACAGAAAATACAGAGTAATTGG
CTTATCTTCTTTTTTATCATGTCGGCTTCTTCCCCTTTCTTTTTATGGATCTGCTCTTATCTCTCTCCCGAACTCGATTAXXXXXXXXXXTATTCTAAACAAAAAAACGTTTTGCTAATATCAAACAGAGTATACAAGAAGATGTTAAACAGAAAATACAGAGTAATTGG
>Marker31290
CTAAACAACAAAGACGGTCCATTCCGTCAAGCAGGAAGCCAATGGTTGGATCATTTGGATCCTAAGAAATAATGAATAACXXXXXXXXXXAGTAAATAAATTAATAATTAAGGAATTCAGGGAAGGAAAGAACACTTATGAGTATACCACTAGATAGGAAGACTGTTAAG
CTAAACAACAAAGACGGTCCATTCCGTCAAGCAGGAAGCCAATGGTTGGATCATTTGGATCCTAAGAAATAATGAATAACXXXXXXXXXXAGTAAACAAATTAATAATTAAGGAATTCAGGGAAAGAAAGAACGCTTATGAGTATACCACTAGATAGGAAGACTGTTAAG
>Marker31344
CCGACAGCTCTAGTGGCCTAGGATCTTACCTGTTGTTCACGCTCAAACGCGAATTCAGAAATAAGACCTCTTTGTTCTCTXXXXXXXXXXGTTAGCTTGGCTTTCCTCCGATTAACAAATCTCGACGGTGTGAATTCCGGTTCCCATAGTTTGGCGCTAGAAGGAGGGGG
CCGACAGCTCTAGTGGCCTAGGATCTTACCTGTTGTTCACGCTCAAACGCGAATTCGGAAATAAGACCTCGTTGTTCTCTXXXXXXXXXXGTTAGCTTGGCTTTCCTCCGATTAACAAATCTCGACGGTGTGAATTCCGGTTCCCATAGTTTGGCGCTAGAAGGAGGGGG
>Marker31452
CTATGTGAAGCTACTCAGTTCTTGAAGGACGTGTTTGGTCAGATTGAGTCCCTTATAAATGGGCACACCTGTCTCCTCTCXXXXXXXXXXAGATATCTAGACTACAATCCGAGATAGAAGCAAGAGTGAATCAGTCCAAACCAGACTTGAACACCTCTCCTGCGCCTGAG
CTGTGTGAAGCTACTCAGTTCTTGAAGGACGTGTTTGGTCAGATTGAGTCCCTTATAAATGGGCACACTTGTCTCCTCTCXXXXXXXXXXAGATATCTAGACTACAATCCGAGATAGAAGCAAGAGTGAATCAGTCCAACCCAGATTTGAACACCTCTCCTGCGCCTGAG
CTGTGTGAAGCTACTCAGTTCTTGAAGGACGTGTTTGGTCAGATTGAGTCCCTTATAAATGGGCACACCTGTCTCCTCTCXXXXXXXXXXAGATATCTAGACGGCAATCCGAGATAGAAGCAAGAGTGAATCAGTCCAAACCAGACTTGAACACCTCTCCTGCGCCTGAG
>Marker31462
CATGCTTTAATGCTTACTATACTTTAAGCTCTAAATGTTAAGAAAGTCAGGAAGAGAGGCGCATTAAAATGTTAAAAATAXXXXXXXXXXTCTACGGGTATAAAATTTTGCTCCTATTTAAATTCCCGCGATACAATAAAATTTTGGTTCTTTTCATAACACGTTATCAG
CATGCTTTAATGCTTACTATACTTTAAGCTCTAAATGTTAAGAAAGTCAGAAAGAGAGGCGCATTAAAATGTTAAAAATAXXXXXXXXXXTCTACGGGTATAAAATTTTGCTCCTATTTAAATTTCCGCGATACAATAAAATTTTGTTTCTTTTCATAACACGTTATCAG
>Marker31509
CCTTATTCCTTCCTAAATCAGTAATATTTGCATGTGCTCTTTTTATTCTCTATAGCATTCATACACAATAAATTCCACATXXXXXXXXXXAGACAGTAAGAATCAACGTCACACTATCGCAGATAGAGAAGGTAGATCCAATGGTTCTGGTTCGAATATGTTGATGAGGG
CCTTATTCCTTCCTAAATCAGTAATATTTGCATGTGCTCTTTTTATTCTCTATAGCATTCATACACAATAAATTCCACATXXXXXXXXXXGGACAGTAAGAATCAACGTCACACTATTGCAGATAGAGAAGGTAGATCCAATGGTTCTGGTTCGAATATGTTGATGAGGG
>Marker31512
CCATGAAAGAGAGTTTAATATACATTAGTAAAAATCTAGAATGTGTTTAGAAATTTTAAAACAACAGTAAAGATCATCGGXXXXXXXXXXTATAGTGGTTAGAAAACAATTTAGGGAGTATTATGAAGTTTTACTAAATTAATTGACAAAAAATTTAAACGATACCCATG
CCATGAAAGAGAGTTTAATATACATTAGTAAAAATCTAGAATGTGTTTAGAAATTTTAAAACAGCAGTAAAGATCATCGGXXXXXXXXXXTATAGTGGTTAGAAAACAATTTAGGGAGTATTATGAAGTTTTACTAAATTAATTGAAAAAAAATTTAAACGATACCCATG
>Marker31591
CTATACCACATTTAATAAAAATGGCTTTAAAAAGGCAAAATGGAACACATAAAAATAAAATACAAACATTTTTTCATAAAXXXXXXXXXXCGACGACACATGTCACTTTTTAAAGATTTTTTATTTTATCATATCATCTTAGTTAACCAACATTTACATTATAAATTAAG
CTATACCACATTTAATAAAAATAGCTTTAAAAAGGCAAAATAGAACACATAAAAATAAAATACAAACATTTTTTCATAAAXXXXXXXXXXCGACAACACATGTCACTTTTTAAAGATTTTTGATTTTATCATATCATCTTAGTTAACCAACATTTACATTATAAATTAAG
>Marker31634
CTAATGTGGACAATAAGTGATTTTCCAGCATATGGTATGTTATCTGGATGGACAACGCATGGAAGGCTATCATGTCCATAXXXXXXXXXXACGAAGAACAAGAGGGTGTTTGACAGTCCACCTCCGAAAATTTGTGGGAAAGATTTGAAGACACAACTAAGAGATTTTGG
CTAATGTGGACAATAAGTGATTTTCCAGCATATGGTATGTTATCTGGATGGACAACGCATGGAAGGCTATCATGTCCATAXXXXXXXXXXACGAAGAACAAGAGGGTGTTTGACAGTCCACCTCCGGAAATTTGTGGGAAAGATTTGAAGACACAACTAAGAGATTTTAG
>Marker31662
CACATTTAAGGCGGTGGAGGAGCTCGTACATGAGATCCACGTCTGAATATTCCAAATCCGCCTGAAAGCCTCGCGGTTAAXXXXXXXXXXAATGTATAAAACGAATATGTTTAATACCAGTGGCATAAGCTGGTAATTATTGAAAAAAACTCAGGGTTAAGTAGAAAATG
CACATTTAAGGCGGTGGAGGAGCTCGTACATGAGATCCACGTCTGAATATTCCAAATCCGCCGGAAAGCCTCGCGGTTAAXXXXXXXXXXAATGTATAAAACGAATATGTTTAATACCAGTGGCATGAACTGGTAATTATTGAAAAAAATTCAGGGTTAAGTAGAAAATG
>Marker31704
CTCGAAGCGAACTCTCGGAAGTTAACATAATGCCTTGACCAGGCGTTCCTTTGAGGTGTCGAAGGACTCTCACCACAGCAXXXXXXXXXXGTAGCGAGTGATTCTGCTCCACCGGAATGGACAGAGGTTTGCACCCGAGAAGGCCAGCGTCTGCAATGATATCCAAAACG
CTCGAAGCGAACTCTCGGAAGTTAAGATAATGCCTTGACCAGGCGTTCCTTTGAGGTATCGAAGGACTCTCACCACAACAXXXXXXXXXXGTAACGAGTGATTCTGCTCCACCGGAATGGATAGAGGTTTGCACCCGAGAAGGCCAGCGTCTGCAATGATATCCAAAACG
>Marker31729
CACGATCTCATCGCAGCCGTCCGATCGAACCCTCTTGAAATCCAAAAGCGTCGAGAACATAGCAATGAAGAGCACGAGGTXXXXXXXXXXGGAAGTCTACAGCTGCCACGTGTGGGACCATAGTCGCCGGGGGTCGGTATCTCACGACCTCACGCGCCACGTTGAGCGTG
CACGATCTCATCGCAGCCGTCCGATCGAACCCTCTTGAAATCCAAAAGCGTCAAGAACATAGCAATGAAGAGCACGAGGTXXXXXXXXXXGGAAGTCTACAGCTGCCACGTGTGGGACCATAGTCGCCGGGGGTCGGTATCTCACGACCTCACGCGCCACGTTGAGCGTG
>Marker31792
CCTGCTTGAAGACACCAACACTAGATCATGTTTACCTTATGCTTTTAGTTCAATCTCTGTCTTAGAAAATGATGTATTGTXXXXXXXXXXAAATCATAGATATTTTGTCACCTTCATAGACCAGAAATCTAAATATACATGGCTGACTATGATACCATCTAAAGATAGAG
CCTACTTGAAGACACCAAGACTAGATCATGTTTACCTTATGCTTTTAGTTCAATCTCTGTCTTAGAAAATGATGTATTGTXXXXXXXXXXAAATCATAGATATTTTGTCACCTTCATAGACCAGAAATCTAAATATACATGGCTGACTATGATACCATCTAAAGATAGAG
>Marker31812
CTTCGAATTGAGGTAAAAACGATTTGGCCTAATTTCGCGTAAGAATGATTGGGCTAGTGATTTGCGTAAGAATAATTTGTXXXXXXXXXXTTTAGTGTTATGATTTAGTCTAATCTGAAATTTTTTTATTTCGTCAACTACCACTGTGACGTCTAAGAGCATCTCCAATG
CTTCGAATTGAGGTAAAAACGCTTTGGCCTAATTTTGCGTAAGAATGATTGGGCTAGTGATTTGCGTAAGAATAATTTGTXXXXXXXXXXTTTAGTGTTATGATTTAGTCTAATCTGGAAATTTTTTATTTCGTCAACTACCACTGTGACGTCTAAGAGCATCTCCAATG
>Marker31926
CATATACAGGCTCGCAACCAGGAGAGGAAGAGAGGAGGGAGACCCAAACCATAGAGGCAGGAGAAGAGGAAATCCCAGGAXXXXXXXXXXCTAGATATAACCTTATAAACCGTATTGAGACAACTTATAGGTCTGAAATCAGATATCTTGCTTGCTCCTGGAAACTTAGG
CATATACAGGCTCGCAACCAGGAGAGGAAGAGAGGAGGGAGACCCAAACCATAGAGGCAGGAGAAGAGGAAATCCCAGGAXXXXXXXXXXCTAGATATAACCTTATAAACCGTATTGAGGCAACTTATAGGTCTGAAATCAGATATCTTGCTTGCTCCTGGAAACTTAGG
>Marker31980
CAGACGAAGGCCCAAATACAACAAGCTAATTACATCTAACCAAACTGTTAATACTAAAAATTAACACACTAAGATGTAACXXXXXXXXXXGATGGTTGCTGGGAGAAGTAAACGAACTCTAACCTTGATTCACCGGAGAAAACAAAGCCCACACCTGACTTAAACAAGAG
CAGACGAATGCCCAAATACAACAAGCTAATTACATCTAACCAAACTGTTAATACTAAAAATTAACACACTAAGATGTAATXXXXXXXXXXGATGGTTGCTGGGAGAAGTAGACGAACTCTAACCTTGATTCACCGGAGAAAACAAAGCCCACACCTGACTTAAACAAGAG
>Marker32008
CATAGACATGTAAATAAAGAAAAATATAATAATATCCCTAATATTAATGTGGTCATAAATTGGATTTTTTATTACAAGGTXXXXXXXXXXAAAACTGCAGCAAACCCATGAAAGAGGTCCCCATTCGATACTGAGCATTTACTAAGGCGAGATTGTTTATTAAGTAGTAG
CATAGACATGTAAATAAAGAAAAATATAATAATATCGCTAATATTAATGTGGTCATAAATTGGATTTTTTATTACAAGGTXXXXXXXXXXAAAACTGCAGCAAACCCATGAAAGAGGTCCCCATTCGATACTGAGCATTTACTAAGGCGAGATTGTTTATTAAGTAGTAG
>Marker32061
CTATAATAGTATGCAAGTTGCGAAAATGCGAATACAAAAATCATGCAGATTGCTACAACTTATATCTCTGAGTTATACAAXXXXXXXXXXCAAACCAAAAAGAAATATAAATGACAATATTTAATTTTTGGTCCAGAATACGTAAAATCTATCTCAATTATCTTATAAAG
CTATAATAGTATGCAAGTTGCGAAAATGCGAATACAAAAATCATGCAGATTGCTACAACTTATATCTCTGAGTTATACAAXXXXXXXXXXCAAACCAAAAAGAAATATAAATGACACTATTTAATTTTTGGTCCAGAATACGTAAAATCTATCTCAATTATCTTATAAAG
>Marker32072
CCGACGCTTGGTGGGTCGGCTTATTTACCTTTCTGCAACTCGTCCGGATCTTACATATGCGATTGATACTCTGTCGCAATXXXXXXXXXXTTGTTCAGCTTGGCTCTTCTCCTATTTCTTGGCAAACAAGGAAACAAGATACAGTGTCATGCTCATCTGCAGAGGCAGAG
CCGACGCTTGGTGGGTCGGCTTATTTACCTTTCTGCAACTCGTCCAGATCTTACATATGCGATTCATACTCTGTCGCAATXXXXXXXXXXTTGTTCAGCTTGGCTCTTCTCCTATTTCTTGGCAAACAAGGAAACAAGATACAGTGTCATGCTCATCTGCAGAGGCAGAG
>Marker32087
CAAAAATATTAAATTTTAGTAAATGCTTTATATACTGAAACCTATAATTTTTAGTGTTGTTTCAAAAATTTTAACCACATXXXXXXXXXXAACCATTATAAAATCACAATTCTCTAGAGAAATAAAGACAACAAAGGTTCTAAACCTCTTTGACCGTCAGCATATATTAG
CAAAAATATTGAATTTTAGTAAATGCTTTATATACTGAAACCTATAATTTTTAGTGTTGTTTTGAAATTTCTAACCACATXXXXXXXXXXAACCATTATAAAATCACAATTCTCTAGAGAAATAAAGACAACAAAGGTTCTAAACCTCTTTGACCGTCACCATATATTAG
>Marker32095
CGTAGATCCGCCGTAGGGGTTGGTTAAGCCTTAACCTTTCTGTTCTGGGAGGTTTACAAGTAGTGAATGAGATTGCATTGXXXXXXXXXXGCATTTCGGGTATCGGTTCGGTTCGGTTCGGGTATTTCGGGTTTTGGGTAGTTTGGATAGGGGCTAGAGGATCCATTTTG
CGTAGATCCGCCGTAGGGGTTGGTTAAGCCTTAACCTTTCAGTTCTGGGAGGTTTACAAGTAGTGAATGAGATTGCATTGXXXXXXXXXXGCATTTCGGGTATCGGTTCGGTTCGGTTCGGGTATTTCGGGTTTTGGGTAGTTTGGATAGGGGCTAGAGGATCCATTTTG
>Marker32106
CCCACAAATAATTGTATATACTCGGTATATTTGGGTGATTGGGTATATTTTTGGTATTTTGGATTTTTTTTAAGTTTCGGXXXXXXXXXXTTCGGGTCTGATTTTGGATAAATTTTTGGGTATTTTTGCGGTTCTTCGTGTATTTTTAGAGTTTTTGTGTCCAGTTCGGG
CCCACAAATAATTGTATATACTCGGTATATTTGGGTGATTGGGTATATTTTTGGTATTTTGGATTTTTTTTTAAGTTTCGXXXXXXXXXXTTCGGGTCTGATTTTGGATAAATTTTTGGGTATTTTTGCGGTTTTTCGTGTATTTTTAGAGTTTTTGTGTCCAGTTCGGG
>Marker32304
CTTTTGACTCTTAATTAAATTTTACACATTAAAAATCGAATTACAAAAAGAATTAGAAAAATTGAATTAAAAACATAAAAXXXXXXXXXXTAAAAGAATACTAGTTTCTATTGGTCACTCACCTGTATGACATGAGCAATGTATGTATTTAGAGTATATGTTTATTTGAG
CTTTTGACTCTTAATTAAATTTTACACATTAAAAATCGAATTACAAAAAAAATTAGAAAAATTGAATTAAAAACATAAAAXXXXXXXXXXTAAAAGAATACTAGTTTCTATTGGTCACTCACCTGTATGACATGAGCAATGTATGTATTTAGAGTATATGTTTATTTGAG
>Marker32430
CAACATCTTTATATTTCATAATTTCATTGAATAGACTTGTGGGTTGCATTTGATAGTGTTTGTTTGACTTAACTTTTAGTXXXXXXXXXXTTTGTTACACTAATCATAACCAAAATTTACCAAATGATATTCAACTTTGACATACAAAATTTACCAAATGACATTCAACG
CAACATCTTTATATTTCATAATTTCATTGAATAGACTTGTGGGTTGCCTTTGATAGTGTTTGTTTGACTTAACTTTTAGTXXXXXXXXXXTTTGTTACACTAATCATAACCAAAATTTACCAAATGATATTCAACTTTGACATACAAAATTTACCAAATGACATTCAACG
>Marker32437
CTTTGTGGCTTGGGATCAGAGACTCATCCCTCCCAGCAGAACAAGCTTTCCCGCCATGCAATATACTGCAGCTGAAGAATXXXXXXXXXXAAAGACTTTGGTAATTGGTCGGTTTTGTTACAGGACATAATAGAGTTCTTTGTCAAAAACATGGCGAATGAGCATTTGGG
CTTTGTGGCTTGGGATCAGAGACTCGTCCCTCCCAGCAGAACAAGCTTTCCCGCCATGCAATATACTGCAGCTGAAGAATXXXXXXXXXXAAAGACTTTGGTAATTGGTCGGTTTTGTTACAGGACATAATAGAGTTCTTTGTCAAAAACATGGCGAATGAGCATTTGGG
>Marker32463
CAATTGCTTGGCTGGCTTTTTAAAATTGTCTTATTGCATATTGTTAATATCCTCTGTGTATTCTATGACTGGCAGCTGAAXXXXXXXXXXCCCTTTTGTTGAGCAGCAATTTGTTGAGCCAACCAAGATTGACAAATGGGCTGTTGCGAATTTCTCTGCTCGCTGCAATG
CAATTGCTTGGCTGACTTTTTAAAATTGTCTTATTGCATATTGTTAATATCCTCTGTGTATTCTATGACTGGCAGCTGAAXXXXXXXXXXCCCTTTTGTTGAGCAGCAATTTGTTGAGCCAACCAAGATTGACAAATGGGCTGTTGCGAATTTCTCTGCTCGCTGCAATG
>Marker32497
CGTGACACGGATGCTCCCAATACTTGTGTGTTGCAAGAGAGTCCAATCCTGAAACAAACAACAACATGAATCAATAACAAXXXXXXXXXXAAAAAAAAAACTCATTATTTTTACAAAATCTGCAGACGCTGGAAGGAGAAACAATCACAGTAGCTTACACTTTTCGCCGG
CGTGACACGGATGCTCCCAATACTTGTGTGTTGCAAGAGAGTCCAATCCTGAAACAAACAACAACATGAATCAATAACCAXXXXXXXXXXGAAAAAAAAACTCATTATTTTTACAAAATCTGCAGACGCTGGAAGAAGAAACAATCACAGTAGCTTACACTTTTCGCCGG
>Marker32527
CATAGAAACTACAATACTTTCTGAACACTCAAAAATAAAGATTGTTCTCAGCAAATTAATTAGCCTAGTTCTTCTCTTGTXXXXXXXXXXTACGACCAGTTGCAGGTTGTTGTGTGATGGATCCTATAATCATGTTACAGGCCGTTAGTCACATGTTCATTTTATTGCTG
CATAGAAACTACAATACTTTCTGAACACTCAAAAATAAAGATTGTTCTCAGCAAATTAATTAGCCTAGTTCTTCTCTTGTXXXXXXXXXXTACGACCAGTTGCAGGTTGTTGTGTGATGGATCCTATAATCATGTTACAGGCCGTTAGTCACATGTTCATTTTATTGTTG
>Marker32553
CTCGTCATATCAACCTAATGAACATACTTACTAGAATGACTAACGATAACTAATCTGAAAATTAGATTGGAAACTGTCCGXXXXXXXXXXAACATTTGACACGTGTTTCTGTCTGCTACACTAACAACAACTTTAGCGGACGCTGTCTCGTCATTCCACTGTCGCATTTG
CTCGTCATATCAACCTAATGAACATACTTACTAGAATGACTAACGATAAATAATCTGAAAATTAGATTGGAAACTGTCCGXXXXXXXXXXAACATTTGACACGTGTTTCTGTCTGCTACACTAACAACAACTTTAGCGGACGCTGTCTCGTCATTCCACTGTCGCATTTG
>Marker32590
CCGTAGCTTCTGTTTCGACTGCTGGTATTACTGGTGCTTCAACCGTTGTTTCACTGCTCCCCTTGGATTCAAGACTGTCAXXXXXXXXXXGCCACCCCTTCTTTCCGTAAGGATACCCTACAAAGATACACATTCGGCTCCTCTCCCCGAACTTGTCTTTATCTCTAGTG
CTGTAGCTTCTGTTTCAACTGCTGGTATTACTGGTGCTTCAACCGTTGTTTCACTGCTCCCCTTGGATTCAAGACTGTCAXXXXXXXXXXGCCACCCCTTCCTTCCGTAAGGATACCCTACAAAGATACACTTTCGGCTCCTCTCCCCAAACTTGTCTTTATCTCTAGTG
>Marker32664
CTTTAGAGGACTTTTGCAGAAGAATTTATAGAGACGAAGAAAACAAATCTGGTGTAACTCTTACTATGTCACTTTCGTCTXXXXXXXXXXTTCTTCTTTTAATTTAATTTAATTAAATGCAACTATGAAGTAACCAATGAACGGAATATGGGTTTCAATATTCTTATAGG
CTTTAGAGGACTTTTGCAGAAGAATTTATAGAGACGAAGAAAACAAATCTGGTGTAACTCTTACTATGTCACTTTCGTCTXXXXXXXXXXTTCATCTTTTAATTTAATTTAATTAAATGCAACTATGAAGTAACCAATGAACGGAATATGGGTTTCAATATTCTTATAGG
>Marker32688
CTTCATACCAGCATTAAGGAGCAACATAATAAGCCTTGGACAAGCTACAGAGTCAGGATGTGAGGTGAATATGAAAGGAGXXXXXXXXXXAAATGAATCCGCAAGATGGCACGCAAGGCTTGGTCATATTGGAGCTGAGACAATGAAGCTTATGATACGGAAGGGACTCG
CTTCATACCAGCATTAAGGAGCAACATAATAAGCCTTGGACAAGCTACAGAGTCAGGATGTGAGGTGAATATGAAAGGAGXXXXXXXXXXAGATGAATCCGCAAGATGGCACGCAAGGCTTGGTCATATTGGAGTTGAGACAATGAAGCTTATGATACGGAAGGGACTCG
>Marker32691
CTAATCATCGATAAATGACTTCCACACTTATGATATAATGCGAGTATTGATTATGATCATGTAAATTTTTGCTATTCCTTXXXXXXXXXXAAGGTTAGCTCTAATGAGGCACCAAAACACTAAAATTGGCGTAATCCTACATGCATGCTGGTCGGCATTGTATTTGTACG
CTAATCATCGATAAATGACTTCCACACTTATGATATAATGCGAGTATTGACTATGATCATGTAAATTTTTGCTATTCCTTXXXXXXXXXXAAGGTTAGCTCTAATGAGGCACCAAAACACTAAAATTGGCGTAATCCTACATGCATGCTGGTCGGCATTGTATTTGTACG
>Marker32912
CTGCTTCGAGGGGTGAGTAGTGTCTTGAGCTGAGTAAACGCTGGAGAAACCTCCTTCCGCGATGACGTTTCGAACCTGGAXXXXXXXXXXTCAGGAGATTCAACATACACACGAGAGCTATTGAAGCAAATCATATACAGTCTTGAATCAAACTAAAACACACTTCACAG
CTGCTTCGAGGGGTGAGAAGTGTCTTGAGCTGAGTAAACGCTGGAGAAACCTCCTTCCGCGATGACGTTTCGAACCTGGAXXXXXXXXXXTCAGGAGATTCAACATACACACGAGAGCTATTGAAGCAAATCATATACAGTCTTGAATCAAACTAAAACACACTTCACAG
>Marker32922
CAATAACAACATCAAAATATAAAATTTTGTTAGCATCATAAGATGTAATAAGGATAATAAAAAGTTGAGTTGTATCAAGAXXXXXXXXXXTTTTTGGTCATACTTTTTTAACATACAAAATTAGCCATTAAAAAAAAGAAAGTTAGTTACTTATAATACAATGATAAGAG
CAATAACAATATCAAAATATAAAATTATGTTAGCATCATAAGATGTAATAAGGATAATAAAAAGTTGAGTTGTATCAAGAXXXXXXXXXXTTTTTGGTCATACTTTTTTAACATACAAAATTATCTATTAAAAAAAAAAAAGTTAGTTACTTATAAGACAATAATAAGAG
>Marker33044
CCACCATGTGTAAAGCATAACCTGTCTGAAAACAAATCAACAAAACCAAATAACCACTCTTTGGGCTGGTTAGTATAAAAXXXXXXXXXXTCAGGACTAAATGGACTTCTTTATCGTCCACCTTTGGACTGAATGGATCAGTGTCCAAAACAAGTGATCTCACGCCCATG
CCACCATGTGTAAAACATAACCTGTCTGAAAACAAATCAATAAAACCAAATAACCACTTTTTGGGCTGGTTAGTATAAAAXXXXXXXXXXTCAGGACTAAATGGACTTCTTTATCGTCCACCTTTGGACTGAATGGATCAGTGTCCAAAACAAGTGATCTCACGTCCATG
>Marker33055
CTTATTTGAAATATAATAAAAATAAAAGTGAAACTAAAATAATTTTGAAGTAACATTTTTTGAAGTATTTATTCAAAAGTXXXXXXXXXXACATCACCAACCTGAAATTTTAAGAATAAACTAAAAAAATATTTGTAAAATAGACAATCCATAACAAACAGATTTGTAAG
CTTATTTGAAATATAATAAAAATAAAAGTGAAACTAAAATAATTTTGAAGTAACATTTTTTGAAGTATTTATTCAAAAATXXXXXXXXXXACATCACCAACCTGAAATTTCAAGAATAAACTAAAAAAATATTTGTAAAATAGACAATCCATAACAAACAGATTTATAAG
>Marker33086
CAAAGAGAAATAATTTTTTTCCAGGCCTAAGTATGAATACTAAACCAGAGTTGCATCAGTCCTCGAAGTCGAGGCTTTTCXXXXXXXXXXAGGTGAGACGATCAAAACCATGAGTAGCGAGGTGAGTGAGGGTCTCTTCCCAATCAGGATCAGGGAACGACCCAGAAGCG
CAAAGAGAAATAATTTTTTTCCAGGCCTAAGTATGAATACTAAACCAGAGTTGCATCAGCCCTCGAAGTCGAGGCTTTTCXXXXXXXXXXAGGTGAGACGATCAAAACCATGAGTAGTGAGGTGAGTGAGGGTCTCTTCCCAATCAGGATCAGGGAACGACCCAGAAGCG
>Marker33115
CTTGCATGTTAACTTATATATATTATCTGTCCCTACATAATTTTGTATTGTATAGAGAGGTTTTGGAAATATTTGGAACAXXXXXXXXXXTCTGTGTATTTCAGTAGCTAAGTCGTTCTGTAGATGCTTTATCTACCAAGAACAGTCTAGAAGTTGGTCCCAGGATAGAG
CTTGCATGTTAACTTATATATATTATCTGTCCCTACATTATTTTGTATTGTATAGAGAGGTTTTTGAAATATTTGGAACAXXXXXXXXXXTCTGTGTATTTCAGTAGCTAAGTCGTTCTGTAGATGCTTTATCTACCAAGAACAGTCTAGAAGTTGGTCCCAGGATAGAG
>Marker33223
CAAGTATCAAGGTCGCAACCATGTCTCGCGGCTCAGTATCGATCGATGTTTAGACTCAAGTGTCTATCGATATCGGATGGXXXXXXXXXXGCGTCTCCCCTTGCGGATTGAAGGTTCCAAACTTGTAAGATCTATTGAAAATAGCAGTTGAGTTTCTTTGTTGCTTCTGG
CAAGTATCAAGGTCGCAACCATGTCTCGCGGCTCAGTATCGATCGATGTTTAGACTCAAGTGTCTATCGATATCGGATGGXXXXXXXXXXGCGTCTCCCCTTGCGGATTGAAGGTTCCAAACTTGTAAGATCTATTGAAAATAGCAGTTGAGTTTCTTTGTTGCTTTTGG
>Marker33346
CATACATCTAAATCTTTACTATTTTCTAATTAAATTTTTAAATTCAACTGAAGGTTTTTCTAAAAAAAAGGGGACGGATGXXXXXXXXXXAGCTCGGTTGAGGGCCATGGAGGGGATGTTCGATGTCATTGCATCCGGAAACCCAGAAACTCGGTGTGCGTGGGACACTG
CATACATCTAAATTTTTACTATTTTCTAATTAAATTGTTACATTCAACTGAAGGTTTTTCTAAAGAAAAGGGGACGGATGXXXXXXXXXXAGCTCGGTTGAGGGCCATGGAGGGGATGTTCGATGTCATTGCATCCGGAAACCCAGAAACTCGGTGTGCGTGGGACACTG
>Marker33364
CGGACGTCCGTGTAGGACACCGTTATGCTGGACCCAAGTGGGGGAGTGCAGCATATTTGGCCGAGATTTTGTAGAAGAGAXXXXXXXXXXTATATCTCAAAACCGTGACTTACAAAGGCAAGGACCGATCCTCAAAGAATGCCAAGCTGAGTCCAAGATACATGGGGCCG
CGGACGTCCGTGTAGGACACCGTTATGTTGGACCCAAGTGGGGGAGCGCAGCATATTTGGCCGAGATTTTGTAGAAGAGAXXXXXXXXXXTATATCTCAAAACCGTCACCTACAAAGGCAAGGACCGATCCTCAAAGAATGCCAAGCTGAGTCCAAGATACATGGGGCCG
>Marker33469
CCCAAAACCCACAACGGTTCCGACATCCAATACCGCTGCCAAACTCCCAACGGCTGTTCTCTCAACTTCAGTTAAAGCCAXXXXXXXXXXGTCCTCCTCCATAAATGATTAGTAGCTTCTTTGATTAATCGCCTCATTGGTCTTGTCTCCATGAACTATCAGGTCGATGG
CCCAAAACCCACAACGGTTCCGACATCCAATACCGCTGCCAAACTCCCAACGGCTGTTCTCTCAACTTCAGTTAAAGCCAXXXXXXXXXXGTCCTCCTCCATAAATGATTTGTAGCTTCTTTGATTAATCGCCTCATTGGTCTTGTCTCCATGAACTATCAGGTCGATGG
>Marker33618
CCGATGGATAATTTTGTGTTAACCGCATGCATGAGAAACCACTAATCTATTCATCTTGATTCAATGTATGAATTAAAGTTXXXXXXXXXXACTTTGTCATAAGCTTTGGACATATCTGTCTTAATGGCAATGTTATCAGTTTTACAATTGGGGTTCGTCCGGTGACCATG
CCGATGGACAATTTTGTGTTAACCGCATGCATGAGAAACCACTAATCTATTCATCTTGATTCAATGTATGAATTAAAGTTXXXXXXXXXXACTTTGTCATAAGCTTTGGACATATCTGTCTTAATGGCAATGTTATCAGTTTTACAATTGGGGTTCGTCCGGTGACCATG
>Marker33651
CAGGAAGCTGAAGAACCATCTCACCTTGATCATGAGGGAGGGAATGGAACTGAGGAGGTGGATGAGAGTCAAGGTTTTGCXXXXXXXXXXTGAAGAGCGTAATGAGTTGCCAGAACAAGGAGAAGTTGAAACAACTGAAGTAGAAGCACCAGAGCAAACACAAACTGAGG
CAGGAAGCTGAAGAACCATCTCACCTTGATCATGAGGGAGGGAATGGAACTGAGGAGCTGGATGAGAGTCAAGATTTTGCXXXXXXXXXXTGAAGAGCGTAATGAGTTACCAGAACAAGGAGAAGTTGAAACAACTGAAGTAGAAGCACCAGAGCAAACACAAACTGAGG
>Marker33798
CTCTTGTTGTCTTGTTGATTCATGCTCAACGCTTCAGAGAACATCAGCTTTTCAGTAATCACTCCAGCTTCACCAGGACTXXXXXXXXXXTTGAATTTGACATGCTTCTATTCTTGCTTCTCTTTGAATCCTTTGACCCTCTGAAGTTTGATCTTCCTCTGTCACTTGTG
CTCTTGTTGTCTTGTTGATTCATGCTCAACGCTTCAGAGAACATCAGCTTTTCAGTAATCACTCCAGCTTCACCAGGACTXXXXXXXXXXTTGAATTTGACCTGCTTCTATTCTTGCTTCTCTTTGAATCCTTTGACCCTCTGAAGTTTGATCTTCCTCTGTCACTTGTG
>Marker33838
CCTACCTTAGACTATCCGATGACGATGTTAGAATTAAATATTTTGAGAGGATGACAAAAATCAACCAAAGAACGGAATAAXXXXXXXXXXTTTTTTAGAAAGAAACAGTTTACAAAATGTTTGAAGATGATGAAGCAGAAGATGGAAGCGTTAACTTTGTCGGAGATATG
CCTACCTTAGACTATCCGATGACGATGTTAGAATTAAATATTTTGAGAGGATGACAAAAATCAACCAAAGAACGGAATAAXXXXXXXXXXTTTTTTAGAAAGAAACAGTTTACAAAATGTTTGAAGGTGATGAAGCAGAAGATGGAAGCGTTAACTTTGTCGGAGATATG
>Marker33876
CCAACCTAACGGTGGATCGCCAATATCGTCAACGGACAAACCCATCTCAGAAAGATGGCGAGTTCTGTTGCCCGATGGATXXXXXXXXXXGCTGGTTTTGATGGGATTGAGATCCATGGAGCGCACGGTTACCTCATTGATCAGTTTATGAAAAATGGGATCAATGACCG
CCAACCCAACGGTGGATCGCCAATATCGTCAACGGACAAACCCATCTCAGAAAGATGGCGAGTTCTGTTGCCCGATGGATXXXXXXXXXXGCTGGTTTTGATGGGATTGAGATCCATGGAGCGCACGGTTACCTCATTGATCAGTTTATGAAAAATGGGATCAATGACCG
>Marker33903
CAGATTGGTAATGCCTTTGTCCCAGTAGATTTTCATGTCTTGGACATCAAGCTTAACTGGAACTCTTCACTTCTGCTTGGXXXXXXXXXXAACAGGTGAACATCGTGGAGCTTGGAAATAATATTGGCTACATTGCAGCATGCCACTGTGGAGCAGAGTACGAAACCGAG
CAGATCGGTAATGCCTTTGTCCCAGTAGATTTTCATGTCCTGGACATCAAGCTTAACTGGAACTCTTCACTTATGCTTGGXXXXXXXXXXAACTGGTCAACATCGTGGAGCTTGGAAATGATCTTGGCTACATTGCAGCATGCCATTGTGGAGCAGAGTACGAAACCGAG
>Marker33915
CATGCCAAGAAGAGTCCGACGTATCATCTATGTTGGACAAAACTACACCGTCACAGAGGGGAGTTCAAGCCGCGAAACCAXXXXXXXXXXTAGTTTTGGACTAGCTTTTTGTTTGATTTGTTGGTTCAAGTTATAGAGATCCTATCTATTGATGACTTTTATGTGTGTAG
CATGCCAAGAAGAGTCCGACGTATCATCTCTGTTGGACAAAACTACACCGTCACAGAGGGGAGTTCAAGCCGCGAAACCAXXXXXXXXXXTAGTTTTGGACTAGCTTTTTGTTTGATTTGTTGGTTTAAGTTTTAGAGACCCTATCTATTGATGACTTTTATGTGTGTAG
>Marker33951
CGAGTCAGTTCTTTAGGGTATTAGAGTTTTTGAGTTCTTGGGTAGGGTTCGAGTCGGTCCTCCCAGATACGGATATGTTCXXXXXXXXXXTCCTCGACATTTGGATCCAATTAGGTATTTGAAATATTTTTGGTTATGGTTCAGTTTGATTCCTTTTGGAATCGAGTCAG
CGAGTCAGTTCTTTAGGGTATTAGAGTTTTTGAGTTCTTGGGTAGGGTTCGAGTCGGTCCTCCCAGATACGGATATGTTCXXXXXXXXXXTCCTCGACATTTGAATCCAATTAGGTATTTGAAATATTTTTGGTTATGGTTCAGTTTGATTCCTTTTGGAATCGAGTCAG
>Marker33978
[truncated: 18,662 more rows]
