# Supplementary material for: Genome-Wide Single-Nucleotide Polymorphisms Discovery and High-Density Genetic Map Construction in Cauliflower Using Specific-Locus Amplified Fragment Sequencing
Source: Front Plant Sci. 2016 Mar 21;7:334. doi: 10.3389/fpls.2016.00334 (PMC4800193; doi:10.3389/fpls.2016.00334)
Supplement: Supplementary file 3 [file Table3.XLS]

## Sheet: genetic map
Table S3 Information of 1,776 SLAF markers on cauliflower genetic map. Marker loci were arranged by increasing order of map locations in each linkage group.
The physical location of each marker in the reference genome are also shown.
Marker	LG/Chromosome	cM	Start_S	End_S
Marker247206	C01	0	38392033	38392256
Marker249170	C01	0	37246879	37247143
Marker251999	C01	0	37585925	37586150
Marker252738	C01	0	38689830	38690005
Marker256248	C01	0	37298617	37298871
Marker256525	C01	0	37940393	37940645
Marker256539	C01	0	38676110	38676367
Marker257481	C01	0	38562150	38562328
Marker258178	C01	0	37536490	37536660
Marker264823	C01	0	37701498	37701740
Marker265885	C01	0	38551704	38551894
Marker265950	C01	0	38609595	38609845
Marker269012	C01	0	37622235	37622487
Marker270306	C01	0	37969800	37970039
Marker244123	C01	1.266	36873933	36874112
Marker254801	C01	1.266	36447335	36447512
Marker259015	C01	1.266	37176695	37176977
Marker265242	C01	1.266	36508711	36508903
Marker243279	C01	2.532	36255011	36255288
Marker243989	C01	2.532	36059084	36059430
Marker244997	C01	2.532	36044523	36044715
Marker245919	C01	2.532	36080798	36081057
Marker255747	C01	2.532	35940630	35940904
Marker256882	C01	2.532	36254308	36254572
Marker258679	C01	2.532	36275318	36275522
Marker265339	C01	2.532	36188661	36188864
Marker270038	C01	2.532	36058741	36059002
Marker271724	C01	2.532	36419637	36419914
Marker272772	C01	2.532	36321698	36321895
Marker251897	C01	3.798	35672860	35673031
Marker252783	C01	3.798	35569288	35569545
Marker259904	C01	5.064	35516814	35517042
Marker253528	C01	7.598	35515034	35515297
Marker259875	C01	7.598	35514505	35514725
Marker247349	C01	8.864	34554343	34554615
Marker259838	C01	8.864	34508010	34508192
Marker242557	C01	10.13	34208388	34208660
Marker247527	C01	10.13	34143022	34143259
Marker255284	C01	10.13	34021522	34021758
Marker266415	C01	10.13	34037122	34037389
Marker249081	C01	11.396	33748624	33748816
Marker257846	C01	11.396	33932782	33932993
Marker257929	C01	11.396	33267444	33267691
Marker267120	C01	11.396	33237634	33237882
Marker268699	C01	11.396	33872289	33872541
Marker242517	C01	12.663	22568026	22568217
Marker243188	C01	12.663	31002948	31003135
Marker243966	C01	12.663	28708606	28708888
Marker244761	C01	12.663	30086074	30086297
Marker245332	C01	12.663	29501310	29501481
Marker246188	C01	12.663	28747174	28747366
Marker247327	C01	12.663	28662205	28662457
Marker248458	C01	12.663	28582996	28583203
Marker248830	C01	12.663	25632727	25632972
Marker249001	C01	12.663	25960437	25960614
Marker249003	C01	12.663	32193944	32194231
Marker249982	C01	12.663	28512078	28512296
Marker251056	C01	12.663	22720884	22721059
Marker251070	C01	12.663	24934531	24934743
Marker251533	C01	12.663	21066788	21067034
Marker252641	C01	12.663	31773128	31773415
Marker253396	C01	12.663	26053986	26054216
Marker253573	C01	12.663	28622267	28622522
Marker253583	C01	12.663	28650772	28651014
Marker253619	C01	12.663	31085731	31085931
Marker253832	C01	12.663	28779667	28779872
Marker253896	C01	12.663	31293591	31293806
Marker254640	C01	12.663	31305472	31305686
Marker254791	C01	12.663	31589430	31589700
Marker256153	C01	12.663	28251250	28251457
Marker256236	C01	12.663	28335937	28336124
Marker256282	C01	12.663	26005399	26005614
Marker257072	C01	12.663	29160405	29160602
Marker257530	C01	12.663	24332719	24332912
Marker257770	C01	12.663	32303448	32303675
Marker257815	C01	12.663	28247538	28247766
Marker258041	C01	12.663	28667254	28667532
Marker259371	C01	12.663	27348579	27348767
Marker259849	C01	12.663	25558506	25558692
Marker261102	C01	12.663	32295155	32295423
Marker261573	C01	12.663	26112327	26112507
Marker261797	C01	12.663	28204422	28204626
Marker261861	C01	12.663	31050838	31051119
Marker262022	C01	12.663	24390072	24390302
Marker262242	C01	12.663	22688821	22689028
Marker263156	C01	12.663	29773531	29773758
Marker264038	C01	12.663	31052056	31052289
Marker264205	C01	12.663	29921677	29921951
Marker264287	C01	12.663	29531343	29531555
Marker264732	C01	12.663	28823666	28823869
Marker264872	C01	12.663	31022249	31022479
Marker264882	C01	12.663	29767360	29767619
Marker266087	C01	12.663	25122488	25122655
Marker266529	C01	12.663	28805010	28805217
Marker266738	C01	12.663	31049404	31049634
Marker267391	C01	12.663	31487353	31487645
Marker267402	C01	12.663	32457299	32457579
Marker267854	C01	12.663	30992194	30992420
Marker267905	C01	12.663	25826454	25826631
Marker269557	C01	12.663	28746627	28746837
Marker269652	C01	12.663	28704136	28704421
Marker270262	C01	12.663	29655154	29655363
Marker270549	C01	12.663	28432178	28432386
Marker270565	C01	12.663	29553647	29553897
Marker270592	C01	12.663	25593335	25593539
Marker270803	C01	12.663	31346372	31346634
Marker272475	C01	12.663	25013338	25013619
Marker272775	C01	12.663	22538886	22539183
Marker273135	C01	12.663	24808812	24809092
Marker273288	C01	12.663	26099165	26099410
Marker246871	C01	13.929	19093084	19093264
Marker263130	C01	13.929	19530887	19531156
Marker263540	C01	13.929	16246914	16247185
Marker263951	C01	13.929	19706529	19706778
Marker269703	C01	13.929	19587251	19587513
Marker273203	C01	13.929	19205361	19205603
Marker254273	C01	15.195	14222433	14222594
Marker245668	C01	16.461	13749479	13749671
Marker249376	C01	16.461	11775131	11775379
Marker267804	C01	16.461	14136968	14137223
Marker270633	C01	16.461	12724292	12724557
Marker273837	C01	16.461	13987378	13987556
Marker244912	C01	17.727	11772130	11772305
Marker264178	C01	17.727	11390432	11390600
Marker257389	C01	26.682	11127656	11127949
Marker266995	C01	30.487	5706184	5706428
Marker255464	C01	33.021	4996498	4996731
Marker257111	C01	35.555	4877089	4877283
Marker255347	C01	40.635	4471804	4472018
Marker262782	C01	40.635	4818772	4818945
Marker270853	C01	40.635	4801485	4801677
Marker242430	C01	41.901	2633156	2633339
Marker244303	C01	41.901	3064285	3064497
Marker248692	C01	41.901	2591858	2592071
Marker250570	C01	41.901	3963909	3964128
Marker253982	C01	41.901	3698011	3698194
Marker254417	C01	41.901	2084233	2084468
Marker255769	C01	41.901	2570949	2571236
Marker256083	C01	41.901	2710893	2711155
Marker256535	C01	41.901	3058995	3059240
Marker261595	C01	41.901	2704270	2704465
Marker264520	C01	41.901	2611839	2612016
Marker269712	C01	41.901	2216612	2216863
Marker270242	C01	41.901	3892391	3892670
Marker149296	C02	0	43497931	43498123
Marker155066	C02	0	44037535	44037717
Marker157260	C02	0	44002433	44002620
Marker158876	C02	0	43955671	43955951
Marker159742	C02	0	43985900	43986150
Marker164655	C02	0	42783956	42784243
Marker164964	C02	0	43980282	43980460
Marker166345	C02	0	43800071	43800266
Marker166932	C02	0	43539346	43539512
Marker168561	C02	0	44004884	44005147
Marker169814	C02	0	42786893	42787093
Marker146811	C02	1.266	40797194	40797391
Marker154052	C02	1.266	40774081	40774326
Marker168937	C02	1.266	40202391	40202659
Marker147793	C02	2.532	39310380	39310671
Marker150224	C02	2.532	39258077	39258348
Marker158710	C02	2.532	39317077	39317315
Marker164939	C02	3.798	38792157	38792352
Marker142568	C02	5.064	37966750	37966992
Marker156937	C02	5.064	38504849	38505031
Marker167183	C02	5.064	38430005	38430238
Marker154264	C02	6.33	37948681	37948966
Marker158282	C02	6.33	37513871	37514094
Marker160373	C02	6.33	37938177	37938355
Marker163399	C02	6.33	37955679	37955862
Marker165048	C02	6.33	37489258	37489535
Marker152146	C02	7.597	34614717	34614907
Marker159193	C02	7.597	34279800	34280094
Marker169018	C02	7.597	34328821	34328982
Marker139980	C02	8.863	32302302	32302499
Marker140113	C02	8.863	32767121	32767289
Marker140772	C02	8.863	34266412	34266680
Marker141621	C02	8.863	32766867	32767039
Marker143630	C02	8.863	32318697	32318915
Marker144371	C02	8.863	32758653	32758932
Marker146041	C02	8.863	32526720	32526971
Marker149152	C02	8.863	32393211	32393491
Marker149492	C02	8.863	32277728	32277992
Marker150414	C02	8.863	32581627	32581903
Marker153340	C02	8.863	32340568	32341193
Marker154097	C02	8.863	32783289	32783571
Marker155813	C02	8.863	34266063	34266330
Marker157419	C02	8.863	32255430	32255621
Marker158088	C02	8.863	32238929	32239160
Marker158460	C02	8.863	32215072	32215233
Marker158823	C02	8.863	33872334	33872521
Marker160572	C02	8.863	32760869	32761041
Marker160994	C02	8.863	32138690	32138850
Marker164439	C02	8.863	32266931	32267179
Marker164536	C02	8.863	33648648	33648916
Marker166065	C02	8.863	32391062	32391333
Marker139700	C02	10.129	30365770	30365966
Marker140863	C02	10.129	31914554	31914806
Marker144801	C02	10.129	30362913	30363086
Marker151180	C02	10.129	30439286	30439493
Marker152431	C02	10.129	30360497	30360747
Marker152587	C02	10.129	30355331	30355504
Marker152774	C02	10.129	31946840	31947013
Marker153627	C02	10.129	30972349	30972566
Marker155032	C02	10.129	30019064	30019320
Marker159589	C02	10.129	29696418	29696614
Marker160958	C02	10.129	30146537	30146772
Marker161241	C02	10.129	31972770	31973046
Marker167052	C02	10.129	30188946	30189160
Marker167758	C02	10.129	30370472	30370645
Marker151422	C02	11.395	28350490	28350742
Marker156498	C02	11.395	28750566	28750843
Marker158752	C02	11.395	29222312	29222554
Marker164535	C02	11.395	29143687	29143956
Marker140340	C02	12.661	24701414	24701612
Marker140519	C02	12.661	22585849	22586145
Marker140897	C02	12.661	24441921	24442206
Marker144018	C02	12.661	24635982	24636171
Marker144054	C02	12.661	21097599	21097873
Marker144132	C02	12.661	24348939	24349137
Marker144924	C02	12.661	24453228	24453492
Marker145509	C02	12.661	24189960	24190140
Marker145517	C02	12.661	24261558	24261754
Marker146397	C02	12.661	23815613	23815854
Marker146697	C02	12.661	24629875	24630121
Marker148266	C02	12.661	24309819	24310026
Marker149351	C02	12.661	24739865	24740103
Marker150397	C02	12.661	23810586	23810774
Marker150443	C02	12.661	23949312	23949553
Marker150461	C02	12.661	23811084	23811369
Marker150889	C02	12.661	24305241	24305484
Marker151112	C02	12.661	24135151	24135448
Marker151717	C02	12.661	24201316	24201607
Marker152476	C02	12.661	24891472	24891705
Marker153976	C02	12.661	24022054	24022309
Marker154234	C02	12.661	23866980	23867255
Marker154893	C02	12.661	27847161	27847401
Marker157139	C02	12.661	24071355	24071536
Marker158929	C02	12.661	23943816	23944074
Marker159975	C02	12.661	24621125	24621402
Marker160482	C02	12.661	23966417	23966646
Marker160736	C02	12.661	26543922	26544091
Marker161063	C02	12.661	24294256	24294437
Marker161136	C02	12.661	28250644	28250853
Marker161401	C02	12.661	24164738	24164898
Marker161639	C02	12.661	24740185	24740453
Marker161912	C02	12.661	24614433	24614713
Marker162869	C02	12.661	24079824	24080103
Marker162918	C02	12.661	24831975	24832246
Marker163636	C02	12.661	24939655	24939856
Marker164047	C02	12.661	24462688	24462882
Marker165938	C02	12.661	24310108	24310291
Marker166066	C02	12.661	25271673	25271847
Marker166931	C02	12.661	24072411	24072675
Marker167858	C02	12.661	24147265	24147463
Marker167870	C02	12.661	24028254	24028518
Marker168793	C02	12.661	24711392	24711675
Marker168905	C02	12.661	24323435	24323723
Marker169857	C02	12.661	25082359	25082608
Marker142613	C02	15.195	20826828	20827002
Marker150067	C02	15.195	20778709	20779005
Marker169365	C02	15.195	21046627	21046892
Marker139704	C02	17.729	19997959	19998253
Marker140449	C02	17.729	20013671	20013922
Marker140560	C02	17.729	20025506	20025725
Marker141132	C02	17.729	17590398	17590597
Marker141594	C02	17.729	17731094	17731291
Marker141996	C02	17.729	17485823	17486015
Marker142627	C02	17.729	18789535	18789787
Marker144292	C02	17.729	20264494	20264761
Marker144867	C02	17.729	19138170	19138347
Marker146730	C02	17.729	20778389	20778627
Marker148773	C02	17.729	20552052	20552329
Marker149490	C02	17.729	20302697	20302878
Marker149764	C02	17.729	20017295	20017496
Marker150981	C02	17.729	20737565	20737740
Marker151351	C02	17.729	17753771	17754014
Marker151893	C02	17.729	18629956	18630194
Marker151970	C02	17.729	20464886	20465144
Marker152238	C02	17.729	17761237	17761508
Marker152760	C02	17.729	20118130	20118386
Marker153167	C02	17.729	20106718	20106903
Marker153197	C02	17.729	20104503	20104683
Marker158864	C02	17.729	20562490	20562674
Marker159381	C02	17.729	17757536	17757780
Marker160433	C02	17.729	19612658	19612910
Marker164519	C02	17.729	20630832	20631099
Marker164994	C02	17.729	18629295	18629462
Marker165270	C02	17.729	20071359	20071533
Marker166115	C02	17.729	19999589	19999864
Marker166578	C02	17.729	20600136	20600344
Marker168110	C02	17.729	19610036	19610263
Marker168246	C02	17.729	20013355	20013589
Marker168539	C02	17.729	18709551	18709832
Marker168599	C02	17.729	20616227	20616476
Marker139623	C02	18.995	16832961	16833250
Marker140272	C02	18.995	16855531	16855724
Marker140873	C02	18.995	13404680	13404857
Marker141824	C02	18.995	14920404	14920588
Marker141827	C02	18.995	16748971	16749221
Marker142281	C02	18.995	16755886	16756133
Marker145909	C02	18.995	16866617	16866841
Marker149587	C02	18.995	16833394	16833577
Marker154736	C02	18.995	17188079	17188308
Marker159569	C02	18.995	13394634	13394861
Marker163183	C02	18.995	16841734	16841952
Marker164484	C02	18.995	15029061	15029301
Marker166820	C02	18.995	17027921	17028124
Marker142389	C02	20.261	13385863	13386055
Marker149983	C02	20.261	11595991	11596178
Marker165961	C02	20.261	11655407	11655642
Marker165993	C02	20.261	13064368	13064579
Marker162929	C02	22.795	11595704	11595909
Marker151094	C02	25.328	10904674	10904849
Marker156379	C02	27.862	9997996	9998252
Marker157144	C02	29.128	8473077	8473341
Marker163721	C02	29.128	7423848	7424022
Marker151290	C02	34.209	7330779	7331060
Marker164335	C02	36.743	7225600	7225840
Marker138746	C02	39.277	7077648	7077871
Marker144504	C02	39.277	5882731	5882892
Marker153915	C02	39.277	5894674	5894853
Marker153066	C02	40.543	5517101	5517288
Marker155810	C02	40.543	5758129	5758314
Marker143749	C02	43.077	4769226	4769420
Marker143786	C02	43.077	5352942	5353107
Marker156944	C02	43.077	5476513	5476718
Marker138728	C02	45.61	3546268	3546540
Marker139250	C02	45.61	3580521	3580697
Marker141063	C02	45.61	4605550	4605783
Marker142750	C02	45.61	4567182	4567392
Marker143832	C02	45.61	4341188	4341418
Marker144837	C02	45.61	3593109	3593321
Marker148695	C02	45.61	2316258	2316427
Marker149456	C02	45.61	3696491	3696673
Marker150108	C02	45.61	3883255	3883428
Marker152678	C02	45.61	2309304	2309584
Marker152891	C02	45.61	3596457	3596694
Marker155443	C02	45.61	3628572	3628760
Marker156240	C02	45.61	3348986	3349223
Marker156859	C02	45.61	4457221	4457489
Marker158480	C02	45.61	3239982	3240147
Marker159211	C02	45.61	3701510	3701769
Marker168386	C02	45.61	3931715	3931924
Marker37794	C03	0	54109613	54109772
Marker44573	C03	0	53948375	53948543
Marker44694	C03	0	55461854	55462014
Marker45929	C03	0	53547766	53548029
Marker58118	C03	0	53945094	53945307
Marker61184	C03	0	52982158	52982419
Marker63832	C03	0	54453908	54454072
Marker69053	C03	0	53988329	53988569
Marker72906	C03	0	55424807	55425008
Marker74843	C03	0	57138965	57139246
Marker77899	C03	0	54088261	54088517
Marker36021	C03	1.266	52956176	52956373
Marker62403	C03	3.8	52952909	52953074
Marker76279	C03	3.8	52946472	52946725
Marker48514	C03	6.334	50572043	50572228
Marker62347	C03	6.334	47789212	47789455
Marker66542	C03	6.334	49814889	49815068
Marker69252	C03	6.334	50710131	50710408
Marker33978	C03	10.139	46913706	46913882
Marker34518	C03	10.139	45022041	45022207
Marker34541	C03	10.139	45958630	45958913
Marker34623	C03	10.139	47040348	47040634
Marker35163	C03	10.139	45754320	45754517
Marker36032	C03	10.139	44990617	44990810
Marker36950	C03	10.139	45758024	45758209
Marker37349	C03	10.139	44645204	44645492
Marker37972	C03	10.139	46862558	46862757
Marker39142	C03	10.139	45917172	45917456
Marker40903	C03	10.139	45479220	45479384
Marker42474	C03	10.139	46250480	46250699
Marker44229	C03	10.139	45959854	45960156
Marker44902	C03	10.139	44616070	44616285
Marker47625	C03	10.139	45953780	45953978
Marker47629	C03	10.139	44966986	44967261
Marker49776	C03	10.139	45631234	45631407
Marker51316	C03	10.139	46009207	46009413
Marker53480	C03	10.139	45900903	45901071
Marker53736	C03	10.139	45780722	45781009
Marker55290	C03	10.139	45372084	45372246
Marker59008	C03	10.139	45913061	45913345
Marker59698	C03	10.139	44561880	44562091
Marker62106	C03	10.139	44593656	44593941
Marker64876	C03	10.139	46864268	46864515
Marker66417	C03	10.139	46354979	46355250
Marker66486	C03	10.139	45060259	45060473
Marker66538	C03	10.139	44596500	44596732
Marker66762	C03	10.139	44930848	44931123
Marker67015	C03	10.139	45911136	45911308
Marker68026	C03	10.139	46367513	46367752
Marker68742	C03	10.139	44653695	44653966
Marker68856	C03	10.139	46305577	46305757
Marker68909	C03	10.139	45499487	45499712
Marker68918	C03	10.139	45856177	45856384
Marker71081	C03	10.139	44519982	44520205
Marker71689	C03	10.139	46915345	46915518
Marker73535	C03	10.139	44561501	44561720
Marker75128	C03	10.139	45293944	45294211
Marker75430	C03	10.139	45744545	45744740
Marker76714	C03	10.139	45591203	45591452
Marker76975	C03	10.139	47047960	47048234
Marker77756	C03	10.139	45497029	45497282
Marker50899	C03	11.405	44447104	44447391
Marker68455	C03	15.209	44320791	44321032
Marker56940	C03	16.475	44223924	44224091
Marker72899	C03	20.28	43841697	43841936
Marker37136	C03	22.814	42815257	42815495
Marker41737	C03	24.08	42640059	42640272
Marker34361	C03	26.614	41215024	41215303
Marker34980	C03	26.614	39389812	39389998
Marker35103	C03	26.614	37793988	37794176
Marker36009	C03	26.614	37769015	37769237
Marker38115	C03	26.614	32034548	32034804
Marker39104	C03	26.614	37777463	37777731
Marker42066	C03	26.614	41718305	41718491
Marker43154	C03	26.614	38391092	38391369
Marker43173	C03	26.614	38248644	38248873
Marker43222	C03	26.614	37728483	37728775
Marker44500	C03	26.614	36053625	36053860
Marker45600	C03	26.614	36873904	36874156
Marker46105	C03	26.614	42508826	42509003
Marker47267	C03	26.614	40252538	40252801
Marker47575	C03	26.614	35488595	35488827
Marker48050	C03	26.614	41839745	41839975
Marker48490	C03	26.614	40367819	40368103
Marker48576	C03	26.614	40220744	40220930
Marker48790	C03	26.614	40935268	40935511
Marker49579	C03	26.614	36097583	36097847
Marker49681	C03	26.614	40318612	40318835
Marker50570	C03	26.614	33405472	33405642
Marker51268	C03	26.614	39812032	39812327
Marker53679	C03	26.614	33397196	33397386
Marker54449	C03	26.614	40392192	40392432
Marker57400	C03	26.614	40356768	40356956
Marker57454	C03	26.614	35618710	35618985
Marker58695	C03	26.614	39469293	39469505
Marker60484	C03	26.614	40115614	40115773
Marker64385	C03	26.614	42523520	42523734
Marker70817	C03	26.614	42033871	42034144
Marker72567	C03	26.614	32567656	32567862
Marker73543	C03	26.614	40272348	40272535
Marker74101	C03	26.614	39808181	39808440
Marker74761	C03	26.614	38812934	38813231
Marker75942	C03	26.614	32504377	32504644
Marker76184	C03	26.614	41774743	41774971
Marker76871	C03	26.614	41457928	41458145
Marker47539	C03	27.88	31285403	31285586
Marker53034	C03	27.88	31369036	31369325
Marker35637	C03	30.414	30769943	30770153
Marker36101	C03	30.414	30805704	30805917
Marker40744	C03	30.414	30868094	30868293
Marker42903	C03	30.414	30576905	30577114
Marker43614	C03	30.414	30575720	30575921
Marker50660	C03	30.414	30264199	30264360
Marker51647	C03	30.414	30606941	30607218
Marker53482	C03	30.414	30842375	30842579
Marker67334	C03	30.414	30871305	30871491
Marker70623	C03	30.414	30699361	30699613
Marker73762	C03	30.414	29941437	29941662
Marker33798	C03	32.948	29745815	29745981
Marker42092	C03	34.214	29104757	29104933
Marker47653	C03	34.214	29262510	29262769
Marker52889	C03	34.214	29293665	29293920
Marker62433	C03	34.214	29106301	29106554
Marker65476	C03	34.214	29104362	29104584
Marker71541	C03	34.214	29147300	29147492
Marker36288	C03	35.48	27418685	27418878
Marker36379	C03	35.48	28202173	28202347
Marker44134	C03	35.48	27313937	27314186
Marker46913	C03	35.48	28988479	28988752
Marker50314	C03	35.48	27417268	27417472
Marker50875	C03	35.48	27916539	27916786
Marker60932	C03	35.48	27364533	27364800
Marker64039	C03	35.48	28165746	28166020
Marker36623	C03	36.746	27079531	27079810
Marker42473	C03	36.746	27305882	27306047
Marker52594	C03	36.746	27080958	27081134
Marker33984	C03	38.012	24255737	24255930
Marker35472	C03	38.012	23826804	23827067
Marker37867	C03	38.012	22761016	22761305
Marker37931	C03	38.012	26528873	26529155
Marker38282	C03	38.012	25555961	25556214
Marker41232	C03	38.012	26538411	26538599
Marker43493	C03	38.012	22320271	22320513
Marker47571	C03	38.012	24147898	24148182
Marker50821	C03	38.012	22357136	22357310
Marker54194	C03	38.012	24545091	24545350
Marker54204	C03	38.012	24455716	24455989
Marker57241	C03	38.012	23827616	23827888
Marker60249	C03	38.012	24346078	24346338
Marker60894	C03	38.012	22200270	22200448
Marker63273	C03	38.012	24060748	24061029
Marker69789	C03	38.012	23838577	23838791
Marker71799	C03	38.012	27051132	27051432
Marker72400	C03	38.012	24371336	24371562
Marker73146	C03	38.012	24932867	24933112
Marker40007	C03	39.278	21539367	21539623
Marker53246	C03	39.278	21605500	21605737
Marker59391	C03	39.278	21924564	21924845
Marker70290	C03	39.278	21714011	21714214
Marker71296	C03	39.278	22126068	22126335
Marker61567	C03	41.812	21538336	21538549
Marker42333	C03	45.617	21503624	21503817
Marker61545	C03	45.617	21179104	21179303
Marker73592	C03	45.617	21491597	21491782
Marker41086	C03	46.883	20904695	20904973
Marker43755	C03	46.883	21176615	21176892
Marker47516	C03	46.883	20785466	20785644
Marker62862	C03	46.883	20901066	20901311
Marker64598	C03	46.883	20884632	20884833
Marker75816	C03	46.883	20922502	20922713
Marker72015	C03	50.688	20749144	20749394
Marker68006	C03	54.492	20009342	20009571
Marker65651	C03	55.759	19915740	19916002
Marker75584	C03	55.759	19880288	19880525
Marker51396	C03	59.563	19877519	19877742
Marker75958	C03	62.097	19875064	19875271
Marker43068	C03	63.363	19722323	19722531
Marker50587	C03	63.363	19636208	19636421
Marker52771	C03	63.363	19623822	19624102
Marker76999	C03	63.363	19706254	19706516
Marker44373	C03	64.629	19520144	19520327
Marker48782	C03	64.629	19505933	19506143
Marker55432	C03	64.629	19621539	19621777
Marker56208	C03	64.629	19461130	19461413
Marker65416	C03	64.629	19369000	19369173
Marker67290	C03	64.629	19489895	19490091
Marker47987	C03	65.895	19163653	19163938
Marker34414	C03	67.162	18688348	18688560
Marker34999	C03	67.162	18261346	18261540
Marker40634	C03	67.162	18260481	18260671
Marker43311	C03	67.162	17731497	17731786
Marker44946	C03	67.162	18349472	18349642
Marker45652	C03	67.162	17542480	17542718
Marker46688	C03	67.162	17676339	17676612
Marker63255	C03	67.162	19034851	19035078
Marker63353	C03	67.162	17141779	17141940
Marker63727	C03	67.162	17677223	17677471
Marker66695	C03	67.162	18981836	18982123
Marker68801	C03	67.162	19026058	19026333
Marker74911	C03	67.162	17668113	17668383
Marker34774	C03	68.428	16586737	16587011
Marker55167	C03	68.428	16968891	16969139
Marker56043	C03	68.428	17136480	17136722
Marker69512	C03	68.428	16972208	16972478
Marker50919	C03	69.694	16097979	16098201
Marker57002	C03	69.694	15192939	15193130
Marker65190	C03	69.694	16425776	16426082
Marker68850	C03	69.694	16584289	16584501
Marker36829	C03	72.228	15134591	15134765
Marker40008	C03	72.228	15179086	15179349
Marker46189	C03	72.228	15117635	15117882
Marker55825	C03	72.228	15115037	15115243
Marker60469	C03	72.228	15154006	15154203
Marker63932	C03	72.228	15134347	15134509
Marker64557	C03	72.228	15128348	15128595
Marker35243	C03	73.494	14658554	14658803
Marker43201	C03	73.494	14193076	14193248
Marker45175	C03	73.494	14827024	14827299
Marker46053	C03	73.494	14990674	14990927
Marker46168	C03	73.494	13812610	13812900
Marker52012	C03	73.494	14900229	14900505
Marker55975	C03	73.494	14194772	14194959
Marker56105	C03	73.494	14557092	14557363
Marker58549	C03	73.494	15053362	15053656
Marker69294	C03	73.494	14892385	14892570
Marker70906	C03	73.494	15109990	15110186
Marker71133	C03	73.494	14961867	14962049
Marker71730	C03	73.494	14900735	14901026
Marker72020	C03	73.494	12805289	12805481
Marker72469	C03	73.494	13177017	13177214
Marker73799	C03	73.494	14789252	14789465
Marker35054	C03	76.027	12075271	12075448
Marker41857	C03	76.027	12669464	12669640
Marker45235	C03	76.027	12733499	12733769
Marker47588	C03	76.027	12676094	12676256
Marker55188	C03	76.027	12614522	12614743
Marker61631	C03	76.027	12602828	12603018
Marker37779	C03	77.294	9771099	9771300
Marker41199	C03	77.294	11108039	11108274
Marker42845	C03	77.294	11076218	11076471
Marker42949	C03	77.294	8575474	8575728
Marker43388	C03	77.294	8803988	8804181
Marker47213	C03	77.294	8850713	8850920
Marker50499	C03	77.294	12068809	12069041
Marker51762	C03	77.294	12074830	12075065
Marker51885	C03	77.294	9572747	9572943
Marker57120	C03	77.294	9467851	9468019
Marker60349	C03	77.294	11067660	11067923
Marker62478	C03	77.294	11062984	11063163
Marker64703	C03	77.294	8727665	8727945
Marker69154	C03	77.294	11517451	11517733
Marker74657	C03	77.294	11881470	11881645
Marker76835	C03	77.294	9439505	9439775
Marker77497	C03	77.294	11517173	11517369
Marker76839	C03	78.56	5462179	5462450
Marker48071	C03	79.826	5452053	5452295
Marker37433	C03	82.36	5386425	5386627
Marker46887	C03	84.893	5386077	5386343
Marker34455	C03	89.974	4180692	4180876
Marker34928	C03	89.974	4628466	4628644
Marker37992	C03	89.974	4573340	4573553
Marker42182	C03	89.974	3619993	3620168
Marker45541	C03	89.974	3201362	3201556
Marker53051	C03	89.974	4415454	4415707
Marker54376	C03	89.974	3860274	3860560
Marker59763	C03	89.974	4169603	4169884
Marker61021	C03	89.974	4421921	4422127
Marker64457	C03	89.974	5354739	5355036
Marker64740	C03	89.974	4069341	4069557
Marker65119	C03	89.974	4446911	4447140
Marker65345	C03	89.974	3963624	3963798
Marker69899	C03	89.974	4012322	4012580
Marker70848	C03	89.974	4319598	4319836
Marker71706	C03	89.974	4419608	4419803
Marker72255	C03	89.974	4101740	4101998
Marker72610	C03	89.974	4288194	4288396
Marker77399	C03	89.974	3934379	3934595
Marker16097	C04	0	4707253	4707461
Marker17862	C04	0	4418261	4418455
Marker33055	C04	0	4677805	4677994
Marker1170	C04	1.266	5451019	5451301
Marker5141	C04	1.266	5356274	5356450
Marker7111	C04	1.266	4905684	4905850
Marker9033	C04	1.266	5686910	5687098
Marker11692	C04	1.266	5456385	5456652
Marker13037	C04	1.266	5205085	5205363
Marker14302	C04	1.266	4905404	4905602
Marker21353	C04	1.266	5054938	5055170
Marker21989	C04	1.266	5683274	5683535
Marker25138	C04	1.266	5564852	5565125
Marker26180	C04	1.266	5218430	5218596
Marker32061	C04	1.266	5238174	5238413
Marker30341	C04	2.532	5837617	5837877
Marker29642	C04	7.613	6448917	6449099
Marker10074	C04	8.879	7142099	7142287
Marker31201	C04	8.879	6650308	6650582
Marker23396	C04	12.684	7245942	7246163
Marker11851	C04	19.047	7515968	7516154
Marker11518	C04	21.581	9903432	9903600
Marker11537	C04	25.386	10527816	10528100
Marker29409	C04	25.386	10532830	10533026
Marker8603	C04	26.652	10570821	10571087
Marker7990	C04	29.186	10582510	10582772
Marker18923	C04	29.186	10590861	10591021
Marker25527	C04	29.186	10775940	10776152
Marker30406	C04	29.186	10823096	10823333
Marker31509	C04	29.186	10758978	10759235
Marker18276	C04	32.99	10979103	10979322
Marker20844	C04	34.256	11067812	11068048
Marker13628	C04	38.061	11084996	11085168
Marker3960	C04	43.142	11302286	11302454
Marker12762	C04	43.142	12739397	12739687
Marker14224	C04	43.142	11128289	11128514
Marker29362	C04	43.142	11089622	11089858
Marker29884	C04	43.142	13604895	13605095
Marker13665	C04	44.408	13894856	13895037
Marker24	C04	45.674	13913333	13913577
Marker2303	C04	46.94	13922540	13922738
Marker5729	C04	48.206	13979258	13979521
Marker4950	C04	57.162	14239047	14239242
Marker688	C04	58.428	14243618	14243892
Marker13052	C04	58.428	14262502	14262742
Marker30635	C04	60.962	14523810	14524097
Marker24797	C04	68.616	14667883	14668096
Marker21474	C04	71.15	16767006	16767209
Marker4129	C04	73.683	18178440	18178690
Marker4302	C04	73.683	18695447	18695655
Marker10830	C04	73.683	18760431	18760623
Marker14912	C04	73.683	18757842	18758012
Marker16112	C04	73.683	16917518	16917723
Marker27063	C04	73.683	18752152	18752408
Marker28677	C04	73.683	18552883	18553132
Marker31056	C04	73.683	18138670	18138965
Marker31057	C04	73.683	18767034	18767317
Marker33115	C04	73.683	18179270	18179528
Marker4484	C04	74.949	18776416	18776636
Marker28189	C04	74.949	18832235	18832527
Marker13078	C04	77.483	33792982	33793150
Marker12483	C04	80.017	30593600	30593770
Marker13850	C04	80.017	31053270	31053519
Marker27170	C04	80.017	30305273	30305546
Marker5428	C04	83.822	30274409	30274606
Marker13946	C04	83.822	30228811	30229061
Marker25709	C04	83.822	30301620	30301847
Marker30657	C04	83.822	30036425	30036651
Marker32106	C04	83.822	30285725	30285905
Marker8132	C04	85.088	27939976	27940157
Marker18822	C04	85.088	28903386	28903636
Marker19018	C04	85.088	27780150	27780396
Marker4687	C04	86.354	27681125	27681308
Marker7112	C04	86.354	27657037	27657228
Marker8815	C04	86.354	26165498	26165668
Marker16804	C04	86.354	27591755	27592047
Marker22802	C04	86.354	26345404	26345598
Marker23118	C04	86.354	26319336	26319600
Marker25478	C04	86.354	27676626	27676819
Marker27197	C04	86.354	27645691	27645966
Marker27543	C04	86.354	26330812	26331065
Marker28147	C04	86.354	26308318	26308576
Marker28200	C04	86.354	26053936	26054132
Marker31028	C04	86.354	27742644	27742918
Marker11969	C04	87.62	24788113	24788391
Marker15950	C04	87.62	24827883	24828078
Marker18662	C04	87.62	25239677	25239898
Marker1420	C04	88.886	24755004	24755206
Marker2268	C04	88.886	24641226	24641481
Marker4587	C04	88.886	24613973	24614326
Marker5701	C04	88.886	24784794	24785067
Marker9743	C04	88.886	24524681	24524850
Marker12035	C04	88.886	24425156	24425323
Marker12272	C04	88.886	24725047	24725308
Marker14037	C04	88.886	24768318	24768505
Marker16946	C04	88.886	24365066	24365229
Marker18687	C04	88.886	24614408	24614599
Marker21042	C04	88.886	24371426	24371706
Marker22164	C04	88.886	24264998	24265183
Marker25596	C04	88.886	24590888	24591121
Marker26041	C04	88.886	24726273	24726543
Marker26271	C04	88.886	24558603	24558816
Marker28745	C04	88.886	24229264	24229468
Marker33618	C04	88.886	24770004	24770276
Marker15469	C04	92.691	21533923	21534144
Marker26845	C04	92.691	21703324	21703521
Marker31290	C04	96.496	21531058	21531342
Marker23035	C04	97.762	21528017	21528220
Marker12602	C04	101.567	21357483	21357725
Marker16210	C04	104.1	21113927	21114193
Marker2279	C04	106.634	1476637	1476883
Marker2606	C04	106.634	3892880	3893138
Marker5401	C04	106.634	3858670	3858888
Marker7362	C04	106.634	1903606	1903835
Marker10221	C04	106.634	3892605	3892798
Marker10981	C04	106.634	1629967	1630169
Marker12727	C04	106.634	3363721	3363986
Marker15599	C04	106.634	1452936	1453111
Marker16232	C04	106.634	2483706	2483917
Marker16898	C04	106.634	2499090	2499311
Marker19601	C04	106.634	1758294	1758509
Marker21773	C04	106.634	3816385	3816614
Marker25456	C04	106.634	3836486	3836660
Marker28800	C04	106.634	1622274	1622529
Marker30155	C04	106.634	1451667	1451862
Marker30622	C04	106.634	1185297	1185559
Marker3601	C04	107.9	4028832	4029077
Marker4850	C04	107.9	4147901	4148136
Marker4881	C04	107.9	3957739	3957998
Marker14103	C04	107.9	3958442	3958708
Marker17096	C04	107.9	4341346	4341595
Marker19515	C04	107.9	4203196	4203454
Marker19703	C04	107.9	4200422	4200681
Marker21839	C04	107.9	4110724	4110974
Marker25538	C04	107.9	4191388	4191551
Marker28126	C04	107.9	4313688	4313935
Marker3835	C04	110.434	21110349	21110593
Marker7707	C04	110.434	20183049	20183279
Marker10552	C04	110.434	20869000	20869243
Marker11159	C04	110.434	20904958	20905243
Marker16052	C04	110.434	20195349	20195512
Marker19203	C04	110.434	20204603	20204854
Marker21831	C04	110.434	21112022	21112288
Marker2076	C04	111.7	20162400	20162587
Marker6310	C04	111.7	19492357	19492560
Marker7452	C04	111.7	20176735	20176929
Marker11873	C04	111.7	20099169	20099346
Marker21526	C04	111.7	20176371	20176647
Marker23798	C04	111.7	20060832	20061104
Marker28891	C04	111.7	20080888	20081121
Marker4279	C04	112.966	19265663	19265858
Marker5448	C04	112.966	18994067	18994251
Marker12486	C04	112.966	19305018	19305267
Marker13001	C04	112.966	19472283	19472525
Marker15234	C04	112.966	19012201	19012744
Marker22207	C04	112.966	19000077	19000292
Marker27260	C04	112.966	19482364	19482635
Marker27944	C04	112.966	19266029	19266240
Marker29360	C04	112.966	19281181	19281427
Marker32430	C04	112.966	19279463	19279721
Marker32912	C04	112.966	19391191	19391452
Marker33469	C04	112.966	19260234	19260452
Marker11269	C04	114.232	33794872	33795035
Marker17566	C04	114.232	18851951	18852147
Marker8392	C04	115.499	33848842	33849096
Marker16453	C04	115.499	33860968	33861261
Marker26620	C04	115.499	33844790	33845042
Marker11169	C04	116.765	33865374	33865596
Marker19565	C04	116.765	33865678	33865857
Marker7890	C04	118.031	33923851	33924116
Marker14707	C04	120.565	34004667	34004944
Marker9365	C04	129.52	34359283	34359480
Marker3610	C04	133.325	34595582	34595855
Marker15655	C04	135.858	34602979	34603186
Marker12939	C04	138.392	34604218	34604454
Marker23556	C04	144.756	35210623	35210901
Marker15040	C04	147.289	35385744	35385988
Marker8163	C04	148.555	35387299	35387575
Marker7834	C04	151.089	38387205	38387423
Marker18870	C04	152.355	38389408	38389641
Marker22044	C04	153.621	38847451	38847638
Marker821	C04	158.702	40704489	40704742
Marker1314	C04	158.702	40892213	40892478
Marker1705	C04	158.702	40874989	40875261
Marker1793	C04	158.702	40649129	40649322
Marker3051	C04	158.702	40869502	40869757
Marker3484	C04	158.702	40891860	40892131
Marker3977	C04	158.702	40894583	40894853
Marker4240	C04	158.702	40775069	40775345
Marker6811	C04	158.702	40886745	40887001
Marker8358	C04	158.702	40865651	40865920
Marker9120	C04	158.702	40771382	40771551
Marker10581	C04	158.702	40831848	40832020
Marker10860	C04	158.702	40852856	40853061
Marker11056	C04	158.702	40873786	40873979
Marker12259	C04	158.702	40889183	40889453
Marker13188	C04	158.702	40789096	40789346
Marker17157	C04	158.702	40732414	40732639
Marker20579	C04	158.702	40691865	40692408
Marker20788	C04	158.702	40417669	40417915
Marker23615	C04	158.702	40866002	40866272
Marker23616	C04	158.702	40869170	40869420
Marker25395	C04	158.702	40888832	40889101
Marker26127	C04	158.702	40870189	40870443
Marker26138	C04	158.702	40773959	40774244
Marker27278	C04	158.702	40729408	40729662
Marker27336	C04	158.702	40685551	40685805
Marker28052	C04	158.702	40894232	40894501
Marker29345	C04	158.702	40657175	40657380
Marker30312	C04	158.702	40181934	40182203
Marker31512	C04	158.702	40888482	40888750
Marker32008	C04	158.702	40830284	40830548
Marker32553	C04	158.702	40845152	40845351
Marker80329	C05	0	32642975	32643231
Marker81353	C05	0	31834802	31835077
Marker82508	C05	0	31649184	31649444
Marker88548	C05	0	32219007	32219250
Marker91007	C05	0	32654074	32654341
Marker92514	C05	0	32658330	32658605
Marker95444	C05	0	31444426	31444653
Marker95914	C05	0	32590298	32590573
Marker97825	C05	0	31511997	31512243
Marker101611	C05	0	32637698	32637877
Marker102356	C05	0	31512570	31512742
Marker102533	C05	0	32593357	32593539
Marker103757	C05	0	31776501	31776660
Marker106130	C05	1.266	31040594	31040767
Marker85654	C05	2.532	30892440	30892616
Marker86431	C05	5.066	30741700	30741947
Marker95039	C05	5.066	30838795	30839073
Marker82147	C05	6.332	30544281	30544568
Marker94773	C05	6.332	30733787	30733973
Marker97987	C05	8.866	30400023	30400239
Marker102655	C05	12.671	30188565	30188736
Marker97539	C05	13.937	29574272	29574537
Marker78923	C05	15.203	29406105	29406324
Marker79323	C05	17.737	29023287	29023564
Marker85027	C05	17.737	28761990	28762211
Marker85761	C05	17.737	29112641	29112875
Marker88605	C05	17.737	29135192	29135471
Marker94505	C05	17.737	29025959	29026243
Marker95979	C05	17.737	29310534	29310771
Marker78866	C05	19.003	28440343	28440545
Marker78901	C05	19.003	28646008	28646270
Marker79372	C05	19.003	28647712	28647966
Marker79590	C05	19.003	28757968	28758243
Marker83045	C05	19.003	28712095	28712292
Marker87302	C05	19.003	28441176	28441368
Marker94913	C05	19.003	28440662	28440885
Marker100176	C05	19.003	28601133	28601370
Marker83930	C05	21.537	26657939	26658131
Marker96831	C05	21.537	26869390	26869620
Marker90433	C05	25.341	26540749	26540978
Marker96862	C05	25.341	26614729	26614951
Marker82722	C05	29.146	26381962	26382259
Marker102834	C05	31.68	26221278	26221564
Marker91421	C05	35.485	25918794	25919075
Marker95185	C05	35.485	25583754	25583976
Marker94348	C05	36.751	25411186	25411461
Marker96557	C05	36.751	25395668	25395886
Marker79929	C05	38.017	25161342	25161598
Marker82088	C05	38.017	25335326	25335519
Marker86102	C05	38.017	25294513	25294715
Marker91808	C05	38.017	24935329	24935518
Marker92940	C05	38.017	25392377	25392584
Marker100436	C05	38.017	25374878	25375178
Marker104498	C05	38.017	25266850	25267088
Marker105928	C05	38.017	25272303	25272520
Marker98402	C05	40.551	24728924	24729104
Marker82309	C05	41.817	24727424	24727632
Marker103350	C05	45.622	24726820	24727058
Marker90540	C05	50.702	24700113	24700414
Marker97912	C05	51.968	24690945	24691123
Marker81124	C05	53.235	24690188	24690360
Marker83747	C05	54.501	17210816	17211027
Marker84331	C05	54.501	16978530	16978693
Marker93900	C05	54.501	16741191	16741414
Marker93908	C05	54.501	23311424	23311646
Marker95267	C05	54.501	16515575	16515782
Marker95526	C05	54.501	19800736	19800934
Marker95656	C05	54.501	16718182	16718466
Marker96430	C05	54.501	16700873	16701118
Marker96897	C05	54.501	24688787	24688994
Marker97815	C05	54.501	22207026	22207280
Marker98123	C05	54.501	16643726	16643892
Marker98392	C05	54.501	16502973	16503267
Marker100499	C05	54.501	24601750	24601972
Marker102344	C05	54.501	18686260	18686492
Marker102490	C05	54.501	18398592	18398866
Marker105218	C05	54.501	17353741	17353919
Marker106311	C05	54.501	17039262	17039528
Marker84780	C05	55.767	13116494	13116771
Marker86744	C05	55.767	16493389	16493630
Marker88264	C05	55.767	12174307	12174576
Marker90569	C05	55.767	12561723	12561904
Marker98281	C05	55.767	14700810	14701026
Marker106214	C05	55.767	15946687	15946856
Marker84456	C05	57.033	11837592	11837873
Marker84473	C05	57.033	12170449	12170690
Marker86063	C05	57.033	11755494	11755742
Marker86163	C05	57.033	11749440	11749606
Marker89472	C05	57.033	11820417	11820658
Marker92174	C05	57.033	11751016	11751232
Marker106471	C05	57.033	11533062	11533261
Marker89115	C05	58.299	10285260	10285469
Marker95927	C05	58.299	8449848	8450133
Marker99242	C05	59.565	7921125	7921322
Marker100950	C05	64.646	6227531	6227827
Marker93022	C05	68.451	6215141	6215355
Marker80830	C05	69.717	6152498	6152752
Marker86541	C05	70.983	5099174	5099371
Marker89479	C05	70.983	5793848	5794047
Marker92216	C05	70.983	5827121	5827329
Marker92697	C05	70.983	4078710	4078934
Marker100808	C05	70.983	5788077	5788254
Marker101932	C05	70.983	6072545	6072823
Marker87474	C05	72.249	3980660	3980954
Marker104156	C05	73.515	3574200	3574364
Marker96189	C05	78.596	3294242	3294424
Marker103323	C05	82.4	3240133	3240344
Marker94168	C05	86.205	2791151	2791374
Marker87763	C05	88.739	2766515	2766786
Marker88831	C05	88.739	2767705	2767993
Marker103715	C05	88.739	2765659	2765898
Marker106274	C05	88.739	2737859	2738097
Marker78614	C05	90.005	1669727	1669968
Marker78838	C05	90.005	2516312	2516569
Marker79239	C05	90.005	2544214	2544482
Marker79790	C05	90.005	1875926	1876192
Marker79831	C05	90.005	2630394	2630584
Marker81832	C05	90.005	2421383	2421642
Marker84676	C05	90.005	1475045	1475226
Marker84839	C05	90.005	1614801	1615065
Marker85216	C05	90.005	2492954	2493230
Marker89187	C05	90.005	2488461	2488739
Marker89318	C05	90.005	1338410	1338645
Marker91614	C05	90.005	1814322	1814539
Marker92124	C05	90.005	1555668	1555840
Marker93484	C05	90.005	2698697	2698891
Marker94582	C05	90.005	1780385	1780605
Marker101526	C05	90.005	1548641	1548808
Marker230479	C06	0	1867172	1867433
Marker231538	C06	0	2313481	2313670
Marker232473	C06	0	583092	583320
Marker235969	C06	0	2304649	2304941
Marker238730	C06	0	1031960	1032171
Marker223320	C06	2.534	2559994	2560182
Marker224113	C06	2.534	2624573	2624809
Marker224325	C06	2.534	2949256	2949502
Marker225217	C06	2.534	4479838	4480126
Marker227504	C06	2.534	2749539	2749726
Marker233966	C06	2.534	2314892	2315185
Marker235647	C06	2.534	3915187	3915395
Marker214282	C06	8.897	4526141	4526326
Marker236705	C06	13.978	4905102	4905291
Marker212395	C06	20.341	5026817	5027077
Marker216044	C06	27.995	5226620	5226888
Marker238016	C06	33.076	5228006	5228202
Marker227105	C06	34.342	5236854	5237090
Marker234416	C06	36.876	5269778	5269989
Marker220519	C06	38.142	5305530	5305727
Marker221453	C06	38.142	5559426	5559685
Marker223337	C06	38.142	5270833	5271061
Marker228338	C06	38.142	5500430	5500706
Marker231867	C06	38.142	5270187	5270451
Marker235489	C06	38.142	5344162	5344430
Marker220412	C06	43.223	5755443	5755699
Marker231897	C06	43.223	5676465	5676686
Marker210646	C06	44.489	6649353	6649579
Marker238472	C06	48.293	6713373	6713613
Marker214652	C06	49.56	6728300	6728542
Marker228161	C06	52.093	6728961	6729140
Marker217121	C06	53.359	6729254	6729493
Marker239069	C06	54.626	6730607	6730798
Marker212870	C06	55.892	6740151	6740380
Marker235437	C06	60.972	6843481	6843758
Marker217550	C06	63.506	6853004	6853187
Marker223599	C06	71.16	7017995	7018203
Marker219524	C06	81.429	7249068	7249238
Marker223638	C06	83.963	7318888	7319055
Marker239558	C06	83.963	7502835	7503106
Marker217272	C06	85.229	8504379	8504594
Marker221864	C06	85.229	8060732	8060971
Marker237258	C06	86.495	8506242	8506419
Marker242106	C06	87.761	8595978	8596254
Marker219023	C06	89.027	9367460	9367720
Marker229928	C06	89.027	8636372	8636663
Marker222527	C06	90.293	9374649	9374829
Marker221130	C06	92.827	9375468	9375716
Marker233871	C06	95.361	9408020	9408197
Marker211833	C06	104.316	11386850	11387101
Marker209211	C06	113.271	13004959	13005129
Marker217285	C06	117.076	13161194	13161418
Marker226306	C06	123.439	14850052	14850265
Marker239956	C06	124.706	15987082	15987328
Marker228808	C06	125.972	16944406	16944582
Marker230792	C06	127.238	16947882	16948149
Marker211817	C06	131.043	17515310	17515487
Marker213453	C06	131.043	17475137	17475400
Marker213536	C06	131.043	17417371	17417668
Marker218013	C06	131.043	17629671	17629875
Marker224053	C06	131.043	17655641	17655909
Marker225194	C06	131.043	17399542	17399767
Marker226667	C06	131.043	17433831	17434122
Marker229405	C06	131.043	17257573	17257815
Marker230092	C06	131.043	17621293	17621559
Marker232156	C06	131.043	17488272	17488486
Marker232674	C06	131.043	17405379	17405550
Marker234577	C06	131.043	17073836	17074087
Marker235713	C06	131.043	17535343	17535597
Marker237658	C06	131.043	17202329	17202531
Marker220598	C06	132.309	17656108	17656336
Marker228471	C06	133.575	17659095	17659373
Marker226193	C06	141.229	17660930	17661175
Marker240047	C06	146.31	17696688	17696864
Marker220303	C06	148.843	17711932	17712154
Marker213523	C06	157.799	18071439	18071702
Marker213469	C06	165.453	18281948	18282226
Marker220245	C06	165.453	18236881	18237105
Marker220271	C06	165.453	18135180	18135354
Marker222725	C06	165.453	18191468	18191752
Marker228670	C06	165.453	18073592	18073814
Marker230793	C06	165.453	18230803	18231077
Marker235610	C06	167.987	18566460	18566633
Marker236353	C06	167.987	18815614	18815862
Marker240090	C06	167.987	18555288	18555492
Marker209311	C06	169.253	22504292	22504548
Marker209905	C06	169.253	23453105	23453354
Marker210394	C06	169.253	23292605	23292812
Marker211080	C06	169.253	20287521	20287716
Marker211438	C06	169.253	23025972	23026170
Marker212451	C06	169.253	19397364	19397593
Marker213542	C06	169.253	19022907	19023137
Marker213709	C06	169.253	20443620	20443816
Marker215147	C06	169.253	22648338	22648592
Marker215361	C06	169.253	21676588	21676801
Marker218766	C06	169.253	22527430	22527663
Marker219687	C06	169.253	18822101	18822322
Marker219991	C06	169.253	18894880	18895127
Marker220860	C06	169.253	20623989	20624208
Marker221501	C06	169.253	20153638	20153804
Marker221916	C06	169.253	20103394	20103658
Marker225105	C06	169.253	22669432	22669645
Marker225208	C06	169.253	18896033	18896293
Marker226267	C06	169.253	22480788	22481078
Marker227253	C06	169.253	22674262	22674526
Marker228729	C06	169.253	20872357	20872549
Marker230284	C06	169.253	20448003	20448245
Marker231731	C06	169.253	20151503	20151740
Marker232986	C06	169.253	22502527	22502803
Marker233606	C06	169.253	18911254	18911447
Marker236856	C06	169.253	22599716	22599996
Marker237375	C06	169.253	22568989	22569173
Marker239034	C06	169.253	22692058	22692249
Marker241117	C06	169.253	20257877	20258153
Marker242149	C06	169.253	22480475	22480706
Marker209291	C06	170.519	21581291	21581514
Marker209875	C06	170.519	21337278	21337500
Marker210376	C06	170.519	21080949	21081132
Marker210630	C06	170.519	21582146	21582337
Marker216676	C06	170.519	21658562	21658821
Marker217603	C06	170.519	20885142	20885424
Marker221405	C06	170.519	20907737	20907996
Marker229231	C06	170.519	21126547	21126784
Marker229338	C06	170.519	20928789	20929080
Marker229966	C06	170.519	21082791	21082994
Marker231188	C06	170.519	21658293	21658480
Marker233931	C06	170.519	21575692	21575907
Marker235243	C06	170.519	21471440	21471605
Marker236234	C06	170.519	21331592	21331800
Marker237241	C06	170.519	20959326	20959564
Marker213107	C06	173.053	25837999	25838243
Marker219213	C06	173.053	23713943	23714108
Marker208408	C06	174.319	26381994	26382244
Marker233925	C06	175.585	26431070	26431320
Marker241336	C06	175.585	26399684	26399962
Marker211680	C06	176.851	26450057	26450294
Marker233021	C06	179.385	27246122	27246335
Marker214504	C06	180.651	27345997	27346274
Marker219732	C06	180.651	27311613	27311879
Marker237659	C06	180.651	27318929	27319148
Marker222991	C06	181.917	28098197	28098440
Marker230835	C06	181.917	27350505	27350789
Marker239759	C06	181.917	27661091	27661363
Marker215468	C06	183.183	29290909	29291083
Marker219910	C06	183.183	29705954	29706242
Marker224533	C06	183.183	29482146	29482393
Marker210016	C06	185.717	29714826	29715085
Marker235002	C06	185.717	29717911	29718073
Marker221015	C06	189.522	30128973	30129212
Marker218305	C06	192.056	30275890	30276094
Marker213296	C06	194.589	30647991	30648197
Marker217522	C06	194.589	30363717	30363975
Marker225519	C06	194.589	31826065	31826334
Marker235029	C06	194.589	31688064	31688302
Marker210880	C06	195.855	31849256	31849472
Marker212697	C06	195.855	32162246	32162514
Marker213596	C06	195.855	32155719	32155995
Marker215088	C06	195.855	31978400	31978558
Marker217104	C06	195.855	32022888	32023160
Marker220850	C06	195.855	32224248	32224438
Marker234159	C06	195.855	32204998	32205260
Marker234754	C06	195.855	31839763	31839974
Marker239674	C06	195.855	31843271	31843529
Marker213959	C06	197.122	32356333	32356521
Marker223521	C06	197.122	32273481	32273753
Marker232799	C06	197.122	32234663	32234856
Marker209949	C06	198.388	32458424	32458605
Marker227238	C06	198.388	32451426	32451622
Marker233440	C06	198.388	32440458	32440707
Marker209212	C06	199.654	32595923	32596099
Marker209676	C06	199.654	33000277	33000520
Marker209879	C06	199.654	33322590	33322831
Marker211756	C06	199.654	34359490	34359773
Marker212444	C06	199.654	32679951	32680174
Marker213919	C06	199.654	33388914	33389122
Marker214743	C06	199.654	34340387	34340606
Marker215278	C06	199.654	32878180	32878452
Marker217339	C06	199.654	33140510	33140701
Marker217982	C06	199.654	33098036	33098322
Marker218839	C06	199.654	33377676	33377868
Marker220644	C06	199.654	32489896	32490158
Marker220810	C06	199.654	34492495	34492759
Marker221451	C06	199.654	32487679	32487853
Marker222939	C06	199.654	33082322	33082604
Marker223126	C06	199.654	32627274	32627571
Marker223424	C06	199.654	32670785	32671076
Marker223636	C06	199.654	32710349	32710539
Marker224249	C06	199.654	32817266	32817516
Marker224432	C06	199.654	33248291	33248474
Marker224631	C06	199.654	32825408	32825667
Marker225370	C06	199.654	33144911	33145104
Marker225797	C06	199.654	33023059	33023331
Marker227090	C06	199.654	33329242	33329515
Marker227316	C06	199.654	33216991	33217257
Marker227534	C06	199.654	32883747	32883962
Marker228207	C06	199.654	32570771	32570988
Marker229524	C06	199.654	33063510	33063697
Marker229777	C06	199.654	34649846	34650103
Marker229867	C06	199.654	33378699	33378895
Marker229941	C06	199.654	32676246	32676472
Marker230063	C06	199.654	32911045	32911271
Marker230162	C06	199.654	33324543	33324817
Marker230384	C06	199.654	34360409	34360638
Marker232554	C06	199.654	32753401	32753628
Marker233527	C06	199.654	34349902	34350176
Marker234305	C06	199.654	33217339	33217606
Marker234810	C06	199.654	32591601	32591852
Marker234954	C06	199.654	33263405	33263679
Marker235797	C06	199.654	33454479	33454720
Marker238243	C06	199.654	32884044	32884263
Marker238746	C06	199.654	33257594	33257874
Marker238791	C06	199.654	33546289	33546513
Marker209466	C06	200.92	35003390	35003644
Marker213014	C06	200.92	37434779	37435043
Marker213069	C06	200.92	35142560	35142730
Marker214643	C06	200.92	35039472	35039662
Marker216264	C06	200.92	37236707	37237034
Marker217573	C06	200.92	35071702	35071937
Marker217963	C06	200.92	34723629	34723920
Marker219442	C06	200.92	35555498	35555659
Marker222447	C06	200.92	34927350	34927638
Marker224159	C06	200.92	35554964	35555199
Marker224433	C06	200.92	35080152	35080348
Marker225300	C06	200.92	34947811	34948000
Marker229804	C06	200.92	37136051	37136343
Marker230702	C06	200.92	35587038	35587292
Marker232778	C06	200.92	35596717	35596972
Marker235832	C06	200.92	35041579	35041853
Marker235874	C06	200.92	37712160	37712387
Marker238635	C06	200.92	37551417	37551625
Marker239810	C06	200.92	36750166	36750348
Marker241632	C06	200.92	35086296	35086547
Marker170756	C07	0	47827333	47827605
Marker174016	C07	0	48304406	48304613
Marker177322	C07	0	48286609	48286893
Marker182255	C07	0	47989317	47989587
Marker182288	C07	0	48329659	48329857
Marker182502	C07	0	48254357	48254569
Marker182903	C07	0	47945349	47945566
Marker183063	C07	0	47878158	47878345
Marker185555	C07	0	47865495	47865772
Marker188197	C07	0	48129631	48129805
Marker190179	C07	0	48340964	48341178
Marker192194	C07	0	48110025	48110227
Marker192885	C07	0	47434191	47434458
Marker196136	C07	0	47734105	47734393
Marker196580	C07	0	47736656	47736940
Marker199658	C07	0	48045139	48045385
Marker203585	C07	0	48209207	48209495
Marker206611	C07	0	48137865	48138150
Marker207767	C07	0	47719943	47720202
Marker171713	C07	1.266	47410625	47410891
Marker173358	C07	1.266	47421466	47421728
Marker176340	C07	1.266	47431175	47431387
Marker179929	C07	1.266	47430923	47431093
Marker189515	C07	1.266	47347605	47347886
Marker194779	C07	1.266	47398227	47398425
Marker199247	C07	2.532	47345716	47345964
Marker172130	C07	3.798	47131573	47131761
Marker177199	C07	3.798	46830301	46830479
Marker178730	C07	3.798	46488754	46489035
Marker178878	C07	3.798	47090969	47091231
Marker186577	C07	3.798	46641039	46641304
Marker188043	C07	3.798	46831354	46831641
Marker188567	C07	3.798	46492699	46492948
Marker188767	C07	3.798	47127303	47127506
Marker189207	C07	3.798	46778105	46778341
Marker189982	C07	3.798	47259012	47259282
Marker196520	C07	3.798	46364548	46364797
Marker207730	C07	3.798	46408685	46408922
Marker172037	C07	5.064	45963258	45963547
Marker179639	C07	5.064	46363076	46363256
Marker193766	C07	5.064	45950232	45950516
Marker185347	C07	6.33	44880646	44880850
Marker187631	C07	6.33	45940139	45940381
Marker170309	C07	8.864	44866672	44866961
Marker196126	C07	8.864	44169100	44169352
Marker187097	C07	10.13	43869540	43869711
Marker173301	C07	11.396	43868513	43868723
Marker171527	C07	13.93	43835396	43835578
Marker174903	C07	13.93	43833947	43834213
Marker175347	C07	13.93	43309791	43310046
Marker181213	C07	13.93	43304423	43304714
Marker184613	C07	13.93	43117483	43117715
Marker191829	C07	13.93	43623209	43623485
Marker191873	C07	13.93	43835025	43835308
Marker202553	C07	13.93	43588296	43588564
Marker204562	C07	13.93	43576541	43576763
Marker172111	C07	15.196	43116350	43116576
Marker175013	C07	15.196	42961606	42961911
Marker182795	C07	15.196	42450906	42451168
Marker191118	C07	15.196	42997900	42998193
Marker192790	C07	15.196	42918716	42918984
Marker200953	C07	15.196	42994532	42994737
Marker203222	C07	15.196	42448846	42449118
Marker204823	C07	15.196	42891995	42892291
Marker207810	C07	15.196	42963557	42963848
Marker202101	C07	16.462	42410671	42410868
Marker206540	C07	21.543	42357984	42358177
Marker174625	C07	29.197	42319922	42320093
Marker187116	C07	40.793	42316424	42316694
Marker170919	C07	53.733	40887578	40887848
Marker190937	C07	53.733	40885002	40885275
Marker193717	C07	54.999	40865810	40866081
Marker192840	C07	56.265	40864409	40864674
Marker193459	C07	56.265	40863346	40863615
Marker176429	C07	58.799	40760361	40760622
Marker180333	C07	58.799	40762820	40763021
Marker199972	C07	58.799	40859089	40859354
Marker178308	C07	60.065	40722840	40723025
Marker175386	C07	61.331	38828879	38829170
Marker205965	C07	61.331	40514074	40514295
Marker182928	C07	62.597	38742797	38743086
Marker184143	C07	62.597	38733041	38733234
Marker181102	C07	66.402	38692830	38693110
Marker185549	C07	66.402	38545215	38545483
Marker186772	C07	66.402	38732694	38732959
Marker196742	C07	66.402	38686813	38687035
Marker188374	C07	74.056	37788070	37788277
Marker189369	C07	74.056	25227143	25227394
Marker197736	C07	79.137	25210997	25211185
Marker207285	C07	82.942	25167408	25167670
Marker204920	C07	85.475	25165748	25165926
Marker204343	C07	88.009	25089375	25089575
Marker204974	C07	88.009	25113352	25113570
Marker179763	C07	93.09	25062783	25063037
Marker189692	C07	94.356	19767485	19767741
Marker182960	C07	96.89	18469380	18469591
Marker172103	C07	101.971	12453581	12453767
Marker178020	C07	104.504	12250966	12251167
Marker191074	C07	104.504	12118603	12118873
Marker170695	C07	105.77	10033245	10033425
Marker171021	C07	105.77	9669953	9670144
Marker171155	C07	105.77	11085167	11085339
Marker171228	C07	105.77	3877861	3878036
Marker171282	C07	105.77	11677227	11677418
Marker171436	C07	105.77	11582238	11582518
Marker171605	C07	105.77	12047173	12047376
Marker172848	C07	105.77	8927317	8927490
Marker174023	C07	105.77	10661839	10662124
Marker174422	C07	105.77	10215915	10216116
Marker174959	C07	105.77	11653329	11653618
Marker176958	C07	105.77	10983553	10983841
Marker177775	C07	105.77	10219340	10219541
Marker178240	C07	105.77	10223990	10224173
Marker178494	C07	105.77	9723078	9723328
Marker179130	C07	105.77	11354600	11354791
Marker179361	C07	105.77	9157636	9157803
Marker181064	C07	105.77	9907152	9907419
Marker181896	C07	105.77	7559108	7559360
Marker182531	C07	105.77	7501844	7502134
Marker183045	C07	105.77	9147940	9148132
Marker183279	C07	105.77	9906759	9906995
Marker183621	C07	105.77	11858402	11858602
Marker183998	C07	105.77	9646585	9646860
Marker184429	C07	105.77	9572167	9572434
Marker184557	C07	105.77	11707328	11707614
Marker184947	C07	105.77	10710878	10711132
Marker185877	C07	105.77	10046314	10046592
Marker185975	C07	105.77	10442739	10443014
Marker186016	C07	105.77	11225697	11225937
Marker186159	C07	105.77	11873352	11873620
Marker186456	C07	105.77	11117906	11118075
Marker186613	C07	105.77	9897183	9897397
Marker187139	C07	105.77	11401180	11401450
Marker187791	C07	105.77	10579586	10579817
Marker187873	C07	105.77	9152422	9152601
Marker188561	C07	105.77	11754527	11754815
Marker188596	C07	105.77	7117917	7118137
Marker189049	C07	105.77	11194879	11195137
Marker191277	C07	105.77	10330405	10330677
Marker191857	C07	105.77	9692006	9692287
Marker192171	C07	105.77	10569584	10569825
Marker192421	C07	105.77	9564947	9565213
Marker193012	C07	105.77	7244696	7244976
Marker193151	C07	105.77	8351718	8351905
Marker193651	C07	105.77	9736033	9736317
Marker195093	C07	105.77	9384484	9384704
Marker196745	C07	105.77	9165365	9165549
Marker197822	C07	105.77	11681040	11681248
Marker199313	C07	105.77	9249225	9249479
Marker200040	C07	105.77	9106786	9107021
Marker201666	C07	105.77	10160579	10160810
Marker201776	C07	105.77	7275221	7275470
Marker202202	C07	105.77	11232472	11232756
Marker202739	C07	105.77	7244183	7244389
Marker203802	C07	105.77	10220533	10220734
Marker204416	C07	105.77	11578695	11578950
Marker205037	C07	105.77	11706997	11707246
Marker206352	C07	105.77	11680793	11680958
Marker206539	C07	105.77	11355988	11356173
Marker206653	C07	105.77	9663706	9663912
Marker206862	C07	105.77	11858036	11858320
Marker207037	C07	105.77	10046024	10046232
Marker207411	C07	105.77	9208695	9208963
Marker207684	C07	105.77	9661749	9661951
Marker275137	C08	0	1708609	1708841
Marker275142	C08	0	866408	866695
Marker275246	C08	0	2702172	2702412
Marker279868	C08	0	2512506	2512778
Marker280905	C08	0	1716009	1716292
Marker282014	C08	0	2737947	2738164
Marker284387	C08	0	5263748	5263930
Marker284434	C08	0	2530611	2530837
Marker286956	C08	0	2530919	2531154
Marker288557	C08	0	2706792	2706977
Marker288586	C08	0	2678556	2678845
Marker289715	C08	0	1817823	1818047
Marker291844	C08	0	1792851	1793123
Marker292065	C08	0	2605970	2606239
Marker292940	C08	0	2507651	2507830
Marker294011	C08	0	1823768	1823997
Marker299786	C08	0	2551094	2551369
Marker300778	C08	0	2772833	2773093
Marker301576	C08	0	1712080	1712341
Marker302653	C08	0	1724734	1724911
Marker306444	C08	0	1634298	1634502
Marker275149	C08	1.266	14519486	14519706
Marker278402	C08	1.266	7151493	7151744
Marker278802	C08	1.266	11246155	11246409
Marker279833	C08	1.266	5624452	5624718
Marker280262	C08	1.266	14579175	14579456
Marker280500	C08	1.266	13156013	13156277
Marker283928	C08	1.266	14541867	14542049
Marker288178	C08	1.266	14588905	14589117
Marker293851	C08	1.266	13897139	13897346
Marker295113	C08	1.266	12658731	12658989
Marker295192	C08	1.266	14566649	14566903
Marker296223	C08	1.266	5360229	5360504
Marker299689	C08	1.266	14399275	14399526
Marker303250	C08	1.266	14955033	14955270
Marker303695	C08	1.266	13494054	13494257
Marker306362	C08	1.266	6970295	6970556
Marker277875	C08	2.532	15051339	15051599
Marker280350	C08	3.798	15250144	15250329
Marker282284	C08	3.798	15269412	15269619
Marker293396	C08	3.798	15287835	15288050
Marker293461	C08	3.798	15138014	15138292
Marker297750	C08	3.798	15281723	15281884
Marker306565	C08	3.798	15282696	15282922
Marker275167	C08	5.064	15312170	15312373
Marker284021	C08	5.064	15300064	15300315
Marker300635	C08	5.064	15290078	15290318
Marker289419	C08	6.33	15833277	15833522
Marker295015	C08	6.33	15831664	15831908
Marker280491	C08	7.597	16602348	16602578
Marker287004	C08	7.597	16645679	16645935
Marker295484	C08	7.597	16654137	16654389
Marker304451	C08	7.597	16645395	16645597
Marker305689	C08	7.597	16645060	16645313
Marker306096	C08	7.597	15844060	15844303
Marker280082	C08	8.863	17290173	17290437
Marker296096	C08	8.863	16708394	16708645
Marker296576	C08	8.863	16654928	16655164
Marker297610	C08	11.396	17438150	17438349
Marker298466	C08	12.663	17462673	17462925
Marker296012	C08	13.929	17476223	17476455
Marker289741	C08	15.195	17535895	17536108
Marker290590	C08	16.461	17539094	17539337
Marker277304	C08	17.727	17658282	17658509
Marker289990	C08	17.727	17756870	17757165
Marker293930	C08	17.727	17758838	17759084
Marker294528	C08	17.727	17659005	17659281
Marker275963	C08	18.993	17937208	17937400
Marker277863	C08	18.993	18038803	18039064
Marker278352	C08	18.993	18049024	18049288
Marker283991	C08	18.993	18039146	18039416
Marker299812	C08	18.993	18061979	18062250
Marker305706	C08	18.993	18038486	18038721
Marker306302	C08	18.993	18038101	18038366
Marker306412	C08	18.993	18006502	18006693
Marker275190	C08	20.259	18141567	18141833
Marker297964	C08	20.259	18068268	18068431
Marker307002	C08	20.259	18236811	18236969
Marker303177	C08	21.525	18426309	18426514
Marker304957	C08	21.525	18469238	18469507
Marker277542	C08	22.791	18609062	18609327
Marker283871	C08	22.791	18564078	18564365
Marker286371	C08	22.791	18548839	18549018
Marker288961	C08	22.791	18633969	18634216
Marker294050	C08	22.791	18607771	18607964
Marker295157	C08	22.791	18581090	18581375
Marker303883	C08	22.791	18506814	18507068
Marker292928	C08	25.325	19502774	19503029
Marker298581	C08	25.325	18920013	18920280
Marker275191	C08	26.591	19649682	19649931
Marker289805	C08	26.591	19528584	19528811
Marker292501	C08	26.591	19563398	19563607
Marker292741	C08	26.591	19529348	19529575
Marker305047	C08	26.591	19619645	19619894
Marker285666	C08	29.125	19925603	19925860
Marker306954	C08	30.391	20161957	20162250
Marker274590	C08	31.657	20500749	20500945
Marker277758	C08	31.657	22018549	22018798
Marker279967	C08	31.657	20740683	20740979
Marker286267	C08	31.657	20973997	20974170
Marker288769	C08	31.657	20742682	20742957
Marker297031	C08	31.657	20725797	20726029
Marker298271	C08	31.657	20881857	20882088
Marker301908	C08	31.657	21215027	21215206
Marker302356	C08	31.657	21801950	21802178
Marker305806	C08	31.657	20200753	20200931
Marker306052	C08	31.657	21208679	21208933
Marker281219	C08	32.923	22225056	22225322
Marker294685	C08	32.923	22257284	22257511
Marker299819	C08	32.923	22221458	22221685
Marker307138	C08	32.923	22250868	22251102
Marker282954	C08	34.189	22996694	22996881
Marker301522	C08	34.189	22307883	22308086
Marker274108	C08	35.455	24161035	24161308
Marker275337	C08	35.455	24841135	24841419
Marker283524	C08	35.455	24519422	24519675
Marker286066	C08	35.455	24888222	24888499
Marker288176	C08	35.455	24289806	24290089
Marker297401	C08	35.455	24715481	24715726
Marker298755	C08	35.455	24531268	24531470
Marker299161	C08	35.455	26862435	26862681
Marker300964	C08	35.455	24655011	24655267
Marker302121	C08	35.455	24538958	24539172
Marker304409	C08	35.455	24447963	24448239
Marker304914	C08	35.455	24849882	24850070
Marker305200	C08	35.455	24866727	24866976
Marker276236	C08	36.722	27065727	27065936
Marker282923	C08	36.722	26983629	26983824
Marker275101	C08	37.988	27904791	27904977
Marker275315	C08	37.988	27931949	27932163
Marker276765	C08	37.988	27421363	27421547
Marker278876	C08	37.988	27627715	27627985
Marker281251	C08	37.988	27871037	27871308
Marker282332	C08	37.988	27798505	27798757
Marker285469	C08	37.988	27466116	27466373
Marker285618	C08	37.988	27514794	27514992
Marker286293	C08	37.988	28060584	28060880
Marker289971	C08	37.988	27105938	27106127
Marker291993	C08	37.988	27531864	27532140
Marker292428	C08	37.988	27931566	27931867
Marker295246	C08	37.988	27478808	27479078
Marker296180	C08	37.988	27128526	27128780
Marker296611	C08	37.988	28082644	28082838
Marker297521	C08	37.988	27451395	27451571
Marker297724	C08	37.988	27094681	27094965
Marker301718	C08	37.988	27479901	27480089
Marker304478	C08	37.988	27611151	27611413
Marker305434	C08	37.988	27494027	27494258
Marker278713	C08	39.254	28216561	28216815
Marker281693	C08	39.254	28539028	28539281
Marker283886	C08	39.254	28461665	28461838
Marker286323	C08	39.254	28280033	28280233
Marker286719	C08	39.254	28642306	28642515
Marker287366	C08	39.254	28556757	28557036
Marker294478	C08	39.254	28705379	28705603
Marker296107	C08	39.254	28312905	28313133
Marker298327	C08	39.254	28259318	28259518
Marker302509	C08	39.254	28275737	28275990
Marker306931	C08	39.254	28274704	28274960
Marker282009	C08	40.52	28938184	28938439
Marker282151	C08	40.52	28942168	28942337
Marker282778	C08	40.52	28901241	28901508
Marker283180	C08	40.52	28903764	28904041
Marker285553	C08	40.52	28892614	28892837
Marker298353	C08	40.52	28814955	28815184
Marker298408	C08	40.52	29122067	29122275
Marker303620	C08	40.52	28973920	28974178
Marker306305	C08	40.52	28783887	28784134
Marker276731	C08	41.786	30165804	30165983
Marker278049	C08	41.786	30169087	30169346
Marker282588	C08	41.786	29389546	29389719
Marker297206	C08	41.786	30152126	30152325
Marker275410	C08	43.052	30216737	30217036
Marker295255	C08	44.318	30275973	30276235
Marker289214	C08	45.584	30366017	30366288
Marker304894	C08	46.85	30381780	30381948
Marker275670	C08	48.116	30950870	30951041
Marker289548	C08	49.383	30966072	30966352
Marker297253	C08	49.383	31038217	31038398
Marker283789	C08	50.649	31060078	31060270
Marker294197	C08	50.649	31062441	31062634
Marker306961	C08	50.649	31056373	31056630
Marker286087	C08	51.915	31388857	31389689
Marker287599	C08	51.915	31281181	31281343
Marker294996	C08	51.915	31239240	31239417
Marker276247	C08	53.181	31845891	31846084
Marker278688	C08	53.181	31840881	31841063
Marker279068	C08	53.181	32432536	32432781
Marker281640	C08	53.181	31819144	31819420
Marker285944	C08	53.181	31850149	31850412
Marker297466	C08	53.181	32639247	32639481
Marker298883	C08	53.181	32407345	32407583
Marker299227	C08	53.181	32303668	32303948
Marker306490	C08	53.181	32586665	32586874
Marker281532	C08	54.447	32960120	32960376
Marker291000	C08	54.447	32989208	32989483
Marker301826	C08	54.447	33146952	33147223
Marker302464	C08	54.447	32965850	32966114
Marker281389	C08	55.713	33773661	33773906
Marker307016	C08	58.247	34472436	34472651
Marker278756	C08	60.781	35465356	35465593
Marker287111	C08	60.781	35761561	35761822
Marker290255	C08	60.781	35561975	35562169
Marker294714	C08	60.781	35574551	35574830
Marker295689	C08	60.781	35782787	35782974
Marker301539	C08	63.314	35788409	35788611
Marker281768	C08	64.581	35832611	35832789
Marker280623	C08	65.847	35918657	35918907
Marker275966	C08	67.113	37346045	37346318
Marker279741	C08	67.113	37347331	37347617
Marker281483	C08	67.113	36502685	36502865
Marker289517	C08	67.113	36532961	36533239
Marker294753	C08	67.113	36622810	36623084
Marker294896	C08	67.113	36502177	36502443
Marker298480	C08	67.113	36503840	36504030
Marker298709	C08	67.113	36504112	36504351
Marker279156	C08	68.379	38208118	38208304
Marker297100	C08	68.379	38197547	38197719
Marker278334	C08	69.645	38306616	38306807
Marker288137	C08	69.645	38370299	38370593
Marker294511	C08	69.645	38414509	38414794
Marker283103	C08	70.911	38518063	38518241
Marker280042	C08	72.177	38854141	38854331
Marker280359	C08	72.177	38520273	38520531
Marker281044	C08	72.177	38668634	38668823
Marker285406	C08	72.177	38598624	38598905
Marker286095	C08	72.177	38642564	38642862
Marker287514	C08	72.177	38854413	38854585
Marker288466	C08	72.177	38698600	38698821
Marker294256	C08	72.177	38702726	38702977
Marker300677	C08	72.177	38845737	38846002
Marker302485	C08	72.177	38827548	38827724
Marker304418	C08	72.177	38721024	38721211
Marker305755	C08	72.177	38708350	38708513
Marker283337	C08	73.443	39133187	39133397
Marker296876	C08	73.443	39146375	39146668
Marker281841	C08	74.709	39941402	39941684
Marker294471	C08	74.709	39942836	39943055
Marker296254	C08	74.709	39166415	39166721
Marker297470	C08	74.709	39897544	39897780
Marker298631	C08	74.709	39978883	39979043
Marker299129	C08	74.709	39161745	39161922
Marker302338	C08	74.709	39929684	39929896
Marker281946	C08	77.243	40036590	40036859
Marker300484	C08	77.243	40008955	40009190
Marker278351	C08	79.777	40574824	40575010
Marker281465	C08	79.777	40324531	40324790
Marker284681	C08	79.777	40169927	40170110
Marker284717	C08	79.777	40073138	40073376
Marker285268	C08	79.777	40093592	40093863
Marker294827	C08	79.777	40422975	40423140
Marker296348	C08	79.777	40525740	40525983
Marker296965	C08	79.777	40288325	40288578
Marker297729	C08	79.777	40251005	40251270
Marker297863	C08	79.777	40209381	40209647
Marker298566	C08	79.777	40527062	40527314
Marker299147	C08	79.777	40563430	40563604
Marker274594	C08	81.043	40690043	40690317
Marker282753	C08	81.043	40701544	40701793
Marker286042	C08	81.043	40951520	40951746
Marker295236	C08	81.043	40720548	40720799
Marker296377	C08	81.043	40960561	40960738
Marker274721	C08	82.309	41281382	41281633
Marker278297	C08	82.309	41478620	41478881
Marker279597	C08	82.309	41357365	41357644
Marker292541	C08	82.309	41408733	41408963
Marker293184	C08	82.309	41324051	41324328
Marker293227	C08	82.309	41444219	41444429
Marker295986	C08	82.309	41412765	41412962
Marker296813	C08	82.309	41443865	41444137
Marker298229	C08	82.309	41391518	41391795
Marker301594	C08	82.309	40976064	40976269
Marker302361	C08	82.309	41327480	41327736
Marker304955	C08	82.309	40978483	40978774
Marker109340	C09	0	39173167	39173411
Marker114299	C09	0	39465668	39465865
Marker114884	C09	0	39533328	39533530
Marker115438	C09	0	39587225	39587432
Marker117937	C09	0	39580598	39580828
Marker118127	C09	0	39590927	39591136
Marker118643	C09	0	39457824	39458010
Marker120068	C09	0	39151831	39152075
Marker121269	C09	0	39227555	39227782
Marker125929	C09	0	39548921	39549193
Marker130307	C09	0	39546113	39546382
Marker130342	C09	0	39172841	39173085
Marker131065	C09	0	39554462	39554728
Marker131531	C09	0	39546817	39547086
Marker133985	C09	0	39547168	39547442
Marker137543	C09	0	39588143	39588325
Marker107376	C09	2.534	38520866	38521067
Marker111469	C09	2.534	39077748	39078017
Marker120676	C09	2.534	38508274	38508474
Marker122063	C09	2.534	39077475	39077642
Marker122338	C09	2.534	38493710	38493885
Marker124298	C09	2.534	38509949	38510213
Marker126155	C09	2.534	39071834	39072011
Marker127472	C09	2.534	39076012	39076265
Marker130622	C09	2.534	39124056	39124273
Marker131409	C09	2.534	38493140	38493410
Marker133410	C09	2.534	38866843	38867129
Marker118447	C09	3.8	37708105	37708401
Marker127108	C09	3.8	37756290	37756522
Marker130533	C09	3.8	37789579	37789782
Marker108359	C09	6.334	37643865	37644139
Marker134638	C09	10.139	37521616	37521915
Marker121888	C09	11.405	37394667	37394863
Marker112950	C09	12.671	36888445	36888692
Marker116223	C09	12.671	37373876	37374079
Marker124033	C09	12.671	36480925	36481108
Marker124035	C09	12.671	36620256	36620490
Marker128516	C09	12.671	36615826	36616108
Marker111395	C09	13.937	36449107	36449289
Marker135218	C09	13.937	36453830	36454098
Marker117901	C09	15.203	36082614	36082876
Marker133911	C09	16.469	35935188	35935445
Marker119499	C09	19.003	35931176	35931378
Marker109698	C09	20.269	35802933	35803208
Marker109829	C09	20.269	35235827	35236017
Marker110047	C09	20.269	35294198	35294438
Marker110559	C09	20.269	33940201	33940484
Marker111629	C09	20.269	35281461	35281701
Marker112140	C09	20.269	35339602	35339874
Marker115624	C09	20.269	35087564	35087778
Marker115701	C09	20.269	35090525	35090743
Marker116457	C09	20.269	35303201	35303456
Marker117726	C09	20.269	35472714	35472894
Marker119294	C09	20.269	35684262	35684469
Marker119595	C09	20.269	33865162	33865382
Marker123229	C09	20.269	33899967	33900157
Marker126283	C09	20.269	35689038	35689204
Marker126555	C09	20.269	35714760	35714946
Marker127458	C09	20.269	33870021	33870287
Marker132081	C09	20.269	35317285	35317485
Marker132973	C09	20.269	33871679	33871900
Marker133347	C09	20.269	35257099	35257332
Marker136948	C09	20.269	35082732	35082900
Marker118095	C09	21.535	33832987	33833230
Marker123803	C09	21.535	33783519	33783769
Marker126939	C09	21.535	33839398	33839576
Marker137672	C09	21.535	33848839	33849026
Marker108077	C09	22.801	33755880	33756147
Marker109671	C09	25.335	33467952	33468228
Marker119888	C09	25.335	33487230	33487528
Marker122601	C09	25.335	33468807	33469041
Marker129984	C09	25.335	33549630	33549867
Marker129662	C09	26.601	33423900	33424143
Marker115722	C09	27.867	32379676	32379913
Marker126244	C09	27.867	32383953	32384198
Marker107300	C09	29.133	32302065	32302274
Marker110839	C09	29.133	32189060	32189363
Marker133861	C09	29.133	31276902	31277159
Marker128952	C09	34.214	30612936	30613153
Marker125810	C09	35.48	21544406	21544584
Marker133500	C09	41.843	21330982	21331166
Marker117059	C09	48.206	5634126	5634310
Marker110847	C09	49.473	5057468	5057749
Marker136559	C09	52.006	5047413	5047607
Marker117542	C09	57.087	4833406	4833674
Marker107006	C09	59.621	3309997	3310221
Marker116315	C09	59.621	4829349	4829516
Marker116774	C09	59.621	3937759	3938007
Marker119441	C09	59.621	3183431	3183595
Marker120525	C09	59.621	4003650	4003915
Marker121190	C09	59.621	4169609	4169880
Marker122249	C09	59.621	3154889	3155101
Marker126581	C09	59.621	3205877	3206150
Marker128183	C09	59.621	4006996	4007220
Marker130434	C09	59.621	3912611	3912877
Marker130464	C09	59.621	3260065	3260345
Marker135211	C09	59.621	4518297	4518551
Marker118387	C09	60.887	3120186	3120424
Marker136899	C09	60.887	3116519	3116752
Marker110900	C09	64.692	2974864	2975123
Marker127269	C09	64.692	3115965	3116213
Marker138282	C09	64.692	2955983	2956275
Marker120617	C09	65.958	2745742	2745940
Marker125249	C09	65.958	2882517	2882802
Marker137276	C09	65.958	2879518	2879744
Marker116595	C09	67.224	2486982	2487233
Marker136485	C09	67.224	2444272	2444473
Marker130857	C09	69.758	2439470	2439630
Marker137449	C09	69.758	2421670	2421934
Marker108747	C09	71.024	2015032	2015275
Marker113917	C09	71.024	2211393	2211670
Marker114484	C09	71.024	2107261	2107452
Marker116640	C09	71.024	1970160	1970352
Marker121880	C09	71.024	2303621	2303888
Marker130673	C09	71.024	2244264	2244517
Marker131964	C09	71.024	2344986	2345181
Marker134570	C09	71.024	2015386	2015661
Marker136188	C09	71.024	2194699	2194950
Marker132140	C09	72.29	1965562	1965808
Marker133205	C09	72.29	1953099	1953363
Marker107008	C09	73.556	1244335	1244565
Marker109726	C09	73.556	1376649	1376827
Marker113624	C09	73.556	1778521	1778759
Marker115444	C09	73.556	1665022	1665198
Marker115899	C09	73.556	1657934	1658206
Marker121309	C09	73.556	1652102	1652262
Marker125068	C09	73.556	1189275	1189454
Marker126993	C09	73.556	1664731	1664940
Marker129187	C09	73.556	1246414	1246589
Marker129314	C09	73.556	1725304	1725573
Marker133027	C09	73.556	1394560	1394844
Marker133543	C09	73.556	1927306	1927559
Marker134291	C09	73.556	1195761	1195944
Marker108943	C09	74.822	543310	543501
Marker109045	C09	74.822	1087906	1088103
Marker110583	C09	74.822	522799	523049
Marker116808	C09	74.822	403929	404107
Marker117309	C09	74.822	242623	243508
Marker120160	C09	74.822	538876	539127
Marker122734	C09	74.822	454389	454649
Marker126052	C09	74.822	347112	347320
Marker132144	C09	74.822	479493	479750
Marker134077	C09	74.822	540112	540380
Marker134438	C09	74.822	1077547	1077800
Marker135734	C09	74.822	1008444	1008710
